# Supplementary material for: Genome-Wide Differences in DNA Methylation Changes in Two Contrasting Rice Genotypes in Response to Drought Conditions
Source: Front Plant Sci. 2016 Nov 8;7:1675. doi: 10.3389/fpls.2016.01675 (PMC5099141; doi:10.3389/fpls.2016.01675)
Supplement: Supplementary file 1 [file Data_Sheet_1.XLSX]

## Sheet: Sheet1
Table S1. Primers information of genes for bisulfite sequence analysis
Gene ID	Forward primer	Reverse primer
LOC_Os02g29464	5' ATGGGAAAAATGTATGAAGTGGTA3'	5' CTCATCAAATTTTCTCCACTTCCTCC3'
LOC_Os12g17470	5' GTGATTTTAAGGAGGAGTATAAG3'	5' CTTCCCCAACTTAATCCATCA3'
LOC_Os12g23260	5' GAATTAATAAATTTGTAGTGGTATGGAT3'	5' ATTTTTACAAACTTTTTTTTCCTCAATC3'
LOC_Os12g24040	5' GTTTAAATTTATTATTTTATTGTTTGGTA3'	5' CTTTTTCCTTAAATCAATCATATCACT3'
