# Supplementary material for: Genome-Wide Differences in DNA Methylation Changes in Two Contrasting Rice Genotypes in Response to Drought Conditions
Source: Front Plant Sci. 2016 Nov 8;7:1675. doi: 10.3389/fpls.2016.01675 (PMC5099141; doi:10.3389/fpls.2016.01675)
Supplement: Supplementary file 2 [file Data_Sheet_2.XLSX]

## Sheet: Sheet1
Table S2-Primers information of genes for the quantitative RT-PCR
Gene ID	Forward primer(5'----3')	Reverse primer(5'----3')
LOC_Os01g07630	ACAGTAGGGCACATAGCTCCA	GTCCAATGCCTTCTGACCAGT
LOC_Os01g12660	GCACAACAGCAGCGTATCGTC	TTCTGGAGCCTCCTTCACCGTA
LOC_Os01g40260	ACCGTGCCATCCGAAGCTACTCC	TGCTTCCCCAATGCGACGGTT
LOC_Os01g46970	ATCCCTTAGACGTGAAATAAGCA	TCCGTTAGTTTCTCCATTAGAGC
LOC_Os01g54030	TCTGGCTACTTGATTCAAAGGGGT	GCTGAACCTATCAATGCAGTCGG
LOC_Os01g62900	GCCTGTTGCACATGACACT	ATCAACAAATTCGAGGGTGCAT
LOC_Os01g72210	TTACGCAGTGTACATCAACCAG	CCCCGGTTTCGACTTCAGC
LOC_Os02g09810	GCTGCCATCTTCATACCGAG	AATTTGAGAGCACCGCAAG
LOC_Os02g09830	AAATGCTCAGCCGATGAACCA	AGACTCACGGTTTGACACCAG
LOC_Os02g15950	AACGAGCATCGCCATTGTCT	TCAAACGGCCACATGTAAGAGGG
LOC_Os02g43280	GCAAGTACTCATTCGAGCTG	TCATCTCCTAAAGCCGAGCA
LOC_Os02g54240	CCGCCTGACCATTCGTGTCT	ACCAACACATGGCCTGTACC
LOC_Os03g06360	GCGTCAACGTCTCCGACACCCT	CGTCCTGCTCCACGTAGTGACCC
LOC_Os03g12660	CACGCAATGTGTCATAAACGAG	CCGCTTGGAATGTCATAACCC
LOC_Os03g18070	AGGTTCACCATGCCGTTTCCC	AGACCAGCAAGAATCCCAACCAT
LOC_Os03g20550	TCCAATCTTGCAGCACCGAA	AATCTTCCTGCATCTACTGTCT
LOC_Os03g22120	CAAGCTGCAAATCTGATAGCTG	ACTTCCAGAAGCCATAAACCC
LOC_Os03g40100	TCTTCGACACGGTTTGCACCT	CCTGTCAGCTTCAGTGTGCAT
LOC_Os03g56950	ACCTCATTGCAACAAGACCGACA	TGCCATCCCAGTAGTCATCCAC
LOC_Os03g57260	AGCTGCTCCACTGCAAGCTTC	ATGGTTCTCTTGCCCGCATT
LOC_Os04g01740	TGCAGCAGAACAAGATCCTCA	CCGGGTCACATAGTCCT
LOC_Os04g11970	GATATTCCTCCAGCCGATG	CCATACCCAATTACCGGAT
LOC_Os04g27060	ACAAAGATCCACAACTTCGACCA	AATTGCCTGATCTCCACGATG
LOC_Os04g38680	ATGCCATATTCCCCACGCTCT	ACGCCACGAAGCATATGACCA
LOC_Os04g54200	ATGCACAAGTGTCTTACGAA	TCTTTTCATGATCCGCACCT
LOC_Os04g55159	TGCGCCTAAGCCATCCTC	ACCGACCTTAATTTGATTGAAGC
LOC_Os05g12450	AGGCCCGACCAAGATACATCG	GAAGCCCCACCCCTCTAGTCC
LOC_Os05g32110	CTGAGATGTTTGATCCACGCTT	ACTCTCCCCTCCATATGACACA
LOC_Os05g49730	CGCTGCCACTCTCCACTGACCAC	CTCTGCGCTCACGAACGGCTT
LOC_Os05g50380	CAATTTTGCCATAGACGACCC	ATTGTGCTCATGTAAAGCTCT
LOC_Os06g12320	CAATGGTGTCAATGCCCTC	ATGGTTATGAAGATTGCTAGGCTC
LOC_Os06g13720	AAGGAAAGTCCAATGCCCGAT	CCAAATGACTCCAAACCGCAGT
LOC_Os06g21570	GGCCTTAATTGACACTACCAG	GACCATGCAAAGTATCCTCGT
LOC_Os06g46799	CCATGAACTTCACCGACCTCC	TCCCGGTGAAGTTGTACAGC
LOC_Os07g35940	GGAATTCAAGACCGACAGGC	CTTGACGAAAGTTTTGAATGTGC
LOC_Os07g37230	CACGCTATTGCCTTTCCGAT	GGTTTCGATTCATCCGTCGTT
LOC_Os07g42626	TGAAACTTGTTCACCTTCCGT	GACACCTGAGATTCCCGGTT
LOC_Os07g43560	ACTGGACGCAAATATGAACCCT	ATCTCCAAAAGCAACACACCGAA
LOC_Os08g39870	TCCCGATTGGTCCACCGGCTT	ATCGTGCTGTTATTCGCCTCGT
LOC_Os09g10340	TTCAACTATGGCCTCGCAAG	TGTCCACCTCATTTACACCCTC
LOC_Os09g19510	TCAGAGAAGGCTCATTTAGCAT	CAATTCAAGGATTCGCCCACA
LOC_Os09g27950	ACATCTCGATCAACCGGCCTA	CATGCGCCAAGTGAAACGTCT
LOC_Os09g30120	CGTCGCATTACTGAACTTCGT	CATGGCATATTCCAGACACCT
LOC_Os10g30550	CTTTTCTGATTCTTCACAACCGT	CAACTGAAGCAACATCCCGAA
LOC_Os10g42190	AACATTTGCTTTGCGACAAGTCT	ACGAATCTGGCAGTACCCGTA
LOC_Os11g03300	CGCCTAGATCATCACGATGGTT	TGCCATCATCAAAGGAAGTTGC
LOC_Os11g10770	AGCAATATGCCTCCAAACCTG	AACATATGCCTCACCAAGCTG
LOC_Os12g17880	ACTGGCACACCAAATTTCGATG	ACAAACAACCAATCGCTCCAC
LOC_Os12g29400	GGAGCTACTACAAGGTGATGATCCC	ACGGCCTTGTCATAGCTAACGA
actin	GACCTTGCTGGGCGTGAT	GTCATAGTCCAGGGCGATGT
