# Supplementary material for: Genome-Wide Differences in DNA Methylation Changes in Two Contrasting Rice Genotypes in Response to Drought Conditions
Source: Front Plant Sci. 2016 Nov 8;7:1675. doi: 10.3389/fpls.2016.01675 (PMC5099141; doi:10.3389/fpls.2016.01675)
Supplement: Supplementary file 3 [file Data_Sheet_3.XLS]

## Sheet: Sheet1
Table S3. Statistics of methylated peaks detected in IR64 and DK151 under drought (s) and control (c) conditions
Sample	Total peaks	Peak mean length (bp)	Peak total length (bp)	Peak coverage in genome (%)
IR64c	28514	2089.63	59583841	15.91
IR64s	29763	2032.73	60500424	16.16
DK151c	26189	2038.43	60455484	16.14
DK151s	27889	2202.84	61434925	16.41
