# Supplementary material for: Genome-Wide Differences in DNA Methylation Changes in Two Contrasting Rice Genotypes in Response to Drought Conditions
Source: Front Plant Sci. 2016 Nov 8;7:1675. doi: 10.3389/fpls.2016.01675 (PMC5099141; doi:10.3389/fpls.2016.01675)
Supplement: Supplementary file 4 [file Data_Sheet_4.XLSX]

## Sheet: Table S4
Table S4.The information of DMRs and the DMRs-containing genes in DK151 compared with IR64 under control condition. Genes marked as blue and italic were located on the introgression regions
DMR Code	Status	DNA Methylation Peak Region	Gene ID	Gene Function Annotation	Introgressed regions
MACS_Peaks_32587	Hyper-	Distal Intergenic	fgenesh.gene.23	NA
MACS_Peaks_32640	Hypo	Promoter (1-2kb)	fgenesh.gene.40	NA
MACS_Peaks_18	Hypo	Promoter (2-3kb)	LOC_Os01g01350	SNF7 family protein
MACS_Peaks_452	Hypo	5' UTR	LOC_Os01g10420	NA
MACS_Peaks_542	Hypo	Promoter (1-2kb)	LOC_Os01g11670	serine carboxypeptidase-like 50
MACS_Peaks_609	Hyper-	Distal Intergenic	LOC_Os01g12610	NA
MACS_Peaks_756	Hypo	5' UTR	LOC_Os01g14820	pigment defective 320
MACS_Peaks_982	Hyper-	Distal Intergenic	LOC_Os01g18440	AGAMOUS-like 80	yes
MACS_Peaks_1007	Hyper-	Distal Intergenic	LOC_Os01g18790	NA	yes
MACS_Peaks_1015	Hyper-	Promoter (1-2kb)	LOC_Os01g18840	NA	yes
MACS_Peaks_1027	Hypo	Promoter (2-3kb)	LOC_Os01g19080	NA	yes
MACS_Peaks_1045	Hyper-	Distal Intergenic	LOC_Os01g19430	Werner syndrome-like exonuclease	yes
MACS_Peaks_1053	Hyper-	5' UTR	LOC_Os01g19548	Tetratricopeptide repeat (TPR)-like protein	yes
MACS_Peaks_1056	Hyper-	Downstream (<1kb)	LOC_Os01g19610	Plant protein of unknown function (DUF247)	yes
MACS_Peaks_1058	Hyper-	Promoter (2-3kb)	LOC_Os01g19630	NA	yes
MACS_Peaks_1057	Hyper-	Distal Intergenic	LOC_Os01g19630	NA	yes
MACS_Peaks_1067	Hypo	5' UTR	LOC_Os01g19730	NA	yes
MACS_Peaks_1073	Hypo	Exon	LOC_Os01g19860	NA	yes
MACS_Peaks_1077	Hyper-	Distal Intergenic	LOC_Os01g19910	NA	yes
MACS_Peaks_1079	Hyper-	Distal Intergenic	LOC_Os01g19910	NA	yes
MACS_Peaks_1082	Hyper-	Distal Intergenic	LOC_Os01g19950	NA	yes
MACS_Peaks_1090	Hyper-	Distal Intergenic	LOC_Os01g20100	NA	yes
MACS_Peaks_1091	Hyper-	Distal Intergenic	LOC_Os01g20100	NA	yes
MACS_Peaks_1095	Hyper-	Exon	LOC_Os01g20120	Protein of unknown function (DUF789)	yes
MACS_Peaks_1097	Hyper-	Promoter (1-2kb)	LOC_Os01g20160	high-affinity K+ transporter 1	yes
MACS_Peaks_1143	Hyper-	Promoter (2-3kb)	LOC_Os01g21200	NA	yes
MACS_Peaks_1174	Hypo	Downstream (<1kb)	LOC_Os01g21900	pyrophosphorylase 3	yes
MACS_Peaks_1263	Hypo	Promoter (<=1kb)	LOC_Os01g23790	NA	yes
MACS_Peaks_1625	Hypo	Distal Intergenic	LOC_Os01g33650	Protein of unknown function (DUF295)
MACS_Peaks_1648	Hyper-	Promoter (1-2kb)	LOC_Os01g34100	NA
MACS_Peaks_1647	Hyper-	Promoter (2-3kb)	LOC_Os01g34110	NA
MACS_Peaks_1653	Hypo	Distal Intergenic	LOC_Os01g34180	NA
MACS_Peaks_1684	Hypo	Exon	LOC_Os01g34680	Transducin/WD40 repeat-like superfamily protein
MACS_Peaks_1694	Hypo	Promoter (1-2kb)	LOC_Os01g34770	NA
MACS_Peaks_1733	Hypo	Promoter (2-3kb)	LOC_Os01g36130	NA
MACS_Peaks_1734	Hypo	Distal Intergenic	LOC_Os01g36130	NA
MACS_Peaks_1735	Hypo	Distal Intergenic	LOC_Os01g36130	NA
MACS_Peaks_1737	Hypo	Distal Intergenic	LOC_Os01g36200	NA
MACS_Peaks_1736	Hypo	Distal Intergenic	LOC_Os01g36200	NA
MACS_Peaks_1747	Hypo	Distal Intergenic	LOC_Os01g36270	SGNH hydrolase-type esterase superfamily protein
MACS_Peaks_1746	Hypo	Distal Intergenic	LOC_Os01g36270	SGNH hydrolase-type esterase superfamily protein
MACS_Peaks_1749	Hypo	Distal Intergenic	LOC_Os01g36294	cytochrome P450
MACS_Peaks_1748	Hypo	Distal Intergenic	LOC_Os01g36294	cytochrome P450
MACS_Peaks_1750	Hypo	Promoter (<=1kb)	LOC_Os01g36330	NA
MACS_Peaks_1751	Hypo	Downstream (2-3kb)	LOC_Os01g36350	cytochrome P450
MACS_Peaks_1752	Hypo	Distal Intergenic	LOC_Os01g36350	cytochrome P450
MACS_Peaks_1753	Hypo	Distal Intergenic	LOC_Os01g36390	Minichromosome maintenance family protein
MACS_Peaks_1754	Hypo	Distal Intergenic	LOC_Os01g36390	Minichromosome maintenance family protein
MACS_Peaks_1755	Hypo	Distal Intergenic	LOC_Os01g36390	Minichromosome maintenance family protein
MACS_Peaks_1758	Hypo	Promoter (1-2kb)	LOC_Os01g36410	NA
MACS_Peaks_1759	Hypo	Distal Intergenic	LOC_Os01g36410	NA
MACS_Peaks_1757	Hypo	Distal Intergenic	LOC_Os01g36410	NA
MACS_Peaks_1760	Hypo	Distal Intergenic	LOC_Os01g36460	myb domain protein 86
MACS_Peaks_1762	Hypo	Exon	LOC_Os01g36470	NA
MACS_Peaks_1764	Hypo	Exon	LOC_Os01g36550	protein kinase family protein
MACS_Peaks_1778	Hypo	Distal Intergenic	LOC_Os01g36790	cysteine-rich RLK (RECEPTOR-like protein kinase) 2
MACS_Peaks_1784	Hypo	Distal Intergenic	LOC_Os01g36870	Phox (PX) domain-containing protein
MACS_Peaks_1807	Hypo	Distal Intergenic	LOC_Os01g37130	thylakoid-associated phosphatase 38
MACS_Peaks_1809	Hypo	Distal Intergenic	LOC_Os01g37180	NA
MACS_Peaks_1808	Hypo	Exon	LOC_Os01g37210	NA
MACS_Peaks_1810	Hypo	3' UTR	LOC_Os01g37210	NA
MACS_Peaks_1811	Hypo	Distal Intergenic	LOC_Os01g37220	NA
MACS_Peaks_1812	Hypo	5' UTR	LOC_Os01g37220	NA
MACS_Peaks_1813	Hypo	Downstream (<1kb)	LOC_Os01g37280	NA
MACS_Peaks_1814	Hypo	Distal Intergenic	LOC_Os01g37320	NA
MACS_Peaks_1816	Hypo	Distal Intergenic	LOC_Os01g37320	NA
MACS_Peaks_1815	Hypo	Distal Intergenic	LOC_Os01g37320	NA
MACS_Peaks_1823	Hypo	Distal Intergenic	LOC_Os01g37370	NA
MACS_Peaks_1834	Hypo	Distal Intergenic	LOC_Os01g37560	Heat shock protein DnaJ
MACS_Peaks_1833	Hypo	Distal Intergenic	LOC_Os01g37560	Heat shock protein DnaJ
MACS_Peaks_1829	Hypo	Distal Intergenic	LOC_Os01g37560	Heat shock protein DnaJ
MACS_Peaks_1848	Hypo	5' UTR	LOC_Os01g37820	Protein of unknown function (DUF3531)
MACS_Peaks_1861	Hyper-	Promoter (<=1kb)	LOC_Os01g38030	NA
MACS_Peaks_1926	Hyper-	Distal Intergenic	LOC_Os01g39480	bHLH DNA-binding superfamily protein
MACS_Peaks_1938	Hypo	Exon	LOC_Os01g39600	Leucine-rich repeat protein kinase family protein
MACS_Peaks_1939	Hypo	3' UTR	LOC_Os01g39600	Leucine-rich repeat protein kinase family protein
MACS_Peaks_1945	Hypo	5' UTR	LOC_Os01g39670	F-box and LRR domains containing protein
MACS_Peaks_1944	Hypo	Promoter (1-2kb)	LOC_Os01g39680	NA
MACS_Peaks_1946	Hyper-	Promoter (2-3kb)	LOC_Os01g39690	NA
MACS_Peaks_1950	Hyper-	Distal Intergenic	LOC_Os01g39710	NA
MACS_Peaks_1952	Hyper-	Promoter (1-2kb)	LOC_Os01g39750	NA
MACS_Peaks_1953	Hyper-	Promoter (2-3kb)	LOC_Os01g39760	NA
MACS_Peaks_1955	Hyper-	Promoter (1-2kb)	LOC_Os01g39780	NA
MACS_Peaks_1954	Hyper-	Downstream (1-2kb)	LOC_Os01g39780	NA
MACS_Peaks_1956	Hyper-	3' UTR	LOC_Os01g39800	alpha/beta-Hydrolases superfamily protein
MACS_Peaks_1957	Hyper-	Promoter (1-2kb)	LOC_Os01g39850	nuclear factor Y, subunit C4
MACS_Peaks_1965	Hypo	Distal Intergenic	LOC_Os01g39950	NA
MACS_Peaks_1966	Hypo	5' UTR	LOC_Os01g39970	Protein kinase protein
MACS_Peaks_1969	Hypo	Exon	LOC_Os01g40020	NA
MACS_Peaks_1979	Hyper-	Exon	LOC_Os01g40140	P-loop containing nucleoside triphosphate hydrolases
MACS_Peaks_1982	Hyper-	Promoter (2-3kb)	LOC_Os01g40170	eIF-2 family protein
MACS_Peaks_1992	Hyper-	5' UTR	LOC_Os01g40320	damaged DNA binding protein 1B
MACS_Peaks_2001	Hyper-	5' UTR	LOC_Os01g40470	ATPase, V0/A0 complex, subunit C/D
MACS_Peaks_2036	Hyper-	Promoter (1-2kb)	LOC_Os01g41200	Heavy metal transport
MACS_Peaks_2061	Hypo	5' UTR	LOC_Os01g41720	Magnesium transporter CorA-like family protein
MACS_Peaks_2184	Hypo	Distal Intergenic	LOC_Os01g43280	UDP-glucosyl transferase 72B3
MACS_Peaks_2498	Hyper-	Promoter (2-3kb)	LOC_Os01g48030	NA	yes
MACS_Peaks_3076	Hyper-	Intron	LOC_Os01g57350	Diacylglycerol kinase family protein	yes
MACS_Peaks_3721	Hypo	5' UTR	LOC_Os01g68310	Sas10/Utp3/C1D family
MACS_Peaks_3967	Hyper-	Exon	LOC_Os01g72910	NA
MACS_Peaks_3971	Hypo	3' UTR	LOC_Os01g72930	TPR-like superfamily protein
MACS_Peaks_3973	Hypo	Promoter (2-3kb)	LOC_Os01g73024	NA
MACS_Peaks_3974	Hypo	Promoter (2-3kb)	LOC_Os01g73024	NA
MACS_Peaks_3982	Hypo	Promoter (<=1kb)	LOC_Os01g73260	NA
MACS_Peaks_3987	Hypo	Promoter (1-2kb)	LOC_Os01g73400	NA
MACS_Peaks_3994	Hypo	Promoter (<=1kb)	LOC_Os01g73604	Small nuclear ribonucleoprotein family protein
MACS_Peaks_3995	Hypo	5' UTR	LOC_Os01g73650	NA
MACS_Peaks_3996	Hypo	Promoter (1-2kb)	LOC_Os01g73662	Ribonuclease H-like superfamily protein
MACS_Peaks_3997	Hypo	Intron	LOC_Os01g73690	proteinaceous RNase P 2
MACS_Peaks_4002	Hypo	Distal Intergenic	LOC_Os01g73790	UDP-D-apiose/UDP-D-xylose synthase 2
MACS_Peaks_4018	Hypo	Promoter (1-2kb)	LOC_Os01g74110	ZRT/IRT-like protein 2
MACS_Peaks_4021	Hypo	Distal Intergenic	LOC_Os01g74140	WRKY DNA-binding protein 49
MACS_Peaks_4026	Hypo	Promoter (2-3kb)	LOC_Os01g74370	Domain of unknown function (DUF966)
MACS_Peaks_4031	Hypo	Promoter (1-2kb)	LOC_Os01g74480	RmlC-like cupins superfamily protein
MACS_Peaks_4032	Hypo	Downstream (1-2kb)	LOC_Os01g74500	SET domain-containing protein
MACS_Peaks_4033	Hypo	Promoter (1-2kb)	LOC_Os01g74540	GATA transcription factor 16
MACS_Peaks_4035	Hypo	Distal Intergenic	LOC_Os01g74570	tetraspanin5
MACS_Peaks_4042	Hypo	Promoter (1-2kb)	LOC_Os01g74670	NA
MACS_Peaks_9981	Hyper-	Promoter (1-2kb)	LOC_Os02g01410	NA
MACS_Peaks_9978	Hyper-	Distal Intergenic	LOC_Os02g01410	NA
MACS_Peaks_9984	Hyper-	Promoter (1-2kb)	LOC_Os02g01510	Lactate/malate dehydrogenase family protein
MACS_Peaks_9988	Hyper-	Distal Intergenic	LOC_Os02g01560	Ribosomal protein S4 (RPS4A) family protein
MACS_Peaks_9987	Hyper-	Distal Intergenic	LOC_Os02g01560	Ribosomal protein S4 (RPS4A) family protein
MACS_Peaks_9989	Hyper-	Distal Intergenic	LOC_Os02g01560	Ribosomal protein S4 (RPS4A) family protein
MACS_Peaks_9995	Hyper-	Downstream (2-3kb)	LOC_Os02g01700	RING/U-box superfamily protein
MACS_Peaks_10002	Hyper-	Promoter (1-2kb)	LOC_Os02g01810	NA
MACS_Peaks_10003	Hypo	5' UTR	LOC_Os02g01820	ABC2 homolog 16
MACS_Peaks_10006	Hyper-	Promoter (1-2kb)	LOC_Os02g01870	NA
MACS_Peaks_10005	Hyper-	5' UTR	LOC_Os02g01880	U5 small nuclear ribonucleoprotein helicase, putative
MACS_Peaks_10010	Hyper-	Promoter (2-3kb)	LOC_Os02g01990	B-box type zinc finger protein with CCT domain
MACS_Peaks_10021	Hyper-	Exon	LOC_Os02g02190	nitrate transporter 2:1
MACS_Peaks_10022	Hyper-	Promoter (1-2kb)	LOC_Os02g02210	PLP-dependent transferases superfamily protein
MACS_Peaks_10023	Hyper-	Distal Intergenic	LOC_Os02g02210	PLP-dependent transferases superfamily protein
MACS_Peaks_10032	Hypo	Distal Intergenic	LOC_Os02g02400	catalase 2
MACS_Peaks_10035	Hypo	3' UTR	LOC_Os02g02424	transcription factor IIIA
MACS_Peaks_10040	Hypo	Promoter (2-3kb)	LOC_Os02g02590	TPR-like superfamily protein
MACS_Peaks_10043	Hypo	Downstream (<1kb)	LOC_Os02g02600	Protein kinase superfamily protein
MACS_Peaks_10044	Hypo	5' UTR	LOC_Os02g02630	NA
MACS_Peaks_10053	Hyper-	Promoter (1-2kb)	LOC_Os02g02900	NA
MACS_Peaks_10068	Hypo	Distal Intergenic	LOC_Os02g03360	NA
MACS_Peaks_10097	Hyper-	Promoter (1-2kb)	LOC_Os02g03980	F-box and associated protein
MACS_Peaks_10099	Hyper-	Promoter (2-3kb)	LOC_Os02g03990	Transducin/WD40 repeat-like superfamily protein
MACS_Peaks_10103	Hyper-	Promoter (1-2kb)	LOC_Os02g04080	SMC family protein
MACS_Peaks_10126	Hyper-	Downstream (1-2kb)	LOC_Os02g04570	NA	yes
MACS_Peaks_10127	Hyper-	Promoter (<=1kb)	LOC_Os02g04590	O-fucosyltransferase family protein	yes
MACS_Peaks_10128	Hyper-	Distal Intergenic	LOC_Os02g04590	O-fucosyltransferase family protein	yes
MACS_Peaks_10131	Hyper-	3' UTR	LOC_Os02g04680	squamosa promoter binding protein-like 2	yes
MACS_Peaks_10136	Hyper-	Promoter (2-3kb)	LOC_Os02g04725	dolichol phosphate-mannose biosynthesis regulatory protein	yes
MACS_Peaks_10149	Hypo	Promoter (<=1kb)	LOC_Os02g04900	NA	yes
MACS_Peaks_10151	Hypo	Promoter (<=1kb)	LOC_Os02g04915	NA	yes
MACS_Peaks_10159	Hypo	Exon	LOC_Os02g05120	NA	yes
MACS_Peaks_10161	Hyper-	Exon	LOC_Os02g05130	NA	yes
MACS_Peaks_10162	Hyper-	Distal Intergenic	LOC_Os02g05140	NA	yes
MACS_Peaks_10163	Hyper-	Distal Intergenic	LOC_Os02g05190	NA	yes
MACS_Peaks_10165	Hyper-	Distal Intergenic	LOC_Os02g05199	NA	yes
MACS_Peaks_10164	Hyper-	Distal Intergenic	LOC_Os02g05199	NA	yes
MACS_Peaks_10166	Hyper-	Exon	LOC_Os02g05244	NA	yes
MACS_Peaks_10167	Hyper-	Promoter (<=1kb)	LOC_Os02g05270	NA	yes
MACS_Peaks_10172	Hypo	3' UTR	LOC_Os02g05360	NA	yes
MACS_Peaks_10174	Hyper-	Exon	LOC_Os02g05410	splicing factor, putative	yes
MACS_Peaks_10184	Hypo	Distal Intergenic	LOC_Os02g05540	NA	yes
MACS_Peaks_10185	Hypo	Promoter (2-3kb)	LOC_Os02g05590	NA	yes
MACS_Peaks_10193	Hypo	Downstream (1-2kb)	LOC_Os02g05680	FAD/NAD(P)-binding oxidoreductase family protein	yes
MACS_Peaks_10194	Hypo	Promoter (2-3kb)	LOC_Os02g05710	Protein of unknown function (DUF1644)	yes
MACS_Peaks_10197	Hyper-	Promoter (2-3kb)	LOC_Os02g05800	TPR-like superfamily protein	yes
MACS_Peaks_10201	Hyper-	Promoter (2-3kb)	LOC_Os02g05950	Leucine-rich receptor-like protein kinase family protein	yes
MACS_Peaks_10203	Hyper-	Distal Intergenic	LOC_Os02g05980	Leucine-rich receptor-like protein kinase family protein	yes
MACS_Peaks_10202	Hyper-	Distal Intergenic	LOC_Os02g05980	Leucine-rich receptor-like protein kinase family protein	yes
MACS_Peaks_10204	Hyper-	Distal Intergenic	LOC_Os02g06010	golgi nucleotide sugar transporter 3	yes
MACS_Peaks_10205	Hyper-	5' UTR	LOC_Os02g06030	Leucine-rich receptor-like protein kinase family protein	yes
MACS_Peaks_10207	Hypo	Promoter (<=1kb)	LOC_Os02g06060	NA	yes
MACS_Peaks_10208	Hypo	Promoter (2-3kb)	LOC_Os02g06070	receptor like protein 3	yes
MACS_Peaks_10209	Hypo	Promoter (1-2kb)	LOC_Os02g06080	NA	yes
MACS_Peaks_10210	Hypo	Promoter (<=1kb)	LOC_Os02g06160	Concanavalin A-like lectin protein kinase family protein	yes
MACS_Peaks_10211	Hypo	Promoter (2-3kb)	LOC_Os02g06170	NA	yes
MACS_Peaks_10212	Hypo	Promoter (2-3kb)	LOC_Os02g06180	Leucine-rich receptor-like protein kinase family protein	yes
MACS_Peaks_10214	Hypo	Promoter (2-3kb)	LOC_Os02g06210	Leucine-rich receptor-like protein kinase family protein	yes
MACS_Peaks_10216	Hypo	Promoter (2-3kb)	LOC_Os02g06290	Rhodanese/Cell cycle control phosphatase	yes
MACS_Peaks_10224	Hypo	Promoter (<=1kb)	LOC_Os02g06380	Protein of unknown function (DUF579)	yes
MACS_Peaks_10240	Hypo	Promoter (2-3kb)	LOC_Os02g06605	NA	yes
MACS_Peaks_10276	Hyper-	Intron	LOC_Os02g07340	cullin-associated and neddylation dissociated	yes
MACS_Peaks_10420	Hypo	Promoter (2-3kb)	LOC_Os02g10200	A20/AN1-like zinc finger family protein
MACS_Peaks_10537	Hypo	Downstream (1-2kb)	LOC_Os02g12910	Protein kinase family protein
MACS_Peaks_10538	Hypo	Promoter (2-3kb)	LOC_Os02g12930	NA
MACS_Peaks_10543	Hypo	Distal Intergenic	LOC_Os02g13020	poly(A) polymerase 2
MACS_Peaks_10545	Hypo	Distal Intergenic	LOC_Os02g13030	NA
MACS_Peaks_10549	Hypo	Promoter (1-2kb)	LOC_Os02g13100	Protein phosphatase 2C family protein
MACS_Peaks_10550	Hypo	Downstream (<1kb)	LOC_Os02g13100	Protein phosphatase 2C family protein
MACS_Peaks_10551	Hypo	Exon	LOC_Os02g13130	KH domain-containing protein
MACS_Peaks_10554	Hypo	Promoter (<=1kb)	LOC_Os02g13170	Mitochondrial substrate carrier family protein
MACS_Peaks_10559	Hypo	Distal Intergenic	LOC_Os02g13260	NA
MACS_Peaks_10607	Hypo	5' UTR	LOC_Os02g13840	citrate synthase 3
MACS_Peaks_10612	Hypo	Distal Intergenic	LOC_Os02g13900	BES1/BZR1 homolog 3
MACS_Peaks_10613	Hypo	Distal Intergenic	LOC_Os02g13900	BES1/BZR1 homolog 3
MACS_Peaks_10637	Hypo	Promoter (2-3kb)	LOC_Os02g14230	NA
MACS_Peaks_10638	Hypo	Exon	LOC_Os02g14240	NA
MACS_Peaks_10646	Hypo	Downstream (<1kb)	LOC_Os02g14290	scramblase-related
MACS_Peaks_10645	Hypo	Distal Intergenic	LOC_Os02g14290	scramblase-related
MACS_Peaks_10649	Hypo	Downstream (2-3kb)	LOC_Os02g14310	NA
MACS_Peaks_10650	Hypo	Distal Intergenic	LOC_Os02g14310	NA
MACS_Peaks_10652	Hypo	Distal Intergenic	LOC_Os02g14310	NA
MACS_Peaks_10658	Hypo	Distal Intergenic	LOC_Os02g14420	NA
MACS_Peaks_10660	Hypo	Promoter (1-2kb)	LOC_Os02g14430	Peroxidase superfamily protein
MACS_Peaks_10661	Hypo	Promoter (1-2kb)	LOC_Os02g14450	Double Clp-N motif-containing P-loop nucleoside triphosphate hydrolase
MACS_Peaks_10662	Hypo	Exon	LOC_Os02g14460	Peroxidase superfamily protein
MACS_Peaks_10663	Hypo	Distal Intergenic	LOC_Os02g14470	NA
MACS_Peaks_10668	Hypo	Distal Intergenic	LOC_Os02g14570	UDP-Glycosyltransferase superfamily protein
MACS_Peaks_10670	Hypo	Promoter (1-2kb)	LOC_Os02g14590	UDP-Glycosyltransferase superfamily protein
MACS_Peaks_10671	Hypo	Exon	LOC_Os02g14600	RmlC-like cupins superfamily protein
MACS_Peaks_10672	Hypo	Distal Intergenic	LOC_Os02g14610	NA
MACS_Peaks_10674	Hypo	Promoter (2-3kb)	LOC_Os02g14630	UDP-Glycosyltransferase superfamily protein
MACS_Peaks_10673	Hypo	Promoter (2-3kb)	LOC_Os02g14630	UDP-Glycosyltransferase superfamily protein
MACS_Peaks_10675	Hypo	Promoter (2-3kb)	LOC_Os02g14650	NA
MACS_Peaks_10676	Hypo	Distal Intergenic	LOC_Os02g14680	UDP-Glycosyltransferase superfamily protein
MACS_Peaks_10677	Hypo	Distal Intergenic	LOC_Os02g14700	Protein of unknown function (DUF594)
MACS_Peaks_10681	Hypo	5' UTR	LOC_Os02g14720	RING/U-box superfamily protein
MACS_Peaks_10684	Hypo	Exon	LOC_Os02g14760	CTC-interacting domain 9
MACS_Peaks_10686	Hypo	Distal Intergenic	LOC_Os02g14770	phosphoenolpyruvate carboxylase 3
MACS_Peaks_10691	Hypo	3' UTR	LOC_Os02g14800	NA
MACS_Peaks_10692	Hypo	Promoter (2-3kb)	LOC_Os02g14810	Protein of unknown function (DUF594)
MACS_Peaks_10696	Hyper-	5' UTR	LOC_Os02g14850	NA
MACS_Peaks_10698	Hypo	Distal Intergenic	LOC_Os02g14874	NA
MACS_Peaks_10701	Hypo	Exon	LOC_Os02g14890	NA
MACS_Peaks_10710	Hypo	Exon	LOC_Os02g15020	RING/U-box superfamily protein
MACS_Peaks_10709	Hypo	Promoter (1-2kb)	LOC_Os02g15030	NA
MACS_Peaks_10712	Hypo	Promoter (<=1kb)	LOC_Os02g15050	poly(A) polymerase 2
MACS_Peaks_10711	Hypo	Exon	LOC_Os02g15060	RING/U-box superfamily protein
MACS_Peaks_10713	Hypo	Promoter (1-2kb)	LOC_Os02g15070	RmlC-like cupins superfamily protein
MACS_Peaks_10714	Hypo	Exon	LOC_Os02g15090	RmlC-like cupins superfamily protein
MACS_Peaks_10715	Hypo	Promoter (<=1kb)	LOC_Os02g15110	RING/U-box superfamily protein
MACS_Peaks_10718	Hypo	5' UTR	LOC_Os02g15178	RmlC-like cupins superfamily protein
MACS_Peaks_10730	Hypo	Downstream (1-2kb)	LOC_Os02g15340	NAC domain transcriptional regulator superfamily protein
MACS_Peaks_10731	Hyper-	Promoter (1-2kb)	LOC_Os02g15360	D-aminoacid aminotransferase
MACS_Peaks_10732	Hypo	Promoter (1-2kb)	LOC_Os02g15410	NA
MACS_Peaks_10734	Hypo	Distal Intergenic	LOC_Os02g15420	NA
MACS_Peaks_10742	Hypo	Distal Intergenic	LOC_Os02g15540	NA
MACS_Peaks_10743	Hypo	Downstream (<1kb)	LOC_Os02g15550	spermidine synthase 3
MACS_Peaks_10744	Hypo	Distal Intergenic	LOC_Os02g15550	spermidine synthase 3
MACS_Peaks_10756	Hypo	Distal Intergenic	LOC_Os02g15670	NA
MACS_Peaks_10757	Hypo	Promoter (<=1kb)	LOC_Os02g15680	NA
MACS_Peaks_10758	Hypo	Promoter (2-3kb)	LOC_Os02g15700	NA
MACS_Peaks_10759	Hypo	Distal Intergenic	LOC_Os02g15700	NA
MACS_Peaks_10761	Hypo	Promoter (<=1kb)	LOC_Os02g15704	NA
MACS_Peaks_10762	Hypo	Promoter (2-3kb)	LOC_Os02g15710	plantacyanin
MACS_Peaks_10760	Hypo	5' UTR	LOC_Os02g15710	plantacyanin
MACS_Peaks_10763	Hypo	Distal Intergenic	LOC_Os02g15730	plantacyanin
MACS_Peaks_10772	Hypo	Downstream (2-3kb)	LOC_Os02g15840	NA
MACS_Peaks_10774	Hypo	Distal Intergenic	LOC_Os02g15840	NA
MACS_Peaks_10778	Hypo	Promoter (<=1kb)	LOC_Os02g15860	NA
MACS_Peaks_10788	Hypo	Downstream (<1kb)	LOC_Os02g15950	Galactose oxidase/kelch repeat superfamily protein
MACS_Peaks_10792	Hypo	Downstream (1-2kb)	LOC_Os02g16000	POZ/BTB containin G-protein 1
MACS_Peaks_10793	Hypo	Promoter (<=1kb)	LOC_Os02g16030	LEA hydroxyproline-rich glycoprotein
MACS_Peaks_10794	Hypo	Intron	LOC_Os02g16030	LEA hydroxyproline-rich glycoprotein
MACS_Peaks_10795	Hypo	5' UTR	LOC_Os02g16030	LEA hydroxyproline-rich glycoprotein
MACS_Peaks_10796	Hypo	Downstream (2-3kb)	LOC_Os02g16040	ubiquitin conjugating enzyme 8
MACS_Peaks_10797	Hypo	Promoter (2-3kb)	LOC_Os02g16070	LRR and NB-ARC -containing disease resistance protein
MACS_Peaks_10798	Hypo	Promoter (2-3kb)	LOC_Os02g16100	NB-ARC domain-containing disease resistance protein
MACS_Peaks_10799	Hypo	Downstream (2-3kb)	LOC_Os02g16110	LRR and NB-ARC-containing disease resistance protein
MACS_Peaks_10801	Hypo	Promoter (<=1kb)	LOC_Os02g16160	NA
MACS_Peaks_10800	Hypo	Distal Intergenic	LOC_Os02g16160	NA
MACS_Peaks_10805	Hypo	Exon	LOC_Os02g16220	NA
MACS_Peaks_10804	Hypo	Downstream (2-3kb)	LOC_Os02g16220	NA
MACS_Peaks_10803	Hypo	Distal Intergenic	LOC_Os02g16220	NA
MACS_Peaks_10806	Hypo	Promoter (<=1kb)	LOC_Os02g16230	NA
MACS_Peaks_10807	Hypo	Distal Intergenic	LOC_Os02g16250	NB-ARC domain-containing disease resistance protein
MACS_Peaks_10808	Hypo	Distal Intergenic	LOC_Os02g16270	NB-ARC domain-containing disease resistance protein
MACS_Peaks_10810	Hypo	Downstream (2-3kb)	LOC_Os02g16330	LRR and NB-ARC containing disease resistance protein
MACS_Peaks_10815	Hypo	Distal Intergenic	LOC_Os02g16330	LRR and NB-ARC containing disease resistance protein
MACS_Peaks_10816	Hypo	Distal Intergenic	LOC_Os02g16330	LRR and NB-ARC containing disease resistance protein
MACS_Peaks_10817	Hypo	Distal Intergenic	LOC_Os02g16330	LRR and NB-ARC containing disease resistance protein
MACS_Peaks_10813	Hypo	Distal Intergenic	LOC_Os02g16330	LRR and NB-ARC containing disease resistance protein
MACS_Peaks_10819	Hypo	Distal Intergenic	LOC_Os02g16330	LRR and NB-ARC containing disease resistance protein
MACS_Peaks_10809	Hypo	Distal Intergenic	LOC_Os02g16330	LRR and NB-ARC containing disease resistance protein
MACS_Peaks_10814	Hypo	Distal Intergenic	LOC_Os02g16330	LRR and NB-ARC containing disease resistance protein
MACS_Peaks_10811	Hypo	Distal Intergenic	LOC_Os02g16330	LRR and NB-ARC containing disease resistance protein
MACS_Peaks_10812	Hypo	Distal Intergenic	LOC_Os02g16330	LRR and NB-ARC containing disease resistance protein
MACS_Peaks_10829	Hypo	Promoter (2-3kb)	LOC_Os02g16450	plastid division1
MACS_Peaks_10822	Hypo	Distal Intergenic	LOC_Os02g16450	plastid division1
MACS_Peaks_10825	Hypo	Distal Intergenic	LOC_Os02g16450	plastid division1
MACS_Peaks_10820	Hypo	Distal Intergenic	LOC_Os02g16450	plastid division1
MACS_Peaks_10824	Hypo	Distal Intergenic	LOC_Os02g16450	plastid division1
MACS_Peaks_10821	Hypo	Distal Intergenic	LOC_Os02g16450	plastid division1
MACS_Peaks_10823	Hypo	Distal Intergenic	LOC_Os02g16450	plastid division1
MACS_Peaks_10826	Hypo	Distal Intergenic	LOC_Os02g16450	plastid division1
MACS_Peaks_10828	Hypo	Distal Intergenic	LOC_Os02g16450	plastid division1
MACS_Peaks_10827	Hypo	Distal Intergenic	LOC_Os02g16450	plastid division1
MACS_Peaks_10831	Hypo	5' UTR	LOC_Os02g16490	NA
MACS_Peaks_10835	Hypo	Promoter (<=1kb)	LOC_Os02g16529	NA
MACS_Peaks_10836	Hypo	Distal Intergenic	LOC_Os02g16529	NA
MACS_Peaks_10842	Hypo	Exon	LOC_Os02g16560	Chlorophyll A-B binding family protein
MACS_Peaks_10852	Hypo	Distal Intergenic	LOC_Os02g16850	expansin 11
MACS_Peaks_10878	Hyper-	5' UTR	LOC_Os02g17270	NA
MACS_Peaks_10880	Hyper-	5' UTR	LOC_Os02g17270	NA
MACS_Peaks_10882	Hyper-	5' UTR	LOC_Os02g17320	uridine kinase-like 3
MACS_Peaks_10885	Hyper-	Distal Intergenic	LOC_Os02g17330	D-aminoacid aminotransferase
MACS_Peaks_10890	Hyper-	Promoter (2-3kb)	LOC_Os02g17350	ENTH/VHS/GAT family protein
MACS_Peaks_10894	Hyper-	Downstream (2-3kb)	LOC_Os02g17410	NA
MACS_Peaks_10898	Hyper-	Promoter (2-3kb)	LOC_Os02g17480	NA
MACS_Peaks_10899	Hyper-	Promoter (<=1kb)	LOC_Os02g17480	NA
MACS_Peaks_10918	Hypo	5' UTR	LOC_Os02g17710	Protein kinase family protein with leucine-rich repeat domain
MACS_Peaks_10920	Hyper-	Downstream (1-2kb)	LOC_Os02g17714	NA
MACS_Peaks_10921	Hyper-	Distal Intergenic	LOC_Os02g17780	Terpenoid cyclases/Protein prenyltransferases
MACS_Peaks_10922	Hyper-	Distal Intergenic	LOC_Os02g17840	NA
MACS_Peaks_10925	Hypo	Downstream (2-3kb)	LOC_Os02g17850	tobamovirus multiplication 2B
MACS_Peaks_10934	Hypo	5' UTR	LOC_Os02g17990	RNI-like superfamily protein
MACS_Peaks_10936	Hypo	Downstream (1-2kb)	LOC_Os02g18000	LRR and NB-ARC containing disease resistance protein
MACS_Peaks_10937	Hypo	Distal Intergenic	LOC_Os02g18000	LRR and NB-ARC containing disease resistance protein
MACS_Peaks_10938	Hypo	Distal Intergenic	LOC_Os02g18064	NA
MACS_Peaks_10941	Hypo	Exon	LOC_Os02g18180	RNAse l inhibitor protein 2
MACS_Peaks_10942	Hypo	Distal Intergenic	LOC_Os02g18190	NA
MACS_Peaks_10943	Hypo	Promoter (1-2kb)	LOC_Os02g18250	NA
MACS_Peaks_10944	Hypo	Distal Intergenic	LOC_Os02g18250	NA
MACS_Peaks_10945	Hypo	Distal Intergenic	LOC_Os02g18300	NA
MACS_Peaks_10947	Hyper-	Promoter (1-2kb)	LOC_Os02g18320	leucine-rich repeat transmembrane protein kinase
MACS_Peaks_10952	Hyper-	Promoter (2-3kb)	LOC_Os02g18380	Ribosomal L27e protein family
MACS_Peaks_10956	Hyper-	Distal Intergenic	LOC_Os02g18430	AGC kinase 1.5
MACS_Peaks_10961	Hyper-	Promoter (<=1kb)	LOC_Os02g18490	NA
MACS_Peaks_10960	Hyper-	Promoter (<=1kb)	LOC_Os02g18490	NA
MACS_Peaks_10962	Hyper-	Promoter (<=1kb)	LOC_Os02g18500	chlorophyllase 1
MACS_Peaks_10968	Hyper-	Distal Intergenic	LOC_Os02g18550	Ribosomal protein S3Ae
MACS_Peaks_10969	Hyper-	Distal Intergenic	LOC_Os02g18610	NA
MACS_Peaks_10975	Hyper-	3' UTR	LOC_Os02g18670	multidrug resistance-associated protein 3
MACS_Peaks_10978	Hyper-	Promoter (1-2kb)	LOC_Os02g18690	BURP domain-containing protein
MACS_Peaks_10977	Hyper-	Promoter (1-2kb)	LOC_Os02g18690	BURP domain-containing protein
MACS_Peaks_10979	Hyper-	Downstream (<1kb)	LOC_Os02g18690	BURP domain-containing protein
MACS_Peaks_10980	Hyper-	Exon	LOC_Os02g18710	NA
MACS_Peaks_10982	Hyper-	Promoter (2-3kb)	LOC_Os02g18720	NA
MACS_Peaks_10981	Hyper-	Promoter (2-3kb)	LOC_Os02g18720	NA
MACS_Peaks_10983	Hyper-	Downstream (2-3kb)	LOC_Os02g18750	NA
MACS_Peaks_10984	Hyper-	Promoter (<=1kb)	LOC_Os02g18780	NA
MACS_Peaks_10985	Hyper-	Exon	LOC_Os02g18800	NA
MACS_Peaks_10986	Hyper-	5' UTR	LOC_Os02g18840	phosphoinositide 4-kinase gamma 4
MACS_Peaks_10987	Hyper-	Promoter (2-3kb)	LOC_Os02g18870	SGNH hydrolase-type esterase superfamily protein
MACS_Peaks_10989	Hyper-	Distal Intergenic	LOC_Os02g18880	Calcium-binding EF-hand family protein
MACS_Peaks_10988	Hyper-	Distal Intergenic	LOC_Os02g18880	Calcium-binding EF-hand family protein
MACS_Peaks_10990	Hyper-	Distal Intergenic	LOC_Os02g18880	Calcium-binding EF-hand family protein
MACS_Peaks_10991	Hyper-	Promoter (1-2kb)	LOC_Os02g18910	NA
MACS_Peaks_10993	Hyper-	Intron	LOC_Os02g18954	GDSL-like Lipase/Acylhydrolase superfamily protein
MACS_Peaks_10997	Hypo	Distal Intergenic	LOC_Os02g18990	GDSL-like Lipase/Acylhydrolase superfamily protein
MACS_Peaks_10996	Hyper-	Distal Intergenic	LOC_Os02g18990	GDSL-like Lipase/Acylhydrolase superfamily protein
MACS_Peaks_11001	Hyper-	Distal Intergenic	LOC_Os02g19070	NA
MACS_Peaks_11002	Hyper-	Exon	LOC_Os02g19130	XH/XS domain-containing protein
MACS_Peaks_11021	Hyper-	3' UTR	LOC_Os02g19440	sirohydrochlorin ferrochelatase B
MACS_Peaks_11052	Hypo	Distal Intergenic	LOC_Os02g19880	Cell differentiation, Rcd1-like protein
MACS_Peaks_11085	Hypo	Distal Intergenic	LOC_Os02g20530	NA	yes
MACS_Peaks_11213	Hyper-	Distal Intergenic	LOC_Os02g22780	TCP-1/cpn60 chaperonin family protein	yes
MACS_Peaks_11370	Hypo	Distal Intergenic	LOC_Os02g26530	NA	yes
MACS_Peaks_11442	Hyper-	Distal Intergenic	LOC_Os02g27600	NA	yes
MACS_Peaks_11488	Hyper-	Promoter (1-2kb)	LOC_Os02g28470	HXXXD-type acyl-transferase family protein	yes
MACS_Peaks_11554	Hyper-	5' UTR	LOC_Os02g29480	Nuclear transport factor 2 (NTF2) family protein	yes
MACS_Peaks_11556	Hyper-	Promoter (2-3kb)	LOC_Os02g29490	NA	yes
MACS_Peaks_11558	Hyper-	5' UTR	LOC_Os02g29490	NA	yes
MACS_Peaks_11555	Hyper-	5' UTR	LOC_Os02g29490	NA	yes
MACS_Peaks_11557	Hyper-	Promoter (1-2kb)	LOC_Os02g29500	NA	yes
MACS_Peaks_11568	Hypo	Promoter (1-2kb)	LOC_Os02g29610	UB-like protease 1B	yes
MACS_Peaks_11571	Hyper-	5' UTR	LOC_Os02g29900	NA	yes
MACS_Peaks_11578	Hyper-	Promoter (2-3kb)	LOC_Os02g30070	NA	yes
MACS_Peaks_11579	Hyper-	Promoter (<=1kb)	LOC_Os02g30070	NA	yes
MACS_Peaks_11625	Hyper-	Distal Intergenic	LOC_Os02g30850	Thioredoxin superfamily protein	yes
MACS_Peaks_11646	Hyper-	Exon	LOC_Os02g31100	NA
MACS_Peaks_11681	Hyper-	Downstream (1-2kb)	LOC_Os02g31830	NA
MACS_Peaks_11694	Hyper-	Promoter (2-3kb)	LOC_Os02g32030	Ribosomal protein S5
MACS_Peaks_11707	Hypo	Distal Intergenic	LOC_Os02g32270	structural constituent of ribosome
MACS_Peaks_11735	Hypo	Downstream (1-2kb)	LOC_Os02g32550	NA
MACS_Peaks_11738	Hypo	Distal Intergenic	LOC_Os02g32580	NA
MACS_Peaks_11742	Hypo	Distal Intergenic	LOC_Os02g32590	heat shock transcription factor A3
MACS_Peaks_11746	Hypo	Promoter (2-3kb)	LOC_Os02g32680	Concanavalin A-like lectin protein kinase family protein
MACS_Peaks_11748	Hypo	Distal Intergenic	LOC_Os02g32680	Concanavalin A-like lectin protein kinase family protein
MACS_Peaks_11749	Hypo	Distal Intergenic	LOC_Os02g32680	Concanavalin A-like lectin protein kinase family protein
MACS_Peaks_11757	Hypo	Promoter (2-3kb)	LOC_Os02g32840	A20/AN1-like zinc finger family protein
MACS_Peaks_11764	Hypo	5' UTR	LOC_Os02g32900	NA
MACS_Peaks_11769	Hypo	5' UTR	LOC_Os02g32960	Peptidase M50 family protein
MACS_Peaks_11770	Hypo	Promoter (2-3kb)	LOC_Os02g32980	RmlC-like cupins superfamily protein
MACS_Peaks_11775	Hypo	Promoter (1-2kb)	LOC_Os02g33000	Glycosyl hydrolase superfamily protein
MACS_Peaks_11779	Hypo	Promoter (<=1kb)	LOC_Os02g33060	NA
MACS_Peaks_11798	Hypo	Promoter (1-2kb)	LOC_Os02g33380	cell wall / vacuolar inhibitor of fructosidase 2
MACS_Peaks_11807	Hypo	Promoter (<=1kb)	LOC_Os02g33560	bZIP protein
MACS_Peaks_11810	Hypo	Distal Intergenic	LOC_Os02g33590	plant U-box 22
MACS_Peaks_11819	Hypo	Distal Intergenic	LOC_Os02g33680	CYS, MET, PRO, and GLY protein 2
MACS_Peaks_11820	Hypo	Distal Intergenic	LOC_Os02g33680	CYS, MET, PRO, and GLY protein 2
MACS_Peaks_11824	Hypo	Distal Intergenic	LOC_Os02g33690	NA
MACS_Peaks_11883	Hyper-	Downstream (1-2kb)	LOC_Os02g34750	8-oxoguanine-DNA glycosylase 1
MACS_Peaks_11966	Hyper-	Promoter (1-2kb)	LOC_Os02g36190	cytochrome P450
MACS_Peaks_12318	Hyper-	Promoter (1-2kb)	LOC_Os02g42800	UBX domain-containing protein	yes
MACS_Peaks_12403	Hyper-	Distal Intergenic	LOC_Os02g43790	ethylene responsive element binding factor 1	yes
MACS_Peaks_12459	Hypo	Promoter (2-3kb)	LOC_Os02g44500	glutathione peroxidase 6	yes
MACS_Peaks_12969	Hypo	Distal Intergenic	LOC_Os02g51680	Haloacid dehalogenase-like hydrolase
MACS_Peaks_13280	Hyper-	Promoter (<=1kb)	LOC_Os02g57300	NA
MACS_Peaks_13305	Hyper-	Promoter (2-3kb)	LOC_Os02g57890	F-box and Leucine Rich Repeat domains containing protein
MACS_Peaks_13306	Hyper-	Promoter (2-3kb)	LOC_Os02g57900	NA
MACS_Peaks_13308	Hyper-	Exon	LOC_Os02g57940	F-box and LRR domains containing protein
MACS_Peaks_13307	Hyper-	Distal Intergenic	LOC_Os02g57940	F-box and LRR domains containing protein
MACS_Peaks_13309	Hyper-	Distal Intergenic	LOC_Os02g57960	NA
MACS_Peaks_13316	Hypo	Promoter (<=1kb)	LOC_Os02g58150	NA
MACS_Peaks_13315	Hyper-	Promoter (1-2kb)	LOC_Os02g58150	NA
MACS_Peaks_13319	Hyper-	Distal Intergenic	LOC_Os02g58200	NA
MACS_Peaks_13329	Hyper-	Exon	LOC_Os02g58390	Leucine-rich repeat protein kinase family protein
MACS_Peaks_13332	Hyper-	Promoter (2-3kb)	LOC_Os02g58420	NA
MACS_Peaks_13331	Hyper-	Promoter (<=1kb)	LOC_Os02g58420	NA
MACS_Peaks_13345	Hyper-	Distal Intergenic	LOC_Os02g58790	NAD(P)-binding Rossmann-fold superfamily protein
MACS_Peaks_13348	Hyper-	Promoter (<=1kb)	LOC_Os02g58800	NA
MACS_Peaks_13405	Hyper-	Distal Intergenic	LOC_Os03g02150	alpha-adaptin
MACS_Peaks_14781	Hypo	Exon	LOC_Os03g25550	myb domain protein 50
MACS_Peaks_14972	Hypo	Downstream (2-3kb)	LOC_Os03g29389	NA
MACS_Peaks_15614	Hyper-	Distal Intergenic	LOC_Os03g41910	NA
MACS_Peaks_15760	Hyper-	Distal Intergenic	LOC_Os03g43850	recA DNA recombination family protein
MACS_Peaks_16291	Hyper-	Distal Intergenic	LOC_Os03g51350	NA
MACS_Peaks_16713	Hypo	Distal Intergenic	LOC_Os03g58740	Protein of unknown function (DUF569)
MACS_Peaks_16729	Hyper-	Promoter (1-2kb)	LOC_Os03g59110	ACD1-like
MACS_Peaks_16963	Hypo	Distal Intergenic	LOC_Os04g01460	NA
MACS_Peaks_17000	Hypo	Exon	LOC_Os04g02000	zinc finger (Ran-binding) family protein
MACS_Peaks_17004	Hyper-	5' UTR	LOC_Os04g02120	Disease resistance protein (CC-NBS-LRR class) family	yes
MACS_Peaks_17013	Hypo	Distal Intergenic	LOC_Os04g02280	F-box family protein	yes
MACS_Peaks_17014	Hypo	Distal Intergenic	LOC_Os04g02280	F-box family protein	yes
MACS_Peaks_17016	Hyper-	Distal Intergenic	LOC_Os04g02280	F-box family protein	yes
MACS_Peaks_17015	Hyper-	Distal Intergenic	LOC_Os04g02280	F-box family protein	yes
MACS_Peaks_17027	Hyper-	Promoter (1-2kb)	LOC_Os04g02480	NA	yes
MACS_Peaks_17029	Hyper-	5' UTR	LOC_Os04g02550	NA	yes
MACS_Peaks_17031	Hypo	Exon	LOC_Os04g02580	Plant protein of unknown function (DUF827)	yes
MACS_Peaks_17032	Hypo	Exon	LOC_Os04g02620	beta-ketoacyl reductase 1	yes
MACS_Peaks_17033	Hypo	Downstream (2-3kb)	LOC_Os04g02620	beta-ketoacyl reductase 1	yes
MACS_Peaks_17034	Hypo	Distal Intergenic	LOC_Os04g02640	3-ketoacyl-CoA synthase 6	yes
MACS_Peaks_17035	Hypo	5' UTR	LOC_Os04g02650	Plant protein of unknown function (DUF827)	yes
MACS_Peaks_17036	Hyper-	5' UTR	LOC_Os04g02690	GNOM-like 2	yes
MACS_Peaks_17037	Hyper-	Promoter (2-3kb)	LOC_Os04g02720	potassium channel in Arabidopsis thaliana 3	yes
MACS_Peaks_17038	Hyper-	Promoter (<=1kb)	LOC_Os04g02730	FMN-linked oxidoreductases superfamily protein	yes
MACS_Peaks_17046	Hyper-	5' UTR	LOC_Os04g02890	NA	yes
MACS_Peaks_17048	Hypo	Promoter (1-2kb)	LOC_Os04g02910	Polyketide cyclase/dehydrase and lipid transport superfamily protein	yes
MACS_Peaks_17056	Hypo	Promoter (1-2kb)	LOC_Os04g03140	NA	yes
MACS_Peaks_17090	Hypo	Exon	LOC_Os04g04210	NA	yes
MACS_Peaks_17109	Hypo	Distal Intergenic	LOC_Os04g04800	Concanavalin A-like lectin protein kinase family protein
MACS_Peaks_17111	Hypo	Distal Intergenic	LOC_Os04g04800	Concanavalin A-like lectin protein kinase family protein
MACS_Peaks_17129	Hypo	Distal Intergenic	LOC_Os04g05250	NA
MACS_Peaks_17131	Hypo	Distal Intergenic	LOC_Os04g05360	Protein of unknown function (DUF594)
MACS_Peaks_17138	Hyper-	Promoter (2-3kb)	LOC_Os04g05460	NA
MACS_Peaks_17137	Hyper-	Downstream (1-2kb)	LOC_Os04g05460	NA
MACS_Peaks_17139	Hyper-	Exon	LOC_Os04g05470	Concanavalin A-like lectin protein kinase family protein
MACS_Peaks_17140	Hypo	Distal Intergenic	LOC_Os04g05490	NA
MACS_Peaks_17141	Hypo	Distal Intergenic	LOC_Os04g05500	NA
MACS_Peaks_17142	Hypo	Promoter (1-2kb)	LOC_Os04g05550	NA
MACS_Peaks_17143	Hypo	Distal Intergenic	LOC_Os04g05550	NA
MACS_Peaks_17144	Hyper-	Promoter (2-3kb)	LOC_Os04g05560	Concanavalin A-like lectin protein kinase family protein
MACS_Peaks_17146	Hypo	Downstream (1-2kb)	LOC_Os04g05580	Concanavalin A-like lectin protein kinase family protein
MACS_Peaks_17166	Hyper-	Downstream (1-2kb)	LOC_Os04g06244	Concanavalin A-like lectin protein kinase family protein
MACS_Peaks_17169	Hypo	Promoter (<=1kb)	LOC_Os04g06300	Protein of unknown function (DUF594)
MACS_Peaks_17170	Hypo	Distal Intergenic	LOC_Os04g06300	Protein of unknown function (DUF594)
MACS_Peaks_17168	Hyper-	Distal Intergenic	LOC_Os04g06300	Protein of unknown function (DUF594)
MACS_Peaks_17171	Hyper-	Promoter (<=1kb)	LOC_Os04g06350	NA
MACS_Peaks_17172	Hyper-	Distal Intergenic	LOC_Os04g06350	NA
MACS_Peaks_17182	Hyper-	Distal Intergenic	LOC_Os04g06500	Protein of unknown function (DUF594)
MACS_Peaks_17181	Hyper-	Distal Intergenic	LOC_Os04g06500	Protein of unknown function (DUF594)
MACS_Peaks_17180	Hyper-	Distal Intergenic	LOC_Os04g06500	Protein of unknown function (DUF594)
MACS_Peaks_17179	Hyper-	Promoter (2-3kb)	LOC_Os04g06510	Protein of unknown function (DUF594)
MACS_Peaks_17186	Hyper-	Distal Intergenic	LOC_Os04g06590	Protein of unknown function (DUF594)
MACS_Peaks_17187	Hyper-	Distal Intergenic	LOC_Os04g06590	Protein of unknown function (DUF594)
MACS_Peaks_17185	Hyper-	Distal Intergenic	LOC_Os04g06590	Protein of unknown function (DUF594)
MACS_Peaks_17193	Hyper-	5' UTR	LOC_Os04g06780	NA
MACS_Peaks_17195	Hypo	Distal Intergenic	LOC_Os04g06910	Protein of unknown function (DUF594)
MACS_Peaks_17199	Hypo	Distal Intergenic	LOC_Os04g07040	Protein of unknown function (DUF594)
MACS_Peaks_17203	Hyper-	Distal Intergenic	LOC_Os04g07220	NA
MACS_Peaks_17204	Hyper-	Distal Intergenic	LOC_Os04g07250	Protein of unknown function (DUF594)
MACS_Peaks_17213	Hyper-	Exon	LOC_Os04g07500	NA
MACS_Peaks_17212	Hyper-	Distal Intergenic	LOC_Os04g07500	NA
MACS_Peaks_17216	Hypo	Distal Intergenic	LOC_Os04g07600	NA
MACS_Peaks_17220	Hyper-	Distal Intergenic	LOC_Os04g07630	NA
MACS_Peaks_17222	Hyper-	Distal Intergenic	LOC_Os04g07630	NA
MACS_Peaks_17235	Hyper-	Promoter (2-3kb)	LOC_Os04g08070	F-box family protein with a domain of unknown function (DUF295)
MACS_Peaks_17234	Hyper-	Downstream (1-2kb)	LOC_Os04g08070	F-box family protein with a domain of unknown function (DUF295)
MACS_Peaks_17239	Hypo	Exon	LOC_Os04g08080	Protein of unknown function (DUF594)
MACS_Peaks_17237	Hypo	Downstream (2-3kb)	LOC_Os04g08080	Protein of unknown function (DUF594)
MACS_Peaks_17240	Hypo	Promoter (1-2kb)	LOC_Os04g08110	F-box family protein with a domain of unknown function (DUF295)
MACS_Peaks_17238	Hyper-	Promoter (1-2kb)	LOC_Os04g08110	F-box family protein with a domain of unknown function (DUF295)
MACS_Peaks_17242	Hypo	Exon	LOC_Os04g08180	NA
MACS_Peaks_17243	Hyper-	Distal Intergenic	LOC_Os04g08200	Protein of unknown function (DUF594)
MACS_Peaks_17246	Hyper-	Promoter (1-2kb)	LOC_Os04g08240	NA
MACS_Peaks_17245	Hyper-	Distal Intergenic	LOC_Os04g08240	NA
MACS_Peaks_17244	Hyper-	Distal Intergenic	LOC_Os04g08240	NA
MACS_Peaks_17247	Hyper-	Exon	LOC_Os04g08250	NA
MACS_Peaks_17251	Hyper-	Promoter (2-3kb)	LOC_Os04g08290	C2H2 and C2HC zinc fingers superfamily protein
MACS_Peaks_17250	Hyper-	Promoter (2-3kb)	LOC_Os04g08290	C2H2 and C2HC zinc fingers superfamily protein
MACS_Peaks_17249	Hyper-	Distal Intergenic	LOC_Os04g08290	C2H2 and C2HC zinc fingers superfamily protein
MACS_Peaks_17253	Hypo	Promoter (<=1kb)	LOC_Os04g08330	NA
MACS_Peaks_17257	Hyper-	Downstream (1-2kb)	LOC_Os04g08410	ARID/BRIGHT DNA-binding domain;ELM2 domain protein
MACS_Peaks_17263	Hyper-	Promoter (2-3kb)	LOC_Os04g08460	NA
MACS_Peaks_17264	Hyper-	Exon	LOC_Os04g08460	NA
MACS_Peaks_17267	Hyper-	Promoter (2-3kb)	LOC_Os04g08550	NAD(P)-linked oxidoreductase superfamily protein
MACS_Peaks_17270	Hyper-	Distal Intergenic	LOC_Os04g08570	NA
MACS_Peaks_17272	Hypo	Exon	LOC_Os04g08630	NA
MACS_Peaks_17292	Hypo	5' UTR	LOC_Os04g08824	cytochrome P450, family 79, subfamily B, polypeptide 2
MACS_Peaks_17293	Hypo	Distal Intergenic	LOC_Os04g08836	cytochrome P450, family 79, subfamily B, polypeptide 2
MACS_Peaks_17295	Hypo	Promoter (1-2kb)	LOC_Os04g08840	NA
MACS_Peaks_17296	Hypo	Promoter (<=1kb)	LOC_Os04g08840	NA
MACS_Peaks_17294	Hypo	Distal Intergenic	LOC_Os04g08840	NA
MACS_Peaks_17298	Hypo	Promoter (1-2kb)	LOC_Os04g09260	HXXXD-type acyl-transferase family protein
MACS_Peaks_17297	Hypo	Downstream (2-3kb)	LOC_Os04g09260	HXXXD-type acyl-transferase family protein
MACS_Peaks_17299	Hypo	Distal Intergenic	LOC_Os04g09320	NA
MACS_Peaks_17302	Hypo	5' UTR	LOC_Os04g09320	NA
MACS_Peaks_17300	Hypo	Exon	LOC_Os04g09340	NA
MACS_Peaks_17301	Hypo	Distal Intergenic	LOC_Os04g09340	NA
MACS_Peaks_17303	Hypo	Promoter (1-2kb)	LOC_Os04g09350	NA
MACS_Peaks_17305	Hypo	Downstream (<1kb)	LOC_Os04g09350	NA
MACS_Peaks_17304	Hypo	5' UTR	LOC_Os04g09350	NA
MACS_Peaks_17307	Hypo	Promoter (2-3kb)	LOC_Os04g09390	protein kinase family protein
MACS_Peaks_17306	Hypo	Distal Intergenic	LOC_Os04g09390	protein kinase family protein
MACS_Peaks_17311	Hyper-	Exon	LOC_Os04g09430	cytochrome p450 79a2
MACS_Peaks_17315	Hypo	Promoter (1-2kb)	LOC_Os04g09570	NA
MACS_Peaks_17326	Hyper-	Promoter (1-2kb)	LOC_Os04g09780	Receptor-like protein kinase-related family protein
MACS_Peaks_17327	Hyper-	Promoter (1-2kb)	LOC_Os04g09810	Cytidine/deoxycytidylate deaminase family protein
MACS_Peaks_17330	Hypo	Exon	LOC_Os04g09870	NA
MACS_Peaks_17329	Hypo	Promoter (2-3kb)	LOC_Os04g09880	NA
MACS_Peaks_17333	Hypo	Downstream (2-3kb)	LOC_Os04g10060	Terpenoid cyclases/Protein prenyltransferases superfamily protein
MACS_Peaks_17332	Hypo	Distal Intergenic	LOC_Os04g10060	Terpenoid cyclases/Protein prenyltransferases superfamily protein
MACS_Peaks_17331	Hypo	Distal Intergenic	LOC_Os04g10060	Terpenoid cyclases/Protein prenyltransferases superfamily protein
MACS_Peaks_17335	Hypo	Distal Intergenic	LOC_Os04g10140	NA
MACS_Peaks_17334	Hypo	Distal Intergenic	LOC_Os04g10140	NA
MACS_Peaks_17337	Hyper-	Promoter (<=1kb)	LOC_Os04g10219	NA
MACS_Peaks_17338	Hypo	5' UTR	LOC_Os04g10250	polypyrimidine tract-binding protein 3
MACS_Peaks_17339	Hypo	Exon	LOC_Os04g10300	2-oxoglutarate (2OG) and Fe(II)-dependent oxygenase
MACS_Peaks_17341	Hypo	Promoter (1-2kb)	LOC_Os04g10340	NA
MACS_Peaks_17346	Hyper-	Downstream (<1kb)	LOC_Os04g10410	Amidase family protein
MACS_Peaks_17348	Hyper-	Promoter (2-3kb)	LOC_Os04g10434	Amidase family protein
MACS_Peaks_17355	Hyper-	Distal Intergenic	LOC_Os04g10569	Amidase family protein
MACS_Peaks_17353	Hyper-	Distal Intergenic	LOC_Os04g10569	Amidase family protein
MACS_Peaks_17356	Hyper-	Promoter (<=1kb)	LOC_Os04g10630	Amidase family protein
MACS_Peaks_17362	Hypo	Promoter (2-3kb)	LOC_Os04g10750	phosphate transporter 1;5
MACS_Peaks_17360	Hypo	Distal Intergenic	LOC_Os04g10750	phosphate transporter 1;5
MACS_Peaks_17363	Hypo	Promoter (<=1kb)	LOC_Os04g10790	NA
MACS_Peaks_17364	Hypo	Downstream (1-2kb)	LOC_Os04g10800	phosphate transporter 1;5
MACS_Peaks_17365	Hypo	Distal Intergenic	LOC_Os04g10800	phosphate transporter 1;5
MACS_Peaks_17367	Hyper-	Distal Intergenic	LOC_Os04g11030	NA
MACS_Peaks_17369	Hyper-	Distal Intergenic	LOC_Os04g11100	NA
MACS_Peaks_17376	Hyper-	Exon	LOC_Os04g11200	NA
MACS_Peaks_17378	Hyper-	Distal Intergenic	LOC_Os04g11250	NA
MACS_Peaks_17374	Hyper-	Distal Intergenic	LOC_Os04g11250	NA
MACS_Peaks_17375	Hyper-	Distal Intergenic	LOC_Os04g11250	NA
MACS_Peaks_17372	Hyper-	Distal Intergenic	LOC_Os04g11250	NA
MACS_Peaks_17373	Hyper-	Distal Intergenic	LOC_Os04g11250	NA
MACS_Peaks_17383	Hyper-	Downstream (2-3kb)	LOC_Os04g11390	NA
MACS_Peaks_17381	Hyper-	Distal Intergenic	LOC_Os04g11390	NA
MACS_Peaks_17380	Hyper-	Distal Intergenic	LOC_Os04g11390	NA
MACS_Peaks_17385	Hyper-	Distal Intergenic	LOC_Os04g11400	NA
MACS_Peaks_17384	Hyper-	Distal Intergenic	LOC_Os04g11400	NA
MACS_Peaks_17386	Hyper-	5' UTR	LOC_Os04g11440	NA
MACS_Peaks_17387	Hyper-	Distal Intergenic	LOC_Os04g11450	F-box and associated interaction domains-containing protein
MACS_Peaks_17388	Hyper-	Distal Intergenic	LOC_Os04g11450	F-box and associated interaction domains-containing protein
MACS_Peaks_17390	Hyper-	Downstream (<1kb)	LOC_Os04g11510	NA
MACS_Peaks_17389	Hyper-	Distal Intergenic	LOC_Os04g11510	NA
MACS_Peaks_17392	Hyper-	Distal Intergenic	LOC_Os04g11520	NA
MACS_Peaks_17391	Hyper-	Distal Intergenic	LOC_Os04g11520	NA
MACS_Peaks_17394	Hyper-	Distal Intergenic	LOC_Os04g11570	NA
MACS_Peaks_17396	Hyper-	Distal Intergenic	LOC_Os04g11570	NA
MACS_Peaks_17393	Hyper-	Distal Intergenic	LOC_Os04g11570	NA
MACS_Peaks_17397	Hyper-	5' UTR	LOC_Os04g11640	methyl-CPG-binding domain protein 13
MACS_Peaks_17399	Hyper-	Downstream (1-2kb)	LOC_Os04g11730	methyl-CPG-binding domain protein 13
MACS_Peaks_17398	Hyper-	Distal Intergenic	LOC_Os04g11730	methyl-CPG-binding domain protein 13
MACS_Peaks_17400	Hyper-	Promoter (2-3kb)	LOC_Os04g11750	NA
MACS_Peaks_17401	Hyper-	Promoter (2-3kb)	LOC_Os04g11760	NA
MACS_Peaks_17402	Hyper-	Distal Intergenic	LOC_Os04g11790	F-box family protein
MACS_Peaks_17403	Hyper-	Promoter (2-3kb)	LOC_Os04g11800	NA
MACS_Peaks_17405	Hyper-	Promoter (1-2kb)	LOC_Os04g11830	TCP family transcription factor
MACS_Peaks_17404	Hyper-	Downstream (1-2kb)	LOC_Os04g11830	TCP family transcription factor
MACS_Peaks_17406	Hyper-	Promoter (<=1kb)	LOC_Os04g11840	NA
MACS_Peaks_17415	Hyper-	Promoter (2-3kb)	LOC_Os04g12070	NA
MACS_Peaks_17416	Hyper-	Promoter (1-2kb)	LOC_Os04g12080	cysteine-rich RLK (RECEPTOR-like protein kinase) 11
MACS_Peaks_17418	Hyper-	Distal Intergenic	LOC_Os04g12110	Protein of unknown function (DUF594)
MACS_Peaks_17417	Hyper-	Distal Intergenic	LOC_Os04g12110	Protein of unknown function (DUF594)
MACS_Peaks_17419	Hyper-	Intron	LOC_Os04g12140	Zinc finger (C3HC4-type RING finger) family protein
MACS_Peaks_17420	Hyper-	Promoter (2-3kb)	LOC_Os04g12150	NA
MACS_Peaks_17421	Hyper-	Promoter (1-2kb)	LOC_Os04g12160	Eukaryotic aspartyl protease family protein
MACS_Peaks_17422	Hyper-	Promoter (2-3kb)	LOC_Os04g12180	cysteine-rich RLK (RECEPTOR-like protein kinase) 10
MACS_Peaks_17423	Hyper-	Promoter (1-2kb)	LOC_Os04g12200	cysteine-rich RLK (RECEPTOR-like protein kinase) 28
MACS_Peaks_17429	Hyper-	Distal Intergenic	LOC_Os04g12370	NA
MACS_Peaks_17437	Hyper-	Exon	LOC_Os04g12499	Transmembrane amino acid transporter family protein
MACS_Peaks_17436	Hyper-	Promoter (<=1kb)	LOC_Os04g12530	Transmembrane amino acid transporter family protein
MACS_Peaks_17438	Hyper-	Distal Intergenic	LOC_Os04g12530	Transmembrane amino acid transporter family protein
MACS_Peaks_17444	Hypo	Promoter (2-3kb)	LOC_Os04g12639	Protein of Unknown Function (DUF239)
MACS_Peaks_17445	Hyper-	Promoter (2-3kb)	LOC_Os04g12660	senescence-associated gene 12
MACS_Peaks_17449	Hyper-	Promoter (1-2kb)	LOC_Os04g12920	NA
MACS_Peaks_17452	Hypo	Exon	LOC_Os04g12970	UDP-glucosyltransferase 74F2
MACS_Peaks_17475	Hyper-	Exon	LOC_Os04g13460	NA
MACS_Peaks_17486	Hypo	Distal Intergenic	LOC_Os04g13540	NA
MACS_Peaks_17487	Hypo	Distal Intergenic	LOC_Os04g13580	NA
MACS_Peaks_17488	Hypo	Exon	LOC_Os04g13590	Protein of unknown function (DUF594)
MACS_Peaks_17496	Hypo	Distal Intergenic	LOC_Os04g14020	NA
MACS_Peaks_17501	Hypo	Distal Intergenic	LOC_Os04g14110	TRAF-like superfamily protein
MACS_Peaks_17504	Hyper-	Exon	LOC_Os04g14130	Tetratricopeptide repeat (TPR)-like superfamily protein
MACS_Peaks_17505	Hyper-	5' UTR	LOC_Os04g14130	Tetratricopeptide repeat (TPR)-like superfamily protein
MACS_Peaks_17511	Hypo	Distal Intergenic	LOC_Os04g14200	NA
MACS_Peaks_17512	Hypo	5' UTR	LOC_Os04g14200	NA
MACS_Peaks_17514	Hypo	Exon	LOC_Os04g14204	NA
MACS_Peaks_17513	Hypo	Promoter (2-3kb)	LOC_Os04g14210	NA
MACS_Peaks_17515	Hypo	Promoter (2-3kb)	LOC_Os04g14220	NB-ARC domain-containing disease resistance protein
MACS_Peaks_17516	Hypo	Promoter (2-3kb)	LOC_Os04g14320	NA
MACS_Peaks_17518	Hypo	Exon	LOC_Os04g14360	NA
MACS_Peaks_17520	Hypo	Promoter (2-3kb)	LOC_Os04g14410	NA
MACS_Peaks_17521	Hypo	Promoter (2-3kb)	LOC_Os04g14480	NA
MACS_Peaks_17522	Hypo	Downstream (1-2kb)	LOC_Os04g14540	Protein of unknown function (DUF594)
MACS_Peaks_17523	Hypo	Distal Intergenic	LOC_Os04g14540	Protein of unknown function (DUF594)
MACS_Peaks_17525	Hypo-	Promoter (2-3kb)	LOC_Os04g14570	Leucine-rich repeat protein kinase family protein
MACS_Peaks_17524	Hypo	Distal Intergenic	LOC_Os04g14570	Leucine-rich repeat protein kinase family protein
MACS_Peaks_17528	Hypo	Distal Intergenic	LOC_Os04g14630	NA
MACS_Peaks_17526	Hypo	Distal Intergenic	LOC_Os04g14630	NA
MACS_Peaks_17527	Hypo	Exon	LOC_Os04g14654	Sec1/munc18-like (SM) proteins superfamily
MACS_Peaks_17529	Hypo	5' UTR	LOC_Os04g14680	ascorbate peroxidase 3
MACS_Peaks_17531	Hypo	Promoter (1-2kb)	LOC_Os04g14690	flavin-dependent monooxygenase 1
MACS_Peaks_17530	Hypo	Promoter (<=1kb)	LOC_Os04g14690	flavin-dependent monooxygenase 1
MACS_Peaks_17533	Hypo	Promoter (<=1kb)	LOC_Os04g14710	flavin-dependent monooxygenase 1
MACS_Peaks_17532	Hypo	3' UTR	LOC_Os04g14710	flavin-dependent monooxygenase 1
MACS_Peaks_17535	Hypo	5' UTR	LOC_Os04g14750	NA
MACS_Peaks_17534	Hypo	Exon	LOC_Os04g14760	Phosphoglycerate mutase family protein
MACS_Peaks_17537	Hyper-	Promoter (2-3kb)	LOC_Os04g14810	Polynucleotidyl transferase, ribonuclease H-like superfamily protein
MACS_Peaks_17539	Hypo	Distal Intergenic	LOC_Os04g14820	NA
MACS_Peaks_17541	Hypo	Distal Intergenic	LOC_Os04g14820	NA
MACS_Peaks_17548	Hypo	Distal Intergenic	LOC_Os04g15000	NA
MACS_Peaks_17573	Hypo	Promoter (2-3kb)	LOC_Os04g16050	NA
MACS_Peaks_17594	Hyper-	Distal Intergenic	LOC_Os04g16670	NA
MACS_Peaks_17601	Hyper-	Distal Intergenic	LOC_Os04g16970	RING/U-box superfamily protein
MACS_Peaks_17674	Hyper-	Distal Intergenic	LOC_Os04g18790	NA
MACS_Peaks_17673	Hyper-	Distal Intergenic	LOC_Os04g18790	NA
MACS_Peaks_17683	Hypo	Promoter (1-2kb)	LOC_Os04g18950	NA
MACS_Peaks_17684	Hypo	Distal Intergenic	LOC_Os04g18950	NA
MACS_Peaks_17686	Hypo	Distal Intergenic	LOC_Os04g18950	NA
MACS_Peaks_17682	Hypo	Distal Intergenic	LOC_Os04g18950	NA
MACS_Peaks_17681	Hypo	Distal Intergenic	LOC_Os04g18950	NA
MACS_Peaks_17687	Hyper-	Distal Intergenic	LOC_Os04g18950	NA
MACS_Peaks_17698	Hypo	Distal Intergenic	LOC_Os04g19230	NA
MACS_Peaks_17707	Hyper-	Exon	LOC_Os04g19230	NA
MACS_Peaks_17712	Hypo	Distal Intergenic	LOC_Os04g19310	NA
MACS_Peaks_17716	Hyper-	Distal Intergenic	LOC_Os04g19310	NA
MACS_Peaks_17718	Hyper-	Distal Intergenic	LOC_Os04g19630	NA
MACS_Peaks_17734	Hypo	Promoter (1-2kb)	LOC_Os04g19810	F-box/RNI-like/FBD-like domains-containing protein
MACS_Peaks_17737	Hypo	Downstream (1-2kb)	LOC_Os04g19870	NA
MACS_Peaks_17738	Hypo	Distal Intergenic	LOC_Os04g19920	F-box/RNI-like/FBD-like domains-containing protein
MACS_Peaks_17747	Hyper-	3' UTR	LOC_Os04g20200	NA
MACS_Peaks_17750	Hyper-	Downstream (<1kb)	LOC_Os04g20230	Uncharacterised protein family (UPF0172)
MACS_Peaks_17762	Hyper-	Promoter (2-3kb)	LOC_Os04g20490	NA
MACS_Peaks_17766	Hypo	Promoter (<=1kb)	LOC_Os04g20550	NA
MACS_Peaks_17777	Hypo	Downstream (<1kb)	LOC_Os04g20749	NA
MACS_Peaks_17787	Hypo	Promoter (<=1kb)	LOC_Os04g20910	NA
MACS_Peaks_17789	Hypo	Promoter (2-3kb)	LOC_Os04g20960	Tetratricopeptide repeat (TPR)-like superfamily protein
MACS_Peaks_17824	Hyper-	Promoter (2-3kb)	LOC_Os04g21430	NA
MACS_Peaks_17825	Hyper-	Distal Intergenic	LOC_Os04g21430	NA
MACS_Peaks_17828	Hypo	Distal Intergenic	LOC_Os04g21570	FASCICLIN-like arabinogalactan protein 3 precursor
MACS_Peaks_17837	Hypo	Promoter (2-3kb)	LOC_Os04g21730	NA
MACS_Peaks_17843	Hypo	Promoter (<=1kb)	LOC_Os04g21790	wall associated kinase 5
MACS_Peaks_17842	Hyper-	Distal Intergenic	LOC_Os04g21790	wall associated kinase 5
MACS_Peaks_17844	Hyper-	Promoter (1-2kb)	LOC_Os04g21830	NA
MACS_Peaks_17846	Hypo	Distal Intergenic	LOC_Os04g21950	WRKY DNA-binding protein 11
MACS_Peaks_17847	Hypo	Distal Intergenic	LOC_Os04g22070	NA
MACS_Peaks_17848	Hypo	Exon	LOC_Os04g22090	NB-ARC domain-containing disease resistance protein
MACS_Peaks_17850	Hypo	Promoter (2-3kb)	LOC_Os04g22100	NA
MACS_Peaks_17849	Hypo	Downstream (1-2kb)	LOC_Os04g22100	NA
MACS_Peaks_17852	Hypo	Downstream (1-2kb)	LOC_Os04g22120	Concanavalin A-like lectin protein kinase family protein
MACS_Peaks_17853	Hypo	Promoter (<=1kb)	LOC_Os04g22280	NA
MACS_Peaks_17854	Hypo	Exon	LOC_Os04g22280	NA
MACS_Peaks_17856	Hypo	Downstream (2-3kb)	LOC_Os04g22380	NAD(P)-binding Rossmann-fold superfamily protein
MACS_Peaks_17857	Hypo	Downstream (2-3kb)	LOC_Os04g22390	NAD(P)-binding Rossmann-fold superfamily protein
MACS_Peaks_17861	Hypo	Exon	LOC_Os04g22470	Leucine-rich repeat transmembrane protein kinase
MACS_Peaks_17862	Hypo	Distal Intergenic	LOC_Os04g22510	NA
MACS_Peaks_17863	Hypo	Distal Intergenic	LOC_Os04g22510	NA
MACS_Peaks_17864	Hypo	Distal Intergenic	LOC_Os04g22510	NA
MACS_Peaks_17866	Hypo	Distal Intergenic	LOC_Os04g22660	NAD(P)-binding Rossmann-fold superfamily protein
MACS_Peaks_17865	Hypo	Distal Intergenic	LOC_Os04g22660	NAD(P)-binding Rossmann-fold superfamily protein
MACS_Peaks_17868	Hypo	Distal Intergenic	LOC_Os04g22760	NA
MACS_Peaks_17871	Hypo	Exon	LOC_Os04g22800	NA
MACS_Peaks_17869	Hypo	Exon	LOC_Os04g22820	NA
MACS_Peaks_17873	Hypo	Exon	LOC_Os04g22860	inhibitor-3
MACS_Peaks_17872	Hypo	Distal Intergenic	LOC_Os04g22870	ribonuclease P family protein / Rpp14 family protein
MACS_Peaks_17880	Hyper-	5' UTR	LOC_Os04g23000	NA
MACS_Peaks_17881	Hyper-	Distal Intergenic	LOC_Os04g23040	NA
MACS_Peaks_17879	Hyper-	Distal Intergenic	LOC_Os04g23040	NA
MACS_Peaks_17884	Hyper-	Promoter (1-2kb)	LOC_Os04g23120	NA
MACS_Peaks_17885	Hyper-	Distal Intergenic	LOC_Os04g23130	NA
MACS_Peaks_17889	Hypo	Exon	LOC_Os04g23210	NA
MACS_Peaks_17891	Hyper-	Distal Intergenic	LOC_Os04g23230	NA
MACS_Peaks_17895	Hypo	Promoter (2-3kb)	LOC_Os04g23319	NA
MACS_Peaks_17913	Hypo	Distal Intergenic	LOC_Os04g23689	NA
MACS_Peaks_17916	Hypo	Promoter (1-2kb)	LOC_Os04g23720	S-domain-2 5
MACS_Peaks_17915	Hypo	Downstream (<1kb)	LOC_Os04g23720	S-domain-2 5
MACS_Peaks_17920	Hyper-	Distal Intergenic	LOC_Os04g23760	S-domain-2 5
MACS_Peaks_17921	Hyper-	Distal Intergenic	LOC_Os04g23820	Nucleic acid-binding, OB-fold-like protein
MACS_Peaks_17936	Hypo	Distal Intergenic	LOC_Os04g24110	UDP-Glycosyltransferase superfamily protein
MACS_Peaks_17950	Hypo	Promoter (<=1kb)	LOC_Os04g24190	NA
MACS_Peaks_17953	Hyper-	Distal Intergenic	LOC_Os04g24250	NA
MACS_Peaks_17952	Hyper-	Distal Intergenic	LOC_Os04g24250	NA
MACS_Peaks_17954	Hyper-	Exon	LOC_Os04g24290	Wall-associated kinase family protein
MACS_Peaks_17955	Hyper-	Distal Intergenic	LOC_Os04g24290	Wall-associated kinase family protein
MACS_Peaks_17966	Hypo	3' UTR	LOC_Os04g24510	Wall-associated kinase family protein
MACS_Peaks_17972	Hypo	Distal Intergenic	LOC_Os04g24560	NA
MACS_Peaks_17975	Hyper-	Distal Intergenic	LOC_Os04g24610	Protein of unknown function, DUF593
MACS_Peaks_17980	Hyper-	Distal Intergenic	LOC_Os04g24670	NA
MACS_Peaks_17977	Hyper-	Distal Intergenic	LOC_Os04g24670	NA
MACS_Peaks_17985	Hyper-	Promoter (1-2kb)	LOC_Os04g24750	Eukaryotic aspartyl protease family protein
MACS_Peaks_17986	Hyper-	Distal Intergenic	LOC_Os04g24750	Eukaryotic aspartyl protease family protein
MACS_Peaks_17988	Hyper-	Distal Intergenic	LOC_Os04g24770	NA
MACS_Peaks_17990	Hyper-	Promoter (1-2kb)	LOC_Os04g24850	UDP-glucosyl transferase 85A3
MACS_Peaks_17995	Hypo	Distal Intergenic	LOC_Os04g25060	Receptor-like protein kinase-related family protein
MACS_Peaks_17998	Hypo	Distal Intergenic	LOC_Os04g25190	expansin B2
MACS_Peaks_17999	Hypo	Promoter (2-3kb)	LOC_Os04g25260	NA
MACS_Peaks_18001	Hypo	Promoter (2-3kb)	LOC_Os04g25270	NA
MACS_Peaks_18003	Hyper-	Promoter (1-2kb)	LOC_Os04g25350	NA
MACS_Peaks_18002	Hyper-	Distal Intergenic	LOC_Os04g25350	NA
MACS_Peaks_18004	Hyper-	5' UTR	LOC_Os04g25350	NA
MACS_Peaks_18014	Hyper-	Promoter (1-2kb)	LOC_Os04g25550	global transcription factor C
MACS_Peaks_18019	Hyper-	Distal Intergenic	LOC_Os04g25650	cysteine-rich RLK (RECEPTOR-like protein kinase) 10
MACS_Peaks_18018	Hyper-	Distal Intergenic	LOC_Os04g25650	cysteine-rich RLK (RECEPTOR-like protein kinase) 10
MACS_Peaks_18021	Hyper-	Distal Intergenic	LOC_Os04g25740	NA
MACS_Peaks_18023	Hypo	Promoter (1-2kb)	LOC_Os04g25970	UDP-glucosyl transferase 85A3
MACS_Peaks_18024	Hypo	Promoter (2-3kb)	LOC_Os04g25990	S-adenosyl-L-methionine-dependent methyltransferase
MACS_Peaks_18038	Hypo	Promoter (2-3kb)	LOC_Os04g26400	NA
MACS_Peaks_18046	Hyper-	Promoter (<=1kb)	LOC_Os04g26870	NAD(P)-linked oxidoreductase superfamily protein
MACS_Peaks_18047	Hyper-	Promoter (2-3kb)	LOC_Os04g26890	NAD(P)-linked oxidoreductase superfamily protein
MACS_Peaks_18048	Hyper-	5' UTR	LOC_Os04g26890	NAD(P)-linked oxidoreductase superfamily protein
MACS_Peaks_18049	Hyper-	Exon	LOC_Os04g26920	NAD(P)-linked oxidoreductase superfamily protein
MACS_Peaks_18053	Hyper-	Promoter (2-3kb)	LOC_Os04g27070	Terpenoid cyclases/Protein prenyltransferases superfamily protein
MACS_Peaks_18055	Hyper-	Promoter (2-3kb)	LOC_Os04g27080	NA
MACS_Peaks_18056	Hyper-	Distal Intergenic	LOC_Os04g27090	NA
MACS_Peaks_18058	Hyper-	Promoter (1-2kb)	LOC_Os04g27096	NA
MACS_Peaks_18057	Hyper-	Distal Intergenic	LOC_Os04g27096	NA
MACS_Peaks_18059	Hyper-	Distal Intergenic	LOC_Os04g27096	NA
MACS_Peaks_18060	Hyper-	Exon	LOC_Os04g27190	terpene synthase 21
MACS_Peaks_18062	Hyper-	Distal Intergenic	LOC_Os04g27200	NA
MACS_Peaks_18063	Hyper-	Distal Intergenic	LOC_Os04g27200	NA
MACS_Peaks_18061	Hyper-	Distal Intergenic	LOC_Os04g27200	NA
MACS_Peaks_18064	Hyper-	Distal Intergenic	LOC_Os04g27250	NA
MACS_Peaks_18067	Hyper-	Downstream (2-3kb)	LOC_Os04g27300	NAD(P)-linked oxidoreductase superfamily protein
MACS_Peaks_18065	Hyper-	Distal Intergenic	LOC_Os04g27300	NAD(P)-linked oxidoreductase superfamily protein
MACS_Peaks_18066	Hyper-	Distal Intergenic	LOC_Os04g27300	NAD(P)-linked oxidoreductase superfamily protein
MACS_Peaks_18068	Hyper-	Distal Intergenic	LOC_Os04g27330	NA
MACS_Peaks_18070	Hypo	Promoter (<=1kb)	LOC_Os04g27340	Terpenoid cyclases/Protein prenyltransferases superfamily protein
MACS_Peaks_18071	Hyper-	Promoter (1-2kb)	LOC_Os04g27340	Terpenoid cyclases/Protein prenyltransferases superfamily protein
MACS_Peaks_18074	Hyper-	Promoter (1-2kb)	LOC_Os04g27410	Duplicated homeodomain-like superfamily protein
MACS_Peaks_18078	Hyper-	Exon	LOC_Os04g27470	terpene synthase 21
MACS_Peaks_18079	Hyper-	Distal Intergenic	LOC_Os04g27480	Terpenoid cyclases/Protein prenyltransferases superfamily protein
MACS_Peaks_18080	Hyper-	Distal Intergenic	LOC_Os04g27530	NA
MACS_Peaks_18081	Hypo	Exon	LOC_Os04g27540	Terpenoid cyclases/Protein prenyltransferases superfamily protein
MACS_Peaks_18082	Hyper-	Distal Intergenic	LOC_Os04g27540	Terpenoid cyclases/Protein prenyltransferases superfamily protein
MACS_Peaks_18085	Hyper-	Distal Intergenic	LOC_Os04g27600	NA
MACS_Peaks_18084	Hyper-	Distal Intergenic	LOC_Os04g27600	NA
MACS_Peaks_18083	Hyper-	Distal Intergenic	LOC_Os04g27600	NA
MACS_Peaks_18086	Hyper-	Distal Intergenic	LOC_Os04g27600	NA
MACS_Peaks_18087	Hyper-	Exon	LOC_Os04g27620	NA
MACS_Peaks_18088	Hyper-	Distal Intergenic	LOC_Os04g27670	terpene synthase 21
MACS_Peaks_18091	Hyper-	Distal Intergenic	LOC_Os04g27720	terpene synthase 21
MACS_Peaks_18097	Hyper-	Promoter (1-2kb)	LOC_Os04g27740	NA
MACS_Peaks_18108	Hyper-	Distal Intergenic	LOC_Os04g27960	Transcriptional factor B3 family protein
MACS_Peaks_18111	Hyper-	Promoter (2-3kb)	LOC_Os04g28040	kinase interacting family protein
MACS_Peaks_18112	Hyper-	5' UTR	LOC_Os04g28040	kinase interacting family protein
MACS_Peaks_18113	Hyper-	Exon	LOC_Os04g28050	NA
MACS_Peaks_18120	Hypo	Promoter (2-3kb)	LOC_Os04g28234	Pentatricopeptide repeat (PPR) superfamily protein
MACS_Peaks_18119	Hypo	Promoter (2-3kb)	LOC_Os04g28234	Pentatricopeptide repeat (PPR) superfamily protein
MACS_Peaks_18118	Hypo	Distal Intergenic	LOC_Os04g28234	Pentatricopeptide repeat (PPR) superfamily protein
MACS_Peaks_18117	Hypo	5' UTR	LOC_Os04g28234	Pentatricopeptide repeat (PPR) superfamily protein
MACS_Peaks_18121	Hypo	Exon	LOC_Os04g28250	PHYTOCYSTATIN 2
MACS_Peaks_18122	Hypo	Downstream (1-2kb)	LOC_Os04g28270	ammonium transporter 1;1
MACS_Peaks_18125	Hypo	Downstream (2-3kb)	LOC_Os04g28280	basic helix-loop-helix (bHLH) DNA-binding superfamily protein
MACS_Peaks_18126	Hypo	Distal Intergenic	LOC_Os04g28280	basic helix-loop-helix (bHLH) DNA-binding superfamily protein
MACS_Peaks_18124	Hypo	Distal Intergenic	LOC_Os04g28280	basic helix-loop-helix (bHLH) DNA-binding superfamily protein
MACS_Peaks_18130	Hypo	Promoter (<=1kb)	LOC_Os04g28300	rna processing factor 2
MACS_Peaks_18128	Hypo	Distal Intergenic	LOC_Os04g28300	rna processing factor 2
MACS_Peaks_18131	Hypo	Distal Intergenic	LOC_Os04g28330	NA
MACS_Peaks_18132	Hypo	Distal Intergenic	LOC_Os04g28360	NA
MACS_Peaks_18281	Hypo	Downstream (<1kb)	LOC_Os04g31971	NA
MACS_Peaks_18309	Hypo	Promoter (2-3kb)	LOC_Os04g32390	NA
MACS_Peaks_18326	Hyper-	Promoter (2-3kb)	LOC_Os04g32600	Histone superfamily protein
MACS_Peaks_18549	Hyper-	Promoter (<=1kb)	LOC_Os04g36000	F-box/RNI-like/FBD-like domains-containing protein
MACS_Peaks_19839	Hyper-	Distal Intergenic	LOC_Os04g58600	N-terminal nucleophile aminohydrolase
MACS_Peaks_19840	Hyper-	Downstream (1-2kb)	LOC_Os04g58620	K+ efflux antiporter 2
MACS_Peaks_20204	Hypo	Promoter (<=1kb)	LOC_Os05g07440	NA
MACS_Peaks_20276	Hypo	Promoter (2-3kb)	LOC_Os05g08620	ROTUNDIFOLIA like 12
MACS_Peaks_20527	Hyper-	Distal Intergenic	LOC_Os05g12330	alpha/beta-Hydrolases superfamily protein	yes
MACS_Peaks_20530	Hypo	Distal Intergenic	LOC_Os05g12380	TRICHOME BIREFRINGENCE-LIKE 26	yes
MACS_Peaks_20546	Hyper-	Promoter (1-2kb)	LOC_Os05g12630	BURP domain-containing protein	yes
MACS_Peaks_20547	Hypo	Promoter (2-3kb)	LOC_Os05g12640	BURP domain-containing protein	yes
MACS_Peaks_20551	Hypo	Distal Intergenic	LOC_Os05g12710	Adenine nucleotide alpha hydrolases-like superfamily protein	yes
MACS_Peaks_20556	Hypo	Distal Intergenic	LOC_Os05g12808	ovate family protein 7	yes
MACS_Peaks_20571	Hypo	Downstream (1-2kb)	LOC_Os05g13390	NA	yes
MACS_Peaks_20572	Hypo	Promoter (2-3kb)	LOC_Os05g13420	Protein of unknown function, DUF538	yes
MACS_Peaks_20573	Hypo	Promoter (<=1kb)	LOC_Os05g13430	NA	yes
MACS_Peaks_20577	Hypo	Downstream (<1kb)	LOC_Os05g13520	ABC-2 type transporter family protein	yes
MACS_Peaks_20589	Hypo	Distal Intergenic	LOC_Os05g13580	EF hand calcium-binding protein family	yes
MACS_Peaks_20590	Hypo	Distal Intergenic	LOC_Os05g13620	cold, circadian rhythm, and rna binding 2	yes
MACS_Peaks_20636	Hypo	Exon	LOC_Os05g14220	Concanavalin A-like lectin protein kinase family protein
MACS_Peaks_20699	Hypo	Exon	LOC_Os05g15240	NA
MACS_Peaks_20701	Hypo	Distal Intergenic	LOC_Os05g15300	NA
MACS_Peaks_20704	Hypo	Distal Intergenic	LOC_Os05g15380	alpha/beta-Hydrolases superfamily protein
MACS_Peaks_20792	Hyper-	Promoter (<=1kb)	LOC_Os05g16889	NA
MACS_Peaks_20801	Hypo	Promoter (<=1kb)	LOC_Os05g16980	terpene synthase 14
MACS_Peaks_20817	Hypo	Distal Intergenic	LOC_Os05g17300	NA
MACS_Peaks_20823	Hypo	Distal Intergenic	LOC_Os05g17300	NA
MACS_Peaks_21398	Hyper-	Distal Intergenic	LOC_Os05g26440	NA
MACS_Peaks_21677	Hypo	Promoter (2-3kb)	LOC_Os05g31370	NA
MACS_Peaks_21703	Hyper-	Promoter (1-2kb)	LOC_Os05g31785	NA
MACS_Peaks_21910	Hypo	Promoter (1-2kb)	LOC_Os05g34500	NA	yes
MACS_Peaks_22255	Hyper-	Distal Intergenic	LOC_Os05g39730	PLAC8 family protein
MACS_Peaks_22399	Hyper-	Distal Intergenic	LOC_Os05g42240	NA
MACS_Peaks_22743	Hypo	Distal Intergenic	LOC_Os05g50080	Zinc finger C-x8-C-x5-C-x3-H type family protein
MACS_Peaks_22748	Hyper-	5' UTR	LOC_Os05g50160	Protein of unknown function, DUF617
MACS_Peaks_22862	Hyper-	Distal Intergenic	LOC_Os06g01050	transcription factor-related
MACS_Peaks_22864	Hyper-	Distal Intergenic	LOC_Os06g01050	transcription factor-related
MACS_Peaks_22866	Hyper-	Distal Intergenic	LOC_Os06g01140	NA
MACS_Peaks_22867	Hyper-	Distal Intergenic	LOC_Os06g01140	NA
MACS_Peaks_22868	Hyper-	Distal Intergenic	LOC_Os06g01140	NA
MACS_Peaks_22873	Hypo	Promoter (<=1kb)	LOC_Os06g01220	F-box/RNI-like superfamily protein
MACS_Peaks_22884	Hypo	5' UTR	LOC_Os06g01490	Cupredoxin superfamily protein
MACS_Peaks_22885	Hypo	Distal Intergenic	LOC_Os06g01500	BCL-2-associated athanogene 7
MACS_Peaks_22886	Hypo	Distal Intergenic	LOC_Os06g01500	BCL-2-associated athanogene 7
MACS_Peaks_22888	Hypo	Distal Intergenic	LOC_Os06g01580	Bifunctional inhibitor/lipid-transfer protein
MACS_Peaks_22887	Hypo	Distal Intergenic	LOC_Os06g01580	Bifunctional inhibitor/lipid-transfer protein
MACS_Peaks_22892	Hypo	5' UTR	LOC_Os06g01610	alpha-vacuolar processing enzyme
MACS_Peaks_22894	Hypo	5' UTR	LOC_Os06g01700	Cwf15 / Cwc15 cell cycle control family protein
MACS_Peaks_22895	Hypo	Downstream (<1kb)	LOC_Os06g01720	NA
MACS_Peaks_22898	Hypo	Downstream (<1kb)	LOC_Os06g01790	Protein of unknown function (DUF819)
MACS_Peaks_22901	Hypo	5' UTR	LOC_Os06g01870	NA
MACS_Peaks_22903	Hypo	Intron	LOC_Os06g01890	AGAMOUS-like 20
MACS_Peaks_22907	Hypo	Promoter (<=1kb)	LOC_Os06g01934	POX (plant homeobox) family protein
MACS_Peaks_22906	Hypo	Distal Intergenic	LOC_Os06g01934	POX (plant homeobox) family protein
MACS_Peaks_22908	Hypo	Promoter (<=1kb)	LOC_Os06g01950	Phosphoglycerate mutase family protein
MACS_Peaks_22911	Hypo	Promoter (2-3kb)	LOC_Os06g02000	P-loop containing nucleoside triphosphate hydrolase
MACS_Peaks_22913	Hypo	Distal Intergenic	LOC_Os06g02010	NA
MACS_Peaks_22919	Hypo	5' UTR	LOC_Os06g02170	DNAJ heat shock N-terminal domain-containing protein
MACS_Peaks_22990	Hyper-	Promoter (1-2kb)	LOC_Os06g04030	Histone superfamily protein
MACS_Peaks_23850	Hypo	Distal Intergenic	LOC_Os06g19390	NA
MACS_Peaks_24097	Hypo	Exon	LOC_Os06g23740	NA
MACS_Peaks_24225	Hyper-	Distal Intergenic	LOC_Os06g26170	Pyridoxal phosphate (PLP)-dependent transferase
MACS_Peaks_24845	Hyper-	Distal Intergenic	LOC_Os06g37980	UDP-glycosyltransferase 74 F1
MACS_Peaks_25160	Hypo	Distal Intergenic	LOC_Os06g42930	NA
MACS_Peaks_25192	Hyper-	Downstream (<1kb)	LOC_Os06g43590	vacuolar protein sorting 46.1
MACS_Peaks_25487	Hypo	Distal Intergenic	LOC_Os06g48500	NA
MACS_Peaks_25544	Hyper-	5' UTR	LOC_Os06g49390	LRR and NB-ARC domains-containing disease resistance protein
MACS_Peaks_25563	Hypo	Promoter (1-2kb)	LOC_Os06g49810	galacturonosyltransferase 1
MACS_Peaks_25769	Hyper-	Distal Intergenic	LOC_Os07g03620	pathogenesis-related gene 1
MACS_Peaks_25858	Hyper-	Exon	LOC_Os07g05550	NA
MACS_Peaks_26144	Hypo	5' UTR	LOC_Os07g10580	NA
MACS_Peaks_26297	Hyper-	Distal Intergenic	LOC_Os07g13770	UDP-Glycosyltransferase superfamily protein
MACS_Peaks_26686	Hypo	Distal Intergenic	LOC_Os07g22300	NA
MACS_Peaks_26704	Hypo	Promoter (1-2kb)	LOC_Os07g22600	spermidine synthase 1
MACS_Peaks_27274	Hypo	5' UTR	LOC_Os07g34560	NA	yes
MACS_Peaks_27320	Hyper-	Promoter (1-2kb)	LOC_Os07g36060	Calcium-dependent phosphotriesterase superfamily protein	yes
MACS_Peaks_27493	Hypo	Downstream (2-3kb)	LOC_Os07g39000	NA	yes
MACS_Peaks_27560	Hypo	Distal Intergenic	LOC_Os07g40020	GRAS family transcription factor
MACS_Peaks_27576	Hyper-	Exon	LOC_Os07g40270	FRIGIDA-like protein
MACS_Peaks_27583	Hyper-	Downstream (<1kb)	LOC_Os07g40450	NA
MACS_Peaks_27591	Hyper-	Promoter (1-2kb)	LOC_Os07g40550	Protein kinase superfamily protein
MACS_Peaks_27665	Hyper-	Exon	LOC_Os07g41960	NA
MACS_Peaks_27666	Hyper-	Promoter (<=1kb)	LOC_Os07g41980	Cysteine/Histidine-rich C1 domain family protein
MACS_Peaks_27667	Hyper-	Exon	LOC_Os07g41980	Cysteine/Histidine-rich C1 domain family protein
MACS_Peaks_27668	Hyper-	Promoter (1-2kb)	LOC_Os07g42070	Cysteine/Histidine-rich C1 domain family protein
MACS_Peaks_27726	Hyper-	Promoter (1-2kb)	LOC_Os07g42895	NA
MACS_Peaks_27735	Hypo	Promoter (2-3kb)	LOC_Os07g42970	UDP-glucosyl transferase 85A3
MACS_Peaks_27863	Hyper-	Promoter (<=1kb)	LOC_Os07g45430	Class-II DAHP synthetase family protein
MACS_Peaks_27975	Hyper-	Promoter (2-3kb)	LOC_Os07g48120	NA
MACS_Peaks_28066	Hyper-	Promoter (2-3kb)	LOC_Os08g01210	LEA hydroxyproline-rich glycoprotein family	yes
MACS_Peaks_28068	Hyper-	Promoter (1-2kb)	LOC_Os08g01220	NDR1/HIN1-like 1	yes
MACS_Peaks_28070	Hyper-	Promoter (2-3kb)	LOC_Os08g01230	NA	yes
MACS_Peaks_28069	Hyper-	Exon	LOC_Os08g01240	NA	yes
MACS_Peaks_28082	Hyper-	5' UTR	LOC_Os08g01350	NA	yes
MACS_Peaks_28110	Hyper-	Promoter (2-3kb)	LOC_Os08g01910	Protein of unknown function (DUF1442)	yes
MACS_Peaks_28114	Hyper-	Distal Intergenic	LOC_Os08g01960	HXXXD-type acyl-transferase family protein	yes
MACS_Peaks_28115	Hyper-	Distal Intergenic	LOC_Os08g01960	HXXXD-type acyl-transferase family protein	yes
MACS_Peaks_28116	Hyper-	Distal Intergenic	LOC_Os08g01980	HXXXD-type acyl-transferase family protein	yes
MACS_Peaks_28168	Hypo	Distal Intergenic	LOC_Os08g02920	NA	yes
MACS_Peaks_28280	Hypo	Promoter (2-3kb)	LOC_Os08g05160	NA	yes
MACS_Peaks_28541	Hypo	5' UTR	LOC_Os08g10030	RNA-binding KH domain-containing protein
MACS_Peaks_28612	Hyper-	Distal Intergenic	LOC_Os08g10870	NA
MACS_Peaks_28705	Hypo	Promoter (1-2kb)	LOC_Os08g12430	vernalization5/VIN3-like
MACS_Peaks_28750	Hypo	Exon	LOC_Os08g13360	Kelch repeat-containing F-box family protein
MACS_Peaks_29212	Hypo	Distal Intergenic	LOC_Os08g22700	NA
MACS_Peaks_29255	Hypo	Distal Intergenic	LOC_Os08g23290	Leucine-rich repeat protein kinase family protein
MACS_Peaks_29415	Hypo	Promoter (<=1kb)	LOC_Os08g26220	Plant protein of unknown function (DUF247)
MACS_Peaks_29491	Hyper-	Promoter (<=1kb)	LOC_Os08g28660	NA
MACS_Peaks_29490	Hyper-	Distal Intergenic	LOC_Os08g28660	NA
MACS_Peaks_29505	Hyper-	Promoter (2-3kb)	LOC_Os08g28920	NA
MACS_Peaks_29509	Hypo	Promoter (2-3kb)	LOC_Os08g29040	wall associated kinase 3
MACS_Peaks_29510	Hypo	Promoter (1-2kb)	LOC_Os08g29140	NA
MACS_Peaks_29555	Hypo	Distal Intergenic	LOC_Os08g29710	Galactosyltransferase family protein
MACS_Peaks_29556	Hypo	Downstream (<1kb)	LOC_Os08g29720	manganese tracking factor for mitochondrial SOD2
MACS_Peaks_29570	Hypo	Exon	LOC_Os08g29950	polyprenyltransferase 1
MACS_Peaks_29585	Hypo	Promoter (1-2kb)	LOC_Os08g30150	2-oxoglutarate (2OG) and Fe(II)-dependent oxygenase
MACS_Peaks_29589	Hypo	Distal Intergenic	LOC_Os08g30210	2-oxoglutarate (2OG) and Fe(II)-dependent oxygenase
MACS_Peaks_29596	Hyper-	Distal Intergenic	LOC_Os08g30240	2-oxoglutarate (2OG) and Fe(II)-dependent oxygenase
MACS_Peaks_29617	Hyper-	Promoter (2-3kb)	LOC_Os08g30660	NB-ARC domain-containing disease resistance protein
MACS_Peaks_29715	Hypo	Promoter (2-3kb)	LOC_Os08g32110	NA
MACS_Peaks_29776	Hypo	Distal Intergenic	LOC_Os08g33050	Homeodomain-like superfamily protein	yes
MACS_Peaks_29775	Hyper-	Downstream (2-3kb)	LOC_Os08g33050	Homeodomain-like superfamily protein	yes
MACS_Peaks_29786	Hypo	Promoter (<=1kb)	LOC_Os08g33160	jasmonate-zim-domain protein 3	yes
MACS_Peaks_29788	Hypo	Distal Intergenic	LOC_Os08g33170	NA	yes
MACS_Peaks_29791	Hypo	5' UTR	LOC_Os08g33190	high mobility group A	yes
MACS_Peaks_29796	Hypo	Promoter (1-2kb)	LOC_Os08g33210	NA	yes
MACS_Peaks_29795	Hypo	Distal Intergenic	LOC_Os08g33210	NA	yes
MACS_Peaks_29797	Hyper-	Distal Intergenic	LOC_Os08g33210	NA	yes
MACS_Peaks_29801	Hypo	Distal Intergenic	LOC_Os08g33260	arogenate dehydratase 4	yes
MACS_Peaks_29804	Hypo	Distal Intergenic	LOC_Os08g33300	cytochrome P450, family 735, subfamily A, polypeptide 1	yes
MACS_Peaks_29812	Hypo	Distal Intergenic	LOC_Os08g33479	NA	yes
MACS_Peaks_29813	Hypo	Distal Intergenic	LOC_Os08g33488	AGAMOUS-like 16	yes
MACS_Peaks_29816	Hypo	5' UTR	LOC_Os08g33530	TCP family transcription factor	yes
MACS_Peaks_29817	Hypo	Distal Intergenic	LOC_Os08g33540	Ribosomal protein L12/ ATP-dependent Clp protease adaptor protein	yes
MACS_Peaks_29820	Hypo	Downstream (1-2kb)	LOC_Os08g33590	basic helix-loop-helix (bHLH) DNA-binding superfamily protein	yes
MACS_Peaks_29818	Hypo	Distal Intergenic	LOC_Os08g33590	basic helix-loop-helix (bHLH) DNA-binding superfamily protein	yes
MACS_Peaks_29827	Hypo	Promoter (2-3kb)	LOC_Os08g33710	ribonuclease 3	yes
MACS_Peaks_29829	Hypo	Distal Intergenic	LOC_Os08g33720	malate dehydrogenase	yes
MACS_Peaks_29838	Hypo	Distal Intergenic	LOC_Os08g33790	NA	yes
MACS_Peaks_29840	Hypo	Distal Intergenic	LOC_Os08g33790	NA	yes
MACS_Peaks_29841	Hypo	Distal Intergenic	LOC_Os08g33800	myb domain protein 105	yes
MACS_Peaks_29845	Hypo	5' UTR	LOC_Os08g33810	Biotin/lipoate A/B protein ligase family	yes
MACS_Peaks_29934	Hypo	Promoter (1-2kb)	LOC_Os08g34940	NA	yes
MACS_Peaks_30075	Hypo	Exon	LOC_Os08g36840	fucosyltransferase 12	yes
MACS_Peaks_30187	Hypo	Promoter (2-3kb)	LOC_Os08g38092	alpha/beta-Hydrolases superfamily protein
MACS_Peaks_30188	Hypo	Promoter (2-3kb)	LOC_Os08g38100	NA
MACS_Peaks_30189	Hypo	Promoter (2-3kb)	LOC_Os08g38120	NA
MACS_Peaks_30190	Hypo	Promoter (1-2kb)	LOC_Os08g38130	UDP-glucosyl transferase 89B1
MACS_Peaks_30191	Hypo	Promoter (2-3kb)	LOC_Os08g38160	UDP-glucosyl transferase 89B1
MACS_Peaks_30192	Hypo	Promoter (1-2kb)	LOC_Os08g38160	UDP-glucosyl transferase 89B1
MACS_Peaks_30194	Hypo	Distal Intergenic	LOC_Os08g38160	UDP-glucosyl transferase 89B1
MACS_Peaks_30193	Hypo	Distal Intergenic	LOC_Os08g38160	UDP-glucosyl transferase 89B1
MACS_Peaks_30195	Hypo	Distal Intergenic	LOC_Os08g38170	NA
MACS_Peaks_30197	Hypo	Distal Intergenic	LOC_Os08g38170	NA
MACS_Peaks_30228	Hypo	Promoter (<=1kb)	LOC_Os08g38820	Endomembrane protein 70 protein family
MACS_Peaks_30277	Hypo	Exon	LOC_Os08g39390	C2H2-type zinc finger family protein
MACS_Peaks_30290	Hyper-	Downstream (<1kb)	LOC_Os08g39560	Cysteine proteinases superfamily protein
MACS_Peaks_30293	Hyper-	Promoter (<=1kb)	LOC_Os08g39610	NA
MACS_Peaks_30305	Hyper-	Intron	LOC_Os08g39694	cytochrome P450, family 76, subfamily C, polypeptide 2
MACS_Peaks_30315	Hyper-	Distal Intergenic	LOC_Os08g39740	NA
MACS_Peaks_30317	Hyper-	Distal Intergenic	LOC_Os08g39820	Pre-rRNA-processing protein TSR2, conserved region
MACS_Peaks_30321	Hyper-	Promoter (<=1kb)	LOC_Os08g39850	lipoxygenase 2
MACS_Peaks_30319	Hyper-	Distal Intergenic	LOC_Os08g39850	lipoxygenase 2
MACS_Peaks_30335	Hyper-	Promoter (1-2kb)	LOC_Os08g40100	NA
MACS_Peaks_30351	Hypo	Distal Intergenic	LOC_Os08g40330	P-loop containing nucleoside triphosphate hydrolase
MACS_Peaks_30352	Hypo	Distal Intergenic	LOC_Os08g40380	sulfotransferase 2A
MACS_Peaks_30365	Hyper-	Promoter (1-2kb)	LOC_Os08g40555	autoinhibited Ca(2+)-ATPase 10
MACS_Peaks_30368	Hyper-	Distal Intergenic	LOC_Os08g40630	Mitochondrial transcription termination factor family protein
MACS_Peaks_30370	Hyper-	Promoter (2-3kb)	LOC_Os08g40690	chitinase A
MACS_Peaks_30387	Hyper-	Promoter (2-3kb)	LOC_Os08g41230	BTB-POZ and MATH domain 2
MACS_Peaks_30434	Hyper-	Downstream (1-2kb)	LOC_Os08g41960	K-box region and MADS-box transcription factor family protein
MACS_Peaks_30449	Hyper-	Promoter (<=1kb)	LOC_Os08g42170	zinc transporter 11 precursor
MACS_Peaks_30451	Hyper-	5' UTR	LOC_Os08g42180	NA
MACS_Peaks_30477	Hypo	Downstream (<1kb)	LOC_Os08g42730	Radical SAM superfamily protein
MACS_Peaks_30489	Hyper-	Distal Intergenic	LOC_Os08g42960	Ankyrin repeat family protein
MACS_Peaks_30993	Hypo	Distal Intergenic	LOC_Os09g08760	NA
MACS_Peaks_31399	Hypo	Exon	LOC_Os09g16470	NA
MACS_Peaks_31416	Hyper-	Downstream (1-2kb)	LOC_Os09g17010	Concanavalin A-like lectin protein kinase family protein
MACS_Peaks_31591	Hypo	Promoter (1-2kb)	LOC_Os09g21450	CYCLIN D1;1	yes
MACS_Peaks_31592	Hypo	Promoter (1-2kb)	LOC_Os09g21480	NA	yes
MACS_Peaks_31593	Hypo	Promoter (<=1kb)	LOC_Os09g21480	NA	yes
MACS_Peaks_31606	Hyper-	3' UTR	LOC_Os09g21689	NA	yes
MACS_Peaks_31614	Hyper-	Distal Intergenic	LOC_Os09g21790	NA	yes
MACS_Peaks_31615	Hyper-	Promoter (1-2kb)	LOC_Os09g21796	NA	yes
MACS_Peaks_31616	Hyper-	5' UTR	LOC_Os09g21796	NA	yes
MACS_Peaks_31618	Hyper-	Distal Intergenic	LOC_Os09g21802	NA	yes
MACS_Peaks_31619	Hyper-	Distal Intergenic	LOC_Os09g21802	NA	yes
MACS_Peaks_31617	Hyper-	Distal Intergenic	LOC_Os09g21802	NA	yes
MACS_Peaks_31620	Hyper-	Distal Intergenic	LOC_Os09g21880	NA	yes
MACS_Peaks_31621	Hyper-	5' UTR	LOC_Os09g21880	NA	yes
MACS_Peaks_31622	Hyper-	Distal Intergenic	LOC_Os09g21900	NA	yes
MACS_Peaks_31623	Hyper-	Exon	LOC_Os09g21919	NA	yes
MACS_Peaks_31625	Hyper-	Distal Intergenic	LOC_Os09g21930	NA	yes
MACS_Peaks_31624	Hyper-	Distal Intergenic	LOC_Os09g21930	NA	yes
MACS_Peaks_31626	Hyper-	Distal Intergenic	LOC_Os09g22000	haloacid dehalogenase-like hydrolase family protein
MACS_Peaks_31630	Hyper-	Distal Intergenic	LOC_Os09g22000	haloacid dehalogenase-like hydrolase family protein
MACS_Peaks_31628	Hyper-	Distal Intergenic	LOC_Os09g22000	haloacid dehalogenase-like hydrolase family protein
MACS_Peaks_31629	Hyper-	Distal Intergenic	LOC_Os09g22000	haloacid dehalogenase-like hydrolase family protein
MACS_Peaks_31627	Hyper-	Distal Intergenic	LOC_Os09g22000	haloacid dehalogenase-like hydrolase family protein
MACS_Peaks_31634	Hypo	Distal Intergenic	LOC_Os09g22130	NA
MACS_Peaks_31635	Hyper-	Promoter (1-2kb)	LOC_Os09g22140	NA
MACS_Peaks_31636	Hyper-	Distal Intergenic	LOC_Os09g22140	NA
MACS_Peaks_31637	Hyper-	Distal Intergenic	LOC_Os09g22160	NA
MACS_Peaks_31639	Hyper-	Downstream (1-2kb)	LOC_Os09g22240	NA
MACS_Peaks_31642	Hyper-	Distal Intergenic	LOC_Os09g22240	NA
MACS_Peaks_31638	Hyper-	Distal Intergenic	LOC_Os09g22240	NA
MACS_Peaks_31641	Hyper-	Distal Intergenic	LOC_Os09g22240	NA
MACS_Peaks_31645	Hyper-	Downstream (2-3kb)	LOC_Os09g22280	NA
MACS_Peaks_31647	Hyper-	Distal Intergenic	LOC_Os09g22280	NA
MACS_Peaks_31644	Hyper-	Promoter (<=1kb)	LOC_Os09g22300	Leucine-rich repeat protein kinase family protein
MACS_Peaks_31643	Hyper-	Distal Intergenic	LOC_Os09g22300	Leucine-rich repeat protein kinase family protein
MACS_Peaks_31646	Hyper-	Distal Intergenic	LOC_Os09g22300	Leucine-rich repeat protein kinase family protein
MACS_Peaks_31650	Hyper-	Distal Intergenic	LOC_Os09g22430	NA
MACS_Peaks_31654	Hyper-	Promoter (2-3kb)	LOC_Os09g22505	NA
MACS_Peaks_31653	Hyper-	3' UTR	LOC_Os09g22510	NA
MACS_Peaks_31657	Hyper-	Distal Intergenic	LOC_Os09g22540	transcription factor jumonji (jmjC) domain-containing protein
MACS_Peaks_31658	Hyper-	Distal Intergenic	LOC_Os09g23060	NA
MACS_Peaks_31659	Hyper-	5' UTR	LOC_Os09g23084	glycosyl hydrolase 9B8
MACS_Peaks_31730	Hypo	Promoter (1-2kb)	LOC_Os09g23999	NA
MACS_Peaks_31806	Hypo	Exon	LOC_Os09g25220	RING/U-box superfamily protein
MACS_Peaks_31834	Hypo	Downstream (2-3kb)	LOC_Os09g25720	NA
MACS_Peaks_31839	Hypo	Promoter (<=1kb)	LOC_Os09g25800	nodulin MtN21 /EamA-like transporter family protein
MACS_Peaks_31840	Hypo	Downstream (<1kb)	LOC_Os09g25800	nodulin MtN21 /EamA-like transporter family protein
MACS_Peaks_32234	Hypo	Promoter (<=1kb)	LOC_Os09g31522	NAD(P)-binding Rossmann-fold superfamily protein
MACS_Peaks_32268	Hypo	Distal Intergenic	LOC_Os09g32480	NA	yes
MACS_Peaks_32288	Hypo	Promoter (<=1kb)	LOC_Os09g32820	uridine kinase-like 2	yes
MACS_Peaks_32292	Hyper-	Downstream (<1kb)	LOC_Os09g32870	NA	yes
MACS_Peaks_32377	Hypo	5' UTR	LOC_Os09g35570	NA	yes
MACS_Peaks_32410	Hyper-	Distal Intergenic	LOC_Os09g35960	Ypt/Rab-GAP domain of gyp1p superfamily protein	yes
MACS_Peaks_32479	Hyper-	Promoter (1-2kb)	LOC_Os09g37040	Protein of unknown function (DUF630 and DUF632)
MACS_Peaks_32480	Hyper-	Promoter (<=1kb)	LOC_Os09g37050	RING/U-box superfamily protein
MACS_Peaks_32485	Hypo	3' UTR	LOC_Os09g37100	phospholipase D delta
MACS_Peaks_32488	Hypo	Exon	LOC_Os09g37140	NA
MACS_Peaks_32557	Hypo	Exon	LOC_Os09g39250	NA
MACS_Peaks_4117	Hyper-	5' UTR	LOC_Os10g02750	purple acid phosphatase 3
MACS_Peaks_4256	Hyper-	Distal Intergenic	LOC_Os10g05690	like AUXIN RESISTANT 2	yes
MACS_Peaks_4316	Hypo	Promoter (1-2kb)	LOC_Os10g07060	AP2/B3-like transcriptional factor family protein	yes
MACS_Peaks_4317	Hypo	Distal Intergenic	LOC_Os10g07080	NA	yes
MACS_Peaks_4318	Hypo	Distal Intergenic	LOC_Os10g07130	NA	yes
MACS_Peaks_4473	Hyper-	Distal Intergenic	LOC_Os10g10370	NA
MACS_Peaks_4524	Hypo	Distal Intergenic	LOC_Os10g11640	NA
MACS_Peaks_4523	Hypo	Distal Intergenic	LOC_Os10g11640	NA
MACS_Peaks_4526	Hyper-	Distal Intergenic	LOC_Os10g11730	NA
MACS_Peaks_4534	Hypo	Downstream (2-3kb)	LOC_Os10g11889	NA
MACS_Peaks_4550	Hyper-	Intron	LOC_Os10g12354	NA
MACS_Peaks_4639	Hyper-	Distal Intergenic	LOC_Os10g15120	NA
MACS_Peaks_4695	Hypo	Distal Intergenic	LOC_Os10g17260	Cytochrome P450 superfamily protein
MACS_Peaks_4962	Hyper-	Promoter (<=1kb)	LOC_Os10g23830	pentatricopeptide (PPR) repeat-containing protein
MACS_Peaks_5017	Hypo	Promoter (2-3kb)	LOC_Os10g25110	pumilio 23
MACS_Peaks_5550	Hypo	5' UTR	LOC_Os10g35490	alpha/beta-Hydrolases superfamily protein
MACS_Peaks_5555	Hyper-	Distal Intergenic	LOC_Os10g35604	NA
MACS_Peaks_5569	Hyper-	Promoter (1-2kb)	LOC_Os10g35820	NA
MACS_Peaks_5843	Hyper-	Distal Intergenic	LOC_Os10g40810	GATA transcription factor 2
MACS_Peaks_5852	Hyper-	Promoter (1-2kb)	LOC_Os10g41040	Protein of unknown function, DUF547
MACS_Peaks_5854	Hyper-	Promoter (2-3kb)	LOC_Os10g41060	Plant protein of unknown function
MACS_Peaks_5860	Hypo	Downstream (2-3kb)	LOC_Os10g41224	NA
MACS_Peaks_5869	Hyper-	3' UTR	LOC_Os10g41360	ARABIDILLO-1
MACS_Peaks_5878	Hypo	Downstream (1-2kb)	LOC_Os10g41580	SBP (S-ribonuclease binding protein) family protein
MACS_Peaks_5880	Hypo	Distal Intergenic	LOC_Os10g41590	histone mono-ubiquitination 2
MACS_Peaks_5896	Hypo	Promoter (1-2kb)	LOC_Os10g41880	xylem serine peptidase 1
MACS_Peaks_5904	Hypo	5' UTR	LOC_Os10g42030	NA
MACS_Peaks_5903	Hypo	Downstream (2-3kb)	LOC_Os10g42040	NA
MACS_Peaks_5905	Hypo	Distal Intergenic	LOC_Os10g42060	NA
MACS_Peaks_5910	Hyper-	Downstream (1-2kb)	LOC_Os10g42130	NAC domain containing protein 71
MACS_Peaks_5912	Hypo	5' UTR	LOC_Os10g42180	aluminum-activated, malate transporter 12
MACS_Peaks_5918	Hypo	Exon	LOC_Os10g42230	AT hook motif DNA-binding family protein
MACS_Peaks_5923	Hypo	3' UTR	LOC_Os10g42299	Mitochondrial substrate carrier family protein
MACS_Peaks_5932	Hypo	Promoter (2-3kb)	LOC_Os10g42430	Basic helix-loop-helix (bHLH) DNA-binding family protein
MACS_Peaks_5934	Hypo	Distal Intergenic	LOC_Os10g42439	DNAJ heat shock N-terminal domain-containing protein
MACS_Peaks_5933	Hypo	Distal Intergenic	LOC_Os10g42439	DNAJ heat shock N-terminal domain-containing protein
MACS_Peaks_5935	Hypo	Downstream (2-3kb)	LOC_Os10g42490	homeobox-7
MACS_Peaks_5946	Hypo	Promoter (<=1kb)	LOC_Os10g42620	NAD(P)-binding Rossmann-fold superfamily protein
MACS_Peaks_5944	Hypo	Distal Intergenic	LOC_Os10g42620	NAD(P)-binding Rossmann-fold superfamily protein
MACS_Peaks_5945	Hypo	5' UTR	LOC_Os10g42630	NA
MACS_Peaks_5947	Hypo	Promoter (2-3kb)	LOC_Os10g42660	Chalcone-flavanone isomerase family protein
MACS_Peaks_5949	Hypo	Distal Intergenic	LOC_Os10g42670	xyloglucan endotransglucosylase/hydrolase 30
MACS_Peaks_5950	Hypo	Distal Intergenic	LOC_Os10g42670	xyloglucan endotransglucosylase/hydrolase 30
MACS_Peaks_5954	Hypo	Distal Intergenic	LOC_Os10g42720	phospholipid/glycerol acyltransferase family protein
MACS_Peaks_5959	Hypo	5' UTR	LOC_Os10g42850	WRKY DNA-binding protein 35
MACS_Peaks_5961	Hypo	Promoter (1-2kb)	LOC_Os10g42900	peptide transporter 2
MACS_Peaks_5963	Hypo	Distal Intergenic	LOC_Os10g42960	solute:sodium symporters;urea transmembrane transporters
MACS_Peaks_5965	Hypo	Distal Intergenic	LOC_Os10g43030	Protein of unknown function (DUF1997)
MACS_Peaks_5967	Hyper-	5' UTR	LOC_Os10g43050	CLP protease P4
MACS_Peaks_5973	Hyper-	Promoter (1-2kb)	LOC_Os11g01074	NA	yes
MACS_Peaks_5977	Hyper-	Promoter (1-2kb)	LOC_Os11g01130	Homeodomain-like superfamily protein	yes
MACS_Peaks_5992	Hyper-	Promoter (2-3kb)	LOC_Os11g01340	fatty acid desaturase 8
MACS_Peaks_5990	Hyper-	5' UTR	LOC_Os11g01340	fatty acid desaturase 8
MACS_Peaks_6057	Hypo	Distal Intergenic	LOC_Os11g02500	NA
MACS_Peaks_6063	Hypo	Downstream (<1kb)	LOC_Os11g02550	Protein of unknown function (DUF3133)
MACS_Peaks_6068	Hypo	Promoter (2-3kb)	LOC_Os11g02630	Protein of unknown function (DUF1191)
MACS_Peaks_6073	Hypo	Promoter (1-2kb)	LOC_Os11g02740	Plant protein of unknown function (DUF936)
MACS_Peaks_6075	Hypo	Distal Intergenic	LOC_Os11g02774	FRAGILE HISTIDINE TRIAD
MACS_Peaks_6076	Hypo	Promoter (2-3kb)	LOC_Os11g02800	Protein of unknown function (DUF567)
MACS_Peaks_6086	Hyper-	Exon	LOC_Os11g02950	Auxin efflux carrier family protein
MACS_Peaks_6091	Hyper-	5' UTR	LOC_Os11g03060	SNF7 family protein
MACS_Peaks_6106	Hypo	Distal Intergenic	LOC_Os11g03290	apyrase 2
MACS_Peaks_6202	Hyper-	Promoter (1-2kb)	LOC_Os11g05570	Polynucleotidyl transferase, ribonuclease H-like superfamily protein
MACS_Peaks_6217	Hyper-	Promoter (2-3kb)	LOC_Os11g05770	ovate family protein 13
MACS_Peaks_6443	Hypo	Promoter (2-3kb)	LOC_Os11g11110	RNApolymerase 14 kDa subunit
MACS_Peaks_6515	Hypo	Promoter (1-2kb)	LOC_Os11g13650	Cellulose-synthase-like C12
MACS_Peaks_6609	Hypo	Promoter (2-3kb)	LOC_Os11g15420	NA
MACS_Peaks_6610	Hypo	Promoter (1-2kb)	LOC_Os11g15510	Protein of unknown function (DUF594)
MACS_Peaks_6616	Hyper-	Promoter (1-2kb)	LOC_Os11g15600	NA
MACS_Peaks_6617	Hyper-	Promoter (2-3kb)	LOC_Os11g15620	F-box/RNI-like superfamily protein
MACS_Peaks_6618	Hyper-	Distal Intergenic	LOC_Os11g15624	NA
MACS_Peaks_6619	Hyper-	Downstream (1-2kb)	LOC_Os11g15670	LRR and NB-ARC domains-containing disease resistance protein
MACS_Peaks_6672	Hypo	Distal Intergenic	LOC_Os11g17600	exocyst complex component sec3A
MACS_Peaks_6825	Hypo	Promoter (<=1kb)	LOC_Os11g20500	NA
MACS_Peaks_6922	Hyper-	Promoter (<=1kb)	LOC_Os11g23790	NA
MACS_Peaks_6941	Hyper-	Promoter (2-3kb)	LOC_Os11g24060	Xanthine/uracil permease family protein
MACS_Peaks_6966	Hyper-	Promoter (1-2kb)	LOC_Os11g24440	NA
MACS_Peaks_7000	Hypo	Distal Intergenic	LOC_Os11g25420	NA
MACS_Peaks_7015	Hypo	Distal Intergenic	LOC_Os11g25600	NA
MACS_Peaks_7670	Hypo	Distal Intergenic	LOC_Os11g38830	NA
MACS_Peaks_7896	Hypo	5' UTR	LOC_Os11g44800	NA
MACS_Peaks_7926	Hyper-	Distal Intergenic	LOC_Os11g45620	NB-ARC domain-containing disease resistance protein
MACS_Peaks_7983	Hyper-	Promoter (1-2kb)	LOC_Os12g01030	alpha/beta-Hydrolases superfamily protein
MACS_Peaks_7985	Hypo	Promoter (1-2kb)	LOC_Os12g01100	NA
MACS_Peaks_8142	Hypo	5' UTR	LOC_Os12g04500	response regulator 9	yes
MACS_Peaks_8473	Hypo	Distal Intergenic	LOC_Os12g12664	NA
MACS_Peaks_8484	Hypo	3' UTR	LOC_Os12g12850	CLPC homologue 1
MACS_Peaks_8537	Hypo	Distal Intergenic	LOC_Os12g13760	NA
MACS_Peaks_8629	Hypo	Distal Intergenic	LOC_Os12g16470	NA
MACS_Peaks_8678	Hypo	Distal Intergenic	LOC_Os12g17480	NB-ARC domain-containing disease resistance protein
MACS_Peaks_8686	Hyper-	Distal Intergenic	LOC_Os12g17680	PLAC8 family protein
MACS_Peaks_8848	Hypo	Distal Intergenic	LOC_Os12g20324	Cyclin A1;1
MACS_Peaks_8973	Hypo	Exon	LOC_Os12g23280	Heavy metal transport/detoxification superfamily protein
MACS_Peaks_9008	Hypo	Promoter (<=1kb)	LOC_Os12g24240	NA
MACS_Peaks_9044	Hypo	Distal Intergenic	LOC_Os12g24870	far-red elongated hypocotyls 3
MACS_Peaks_9067	Hyper-	Exon	LOC_Os12g25360	NA
MACS_Peaks_9089	Hypo	Distal Intergenic	LOC_Os12g25680	Papain family cysteine protease
MACS_Peaks_9102	Hypo	Exon	LOC_Os12g25870	O-methyltransferase family protein
MACS_Peaks_9235	Hypo	Distal Intergenic	LOC_Os12g29520	auxin response factor 2
MACS_Peaks_9266	Hypo	5' UTR	LOC_Os12g30030	Iron-sulphur cluster biosynthesis family protein
MACS_Peaks_9277	Hypo	Distal Intergenic	LOC_Os12g30180	cysteine-rich RLK (RECEPTOR-like protein kinase) 39
MACS_Peaks_9274	Hypo	Distal Intergenic	LOC_Os12g30190	NA
MACS_Peaks_9280	Hypo	Distal Intergenic	LOC_Os12g30320	NA
MACS_Peaks_9278	Hypo	Distal Intergenic	LOC_Os12g30320	NA
MACS_Peaks_9286	Hypo	Promoter (2-3kb)	LOC_Os12g30520	pumilio 12
MACS_Peaks_9293	Hypo	Promoter (1-2kb)	LOC_Os12g30640	Protein of Unknown Function (DUF239)
MACS_Peaks_9310	Hypo	Distal Intergenic	LOC_Os12g31290	NA
MACS_Peaks_9321	Hyper-	Promoter (2-3kb)	LOC_Os12g31560	CRINKLY4 related 3
MACS_Peaks_9326	Hypo	Distal Intergenic	LOC_Os12g31850	ureide permease 2
MACS_Peaks_9329	Hypo	Exon	LOC_Os12g31880	eukaryotic translation initiation factor 2 (eIF-2) family protein
MACS_Peaks_9331	Hypo	Promoter (<=1kb)	LOC_Os12g31910	NA
MACS_Peaks_9330	Hypo	Distal Intergenic	LOC_Os12g31910	NA
MACS_Peaks_9334	Hypo	Distal Intergenic	LOC_Os12g32010	NA
MACS_Peaks_9333	Hypo	Distal Intergenic	LOC_Os12g32010	NA
MACS_Peaks_9336	Hypo	Distal Intergenic	LOC_Os12g32010	NA
MACS_Peaks_9339	Hypo	Promoter (1-2kb)	LOC_Os12g32050	NA
MACS_Peaks_9340	Hypo	Distal Intergenic	LOC_Os12g32080	NA
MACS_Peaks_9341	Hypo	Distal Intergenic	LOC_Os12g32130	trehalose phosphate synthase
MACS_Peaks_9342	Hypo	Downstream (2-3kb)	LOC_Os12g32150	NA
MACS_Peaks_9351	Hypo	Promoter (2-3kb)	LOC_Os12g32360	NA
MACS_Peaks_9357	Hypo	Distal Intergenic	LOC_Os12g32470	NA
MACS_Peaks_9365	Hypo	Distal Intergenic	LOC_Os12g32640	heptahelical protein 4
MACS_Peaks_9367	Hypo	Promoter (2-3kb)	LOC_Os12g32650	CRT (chloroquine-resistance transporter)-like transporter 2
MACS_Peaks_9366	Hypo	5' UTR	LOC_Os12g32650	CRT (chloroquine-resistance transporter)-like transporter 2
MACS_Peaks_9369	Hypo	Downstream (1-2kb)	LOC_Os12g32660	LRR and NB-ARC domains-containing disease resistance protein	yes
MACS_Peaks_9371	Hypo	Distal Intergenic	LOC_Os12g32670	NB-ARC domain-containing disease resistance protein	yes
MACS_Peaks_9370	Hypo	5' UTR	LOC_Os12g32680	LRR and NB-ARC domains-containing disease resistance protein	yes
MACS_Peaks_9374	Hypo	Distal Intergenic	LOC_Os12g32710	NB-ARC domain-containing disease resistance protein	yes
MACS_Peaks_9376	Hypo	Distal Intergenic	LOC_Os12g32790	NB-ARC domain-containing disease resistance protein	yes
MACS_Peaks_9387	Hypo	Promoter (<=1kb)	LOC_Os12g32970	Uncharacterised protein family (UPF0497)	yes
MACS_Peaks_9395	Hypo	Distal Intergenic	LOC_Os12g33040	NA	yes
MACS_Peaks_9396	Hypo	Distal Intergenic	LOC_Os12g33070	myb domain protein 46	yes
MACS_Peaks_9414	Hypo	Distal Intergenic	LOC_Os12g34270	F-box/RNI-like superfamily protein	yes
MACS_Peaks_9450	Hypo	Exon	LOC_Os12g35080	NA
MACS_Peaks_9456	Hypo	Exon	LOC_Os12g35260	NA
MACS_Peaks_9466	Hypo	Distal Intergenic	LOC_Os12g35395	NA
MACS_Peaks_9468	Hypo	Promoter (<=1kb)	LOC_Os12g35420	NA
MACS_Peaks_9479	Hyper-	Promoter (2-3kb)	LOC_Os12g35580	lumazine-binding family protein
MACS_Peaks_9480	Hypo	Distal Intergenic	LOC_Os12g35590	NA
MACS_Peaks_9482	Hypo	Exon	LOC_Os12g35630	elongation factor Ts family protein
MACS_Peaks_9487	Hypo	Exon	LOC_Os12g35690	ralf-like 22
MACS_Peaks_9490	Hypo	Distal Intergenic	LOC_Os12g35750	NA
MACS_Peaks_9491	Hypo	Distal Intergenic	LOC_Os12g35750	NA
MACS_Peaks_9505	Hypo	Distal Intergenic	LOC_Os12g35920	NA
MACS_Peaks_9508	Hypo	Exon	LOC_Os12g35980	NA
MACS_Peaks_9506	Hypo	Distal Intergenic	LOC_Os12g35980	NA
MACS_Peaks_9507	Hypo	Distal Intergenic	LOC_Os12g35980	NA
MACS_Peaks_9509	Hypo	Distal Intergenic	LOC_Os12g35990	NA
MACS_Peaks_9511	Hypo	Distal Intergenic	LOC_Os12g36000	F-box/RNI-like/FBD-like domains-containing protein
MACS_Peaks_9518	Hypo	Promoter (1-2kb)	LOC_Os12g36070	NA
MACS_Peaks_9519	Hypo	Distal Intergenic	LOC_Os12g36110	Calmodulin-binding protein
MACS_Peaks_9528	Hypo	Promoter (2-3kb)	LOC_Os12g36320	NA
MACS_Peaks_9532	Hypo	Distal Intergenic	LOC_Os12g36450	NA
MACS_Peaks_9533	Hypo	Distal Intergenic	LOC_Os12g36490	ARM repeat superfamily protein
MACS_Peaks_9534	Hypo	Distal Intergenic	LOC_Os12g36530	phospholipase A 2A
MACS_Peaks_9541	Hypo	Downstream (1-2kb)	LOC_Os12g36680	NA
MACS_Peaks_9542	Hypo	Downstream (2-3kb)	LOC_Os12g36690	NB-ARC domain-containing disease resistance protein
MACS_Peaks_9544	Hypo	5' UTR	LOC_Os12g36710	U-box domain-containing protein
MACS_Peaks_9549	Hyper-	Exon	LOC_Os12g36810	Pectin lyase-like superfamily protein
MACS_Peaks_9560	Hyper-	5' UTR	LOC_Os12g36930	NA
MACS_Peaks_9559	Hyper-	Promoter (2-3kb)	LOC_Os12g36940	Calmodulin-binding protein
MACS_Peaks_9569	Hyper-	Distal Intergenic	LOC_Os12g37210	NA
MACS_Peaks_9574	Hypo	Exon	LOC_Os12g37290	NB-ARC domain-containing disease resistance protein
MACS_Peaks_9577	Hyper-	Distal Intergenic	LOC_Os12g37320	lipoxygenase 2
MACS_Peaks_9661	Hyper-	Distal Intergenic	LOC_Os12g38730	NA
MACS_Peaks_9662	Hyper-	3' UTR	LOC_Os12g38730	NA
MACS_Peaks_9873	Hypo	5' UTR	LOC_Os12g42670	NA
MACS_Peaks_9883	Hypo	Promoter (1-2kb)	LOC_Os12g42820	SWITCH1
MACS_Peaks_9891	Hyper-	5' UTR	LOC_Os12g42960	ARM repeat superfamily protein
MACS_Peaks_9893	Hypo	Distal Intergenic	LOC_Os12g42980	O-acetylserine (thiol) lyase (OAS-TL) isoform A1
MACS_Peaks_9896	Hypo	Distal Intergenic	LOC_Os12g43070	SecY protein transport family protein
MACS_Peaks_9897	Hypo	Distal Intergenic	LOC_Os12g43070	SecY protein transport family protein
MACS_Peaks_9895	Hypo	Distal Intergenic	LOC_Os12g43070	SecY protein transport family protein
MACS_Peaks_9900	Hypo	Promoter (<=1kb)	LOC_Os12g43110	SAUR-like auxin-responsive protein family
MACS_Peaks_9904	Hypo	Exon	LOC_Os12g43140	Seed maturation protein
MACS_Peaks_9905	Hypo	Distal Intergenic	LOC_Os12g43140	Seed maturation protein
MACS_Peaks_9906	Hypo	Distal Intergenic	LOC_Os12g43140	Seed maturation protein
MACS_Peaks_9907	Hypo	Distal Intergenic	LOC_Os12g43150	NA
MACS_Peaks_9909	Hypo	Distal Intergenic	LOC_Os12g43300	SecY protein transport family protein
MACS_Peaks_9910	Hypo	Distal Intergenic	LOC_Os12g43300	SecY protein transport family protein
MACS_Peaks_9908	Hypo	Distal Intergenic	LOC_Os12g43300	SecY protein transport family protein
MACS_Peaks_9912	Hypo	Distal Intergenic	LOC_Os12g43300	SecY protein transport family protein
MACS_Peaks_9913	Hypo	Distal Intergenic	LOC_Os12g43300	SecY protein transport family protein
MACS_Peaks_9916	Hypo	Promoter (2-3kb)	LOC_Os12g43363	fatty acid hydroxylase 1
MACS_Peaks_9915	Hypo	Downstream (2-3kb)	LOC_Os12g43363	fatty acid hydroxylase 1
MACS_Peaks_9917	Hypo	Promoter (1-2kb)	LOC_Os12g43380	osmotin 34
MACS_Peaks_9918	Hyper-	Exon	LOC_Os12g43400	NA
MACS_Peaks_9920	Hyper-	Distal Intergenic	LOC_Os12g43440	osmotin 34
MACS_Peaks_9921	Hyper-	5' UTR	LOC_Os12g43450	osmotin 34
MACS_Peaks_9922	Hypo	Distal Intergenic	LOC_Os12g43490	osmotin 34
MACS_Peaks_9925	Hypo	5' UTR	LOC_Os12g43590	FAD/NAD(P)-binding oxidoreductase family protein
MACS_Peaks_9927	Hyper-	Distal Intergenic	LOC_Os12g43630	peroxisomal NAD-malate dehydrogenase 2
MACS_Peaks_9928	Hyper-	Distal Intergenic	LOC_Os12g43640	Leucine-rich receptor-like protein kinase family protein
