# Supplementary material for: Genome-Wide Differences in DNA Methylation Changes in Two Contrasting Rice Genotypes in Response to Drought Conditions
Source: Front Plant Sci. 2016 Nov 8;7:1675. doi: 10.3389/fpls.2016.01675 (PMC5099141; doi:10.3389/fpls.2016.01675)
Supplement: Supplementary file 5 [file Data_Sheet_5.XLSX]

## Sheet: Table S5
Table S5. Information of the differentially methylated regions in DK151 under drought stress relative to control condition. Genes marked as blue and italic were located on the introgression regions
DMR Code	Methylation Status	Peak Region	Gene Id	Gene Function Annotation	Introgressed regions
MACS_Peaks_18	Hyper-methylated	Promoter (2-3kb)	LOC_Os01g01350	SNF7 family protein
MACS_Peaks_452	Hyper-methylated	5' UTR	LOC_Os01g10420	NA
MACS_Peaks_1067	Hyper-methylated	5' UTR	LOC_Os01g19730	NA
MACS_Peaks_2061	Hyper-methylated	5' UTR	LOC_Os01g41720	Magnesium transporter CorA-like family protein
MACS_Peaks_3721	Hyper-methylated	5' UTR	LOC_Os01g68310	Sas10/Utp3/C1D family
MACS_Peaks_11554	Hyper-methylated	5' UTR	LOC_Os02g29480	Nuclear transport factor 2 (NTF2) family protein	yes
MACS_Peaks_17378	Hyper-methylated	Distal Intergenic	LOC_Os04g11250	NA
MACS_Peaks_19111	Hyper-methylated	Downstream (1-2kb)	LOC_Os04g45750	Duplicated homeodomain-like superfamily protein
MACS_Peaks_20273	Hyper-methylated	Downstream (<1kb)	LOC_Os05g08610	RING/U-box superfamily protein
MACS_Peaks_26144	Hyper-methylated	5' UTR	LOC_Os07g10580	Hydrophobic protein LTI6A
MACS_Peaks_27093	Hyper-methylated	Distal Intergenic	LOC_Os07g31490	NA
MACS_Peaks_27274	Hyper-methylated	5' UTR	LOC_Os07g34560	NA	yes
MACS_Peaks_28541	Hyper-methylated	5' UTR	LOC_Os08g10030	RNA-binding KH domain-containing protein
MACS_Peaks_29416	Hyper-methylated	3' UTR	LOC_Os08g26230	NA
MACS_Peaks_29672	Hyper-methylated	Distal Intergenic	LOC_Os08g31510	Protein of unknown function (DUF581)
MACS_Peaks_29845	Hyper-methylated	5' UTR	LOC_Os08g33810	Biotin/lipoate A/B protein ligase family	yes
MACS_Peaks_30189	Hyper-methylated	Promoter (2-3kb)	LOC_Os08g38120	NA
MACS_Peaks_30190	Hyper-methylated	Promoter (1-2kb)	LOC_Os08g38130	UDP-glucosyl transferase 89B1
MACS_Peaks_30194	Hyper-methylated	Distal Intergenic	LOC_Os08g38160	UDP-glucosyl transferase 89B1
MACS_Peaks_30652	Hyper-methylated	Distal Intergenic	LOC_Os09g02140	Galactose mutarotase-like superfamily protein
MACS_Peaks_5742	Hyper-methylated	Distal Intergenic	LOC_Os10g39190	AP2/B3-like transcriptional factor family protein
MACS_Peaks_5971	Hyper-methylated	Distal Intergenic	LOC_Os11g01050	exocyst subunit exo70 family protein H6
MACS_Peaks_5973	Hyper-methylated	Promoter (1-2kb)	LOC_Os11g01074	NA	yes
MACS_Peaks_5999	Hyper-methylated	Exon	LOC_Os11g01450	Phosphatidate cytidylyltransferase family protein
MACS_Peaks_6011	Hyper-methylated	Promoter (<=1kb)	LOC_Os11g01750	NA
MACS_Peaks_6057	Hyper-methylated	Distal Intergenic	LOC_Os11g02500	NA
MACS_Peaks_6073	Hyper-methylated	Promoter (1-2kb)	LOC_Os11g02740	Plant protein of unknown function (DUF936)
MACS_Peaks_6075	Hyper-methylated	Distal Intergenic	LOC_Os11g02774	FRAGILE HISTIDINE TRIAD
MACS_Peaks_6111	Hyper-methylated	Promoter (2-3kb)	LOC_Os11g03410	exostosin family protein
MACS_Peaks_6151	Hyper-methylated	Promoter (<=1kb)	LOC_Os11g04630	NA
MACS_Peaks_7896	Hyper-methylated	5' UTR	LOC_Os11g44800	NA
MACS_Peaks_8484	Hyper-methylated	3' UTR	LOC_Os12g12850	CLPC homologue 1
MACS_Peaks_8653	Hyper-methylated	Distal Intergenic	LOC_Os12g16870	NA
MACS_Peaks_8652	Hyper-methylated	Exon	LOC_Os12g16880	NA
MACS_Peaks_8657	Hyper-methylated	Distal Intergenic	LOC_Os12g16890	NA
MACS_Peaks_8658	Hyper-methylated	Distal Intergenic	LOC_Os12g17010	NA
MACS_Peaks_8750	Hyper-methylated	Intron	LOC_Os12g18729	ARM repeat superfamily protein
MACS_Peaks_8753	Hyper-methylated	Exon	LOC_Os12g18770	OSBP(oxysterol binding protein)-related protein 1D
MACS_Peaks_9066	Hyper-methylated	Distal Intergenic	LOC_Os12g25350	NA
MACS_Peaks_9067	Hyper-methylated	Exon	LOC_Os12g25360	NA
MACS_Peaks_9134	Hyper-methylated	Distal Intergenic	LOC_Os12g26470	Eukaryotic aspartyl protease family protein
MACS_Peaks_9142	Hyper-methylated	Downstream (2-3kb)	LOC_Os12g26720	ARM repeat superfamily protein
MACS_Peaks_9233	Hyper-methylated	3' UTR	LOC_Os12g29520	auxin response factor 2
MACS_Peaks_9541	Hyper-methylated	Downstream (1-2kb)	LOC_Os12g36680	NA
MACS_Peaks_9542	Hyper-methylated	Downstream (2-3kb)	LOC_Os12g36690	NB-ARC domain-containing disease resistance protein
MACS_Peaks_9900	Hyper-methylated	Promoter (<=1kb)	LOC_Os12g43110	SAUR-like auxin-responsive protein family
MACS_Peaks_9917	Hyper-methylated	Promoter (1-2kb)	LOC_Os12g43380	osmotin 34
MACS_Peaks_9925	Hyper-methylated	5' UTR	LOC_Os12g43590	FAD/NAD(P)-binding oxidoreductase family protein
MACS_Peaks_1143	Hypo-methylated	Promoter (2-3kb)	LOC_Os01g21200	NA	yes
MACS_Peaks_2952	Hypo-methylated	Exon	LOC_Os01g55240	gibberellin 2-oxidase
MACS_Peaks_3652	Hypo-methylated	Promoter (2-3kb)	LOC_Os01g66820	BAK1-interacting receptor-like kinase 1
MACS_Peaks_10216	Hypo-methylated	Promoter (2-3kb)	LOC_Os02g06290	Rhodanese/Cell cycle control phosphatase superfamily protein	yes
MACS_Peaks_14480	Hypo-methylated	Promoter (<=1kb)	LOC_Os03g20410	small and basic intrinsic protein 2;1
MACS_Peaks_14836	Hypo-methylated	Promoter (1-2kb)	LOC_Os03g26784	NA
MACS_Peaks_15760	Hypo-methylated	Distal Intergenic	LOC_Os03g43850	recA DNA recombination family protein
MACS_Peaks_16291	Hypo-methylated	Distal Intergenic	LOC_Os03g51350	NA
MACS_Peaks_17405	Hypo-methylated	Promoter (1-2kb)	LOC_Os04g11830	TCP family transcription factor
MACS_Peaks_18210	Hypo-methylated	Distal Intergenic	LOC_Os04g29930	wall associated kinase-like 2
MACS_Peaks_18536	Hypo-methylated	Promoter (<=1kb)	LOC_Os04g35770	Plant invertase/pectin methylesterase inhibitor superfamily
MACS_Peaks_20258	Hypo-methylated	Distal Intergenic	LOC_Os05g08420	NA
MACS_Peaks_21936	Hypo-methylated	Distal Intergenic	LOC_Os05g34830	NAC domain transcriptional regulator superfamily protein	yes
MACS_Peaks_22410	Hypo-methylated	Distal Intergenic	LOC_Os05g42360	NA
MACS_Peaks_25192	Hypo-methylated	Downstream (<1kb)	LOC_Os06g43590	vacuolar protein sorting 46.1
MACS_Peaks_25751	Hypo-methylated	5' UTR	LOC_Os07g03060	NA
MACS_Peaks_29552	Hypo-methylated	Distal Intergenic	LOC_Os08g29660	WRKY family transcription factor
MACS_Peaks_30228	Hypo-methylated	Promoter (<=1kb)	LOC_Os08g38820	Endomembrane protein 70 protein family
MACS_Peaks_30252	Hypo-methylated	Promoter (1-2kb)	LOC_Os08g39210	wall associated kinase 3
MACS_Peaks_31567	Hypo-methylated	Promoter (<=1kb)	LOC_Os09g21090	NA
MACS_Peaks_4087	Hypo-methylated	Exon	LOC_Os10g01740	NA
MACS_Peaks_4622	Hypo-methylated	Promoter (<=1kb)	LOC_Os10g14150	RAB GTPase homolog B1C
MACS_Peaks_5115	Hypo-methylated	Promoter (1-2kb)	LOC_Os10g26620	cycling DOF factor 2
MACS_Peaks_5555	Hypo-methylated	Distal Intergenic	LOC_Os10g35604	NA
MACS_Peaks_5569	Hypo-methylated	Promoter (1-2kb)	LOC_Os10g35820	NA
MACS_Peaks_5834	Hypo-methylated	Promoter (2-3kb)	LOC_Os10g40710	expansin B2
MACS_Peaks_6091	Hypo-methylated	5' UTR	LOC_Os11g03060	SNF7 family protein
MACS_Peaks_6286	Hypo-methylated	Promoter (2-3kb)	LOC_Os11g07240	Leucine-rich repeat protein kinase family protein
MACS_Peaks_6528	Hypo-methylated	Downstream (1-2kb)	LOC_Os11g13850	Rieske (2Fe-2S) domain-containing protein
MACS_Peaks_7018	Hypo-methylated	Distal Intergenic	LOC_Os11g25620	NA
MACS_Peaks_8060	Hypo-methylated	Downstream (2-3kb)	LOC_Os12g02490	Protein of unknown function (DUF3133)
MACS_Peaks_8679	Hypo-methylated	Downstream (<1kb)	LOC_Os12g17480	NB-ARC domain-containing disease resistance protein
MACS_Peaks_8952	Hypo-methylated	Promoter (2-3kb)	LOC_Os12g22920	NA
MACS_Peaks_8975	Hypo-methylated	Distal Intergenic	LOC_Os12g23280	Heavy metal transport/detoxification superfamily protein
MACS_Peaks_8995	Hypo-methylated	Promoter (<=1kb)	LOC_Os12g24020	sulfurtransferase 18
MACS_Peaks_8996	Hypo-methylated	Exon	LOC_Os12g24020	sulfurtransferase 18
MACS_Peaks_9118	Hypo-methylated	Distal Intergenic	LOC_Os12g26090	NA
MACS_Peaks_9357	Hypo-methylated	Distal Intergenic	LOC_Os12g32470	NA
MACS_Peaks_9371	Hypo-methylated	Distal Intergenic	LOC_Os12g32670	NB-ARC domain-containing disease resistance protein	yes
MACS_Peaks_9918	Hypo-methylated	Exon	LOC_Os12g43400	NA
MACS_Peaks_9920	Hypo-methylated	Distal Intergenic	LOC_Os12g43440	osmotin 34
MACS_Peaks_9921	Hypo-methylated	5' UTR	LOC_Os12g43450	osmotin 34
MACS_Peaks_9927	Hypo-methylated	Distal Intergenic	LOC_Os12g43630	peroxisomal NAD-malate dehydrogenase 2
MACS_Peaks_9928	Hypo-methylated	Distal Intergenic	LOC_Os12g43640	Leucine-rich receptor-like protein kinase family protein
