# Supplementary material for: Genome-Wide Differences in DNA Methylation Changes in Two Contrasting Rice Genotypes in Response to Drought Conditions
Source: Front Plant Sci. 2016 Nov 8;7:1675. doi: 10.3389/fpls.2016.01675 (PMC5099141; doi:10.3389/fpls.2016.01675)
Supplement: Supplementary file 6 [file Data_Sheet_6.XLS]

## Sheet: Table S6
Table S6. Information of the differentially methylated regions in IR64 under drought stress relative to control condition
Peak Code	LogFC	Peak Region	Gene Id	Gene Function Annotation
MACS_Peaks_684	Hypo-methylated	Downstream (1-2kb)	LOC_Os01g13610	NAD(P)-binding Rossmann-fold superfamily protein
MACS_Peaks_709	Hypo-methylated	Distal Intergenic	LOC_Os01g14000	NA
MACS_Peaks_1027	Hyper-methylated	Promoter (2-3kb)	LOC_Os01g19080	NA
MACS_Peaks_1390	Hyper-methylated	Distal Intergenic	LOC_Os01g27880	Sucrose-6F-phosphate phosphohydrolase family protein
MACS_Peaks_1416	Hyper-methylated	Distal Intergenic	LOC_Os01g28930	Tetratricopeptide repeat (TPR)-like superfamily protein
MACS_Peaks_1746	Hyper-methylated	Distal Intergenic	LOC_Os01g36270	SGNH hydrolase-type esterase superfamily protein
MACS_Peaks_1748	Hyper-methylated	Distal Intergenic	LOC_Os01g36294	cytochrome P450, family 71, subfamily B, polypeptide 36
MACS_Peaks_1749	Hyper-methylated	Distal Intergenic	LOC_Os01g36294	cytochrome P450, family 71, subfamily B, polypeptide 36
MACS_Peaks_1750	Hyper-methylated	Promoter (<=1kb)	LOC_Os01g36330	NA
MACS_Peaks_1752	Hyper-methylated	Distal Intergenic	LOC_Os01g36350	cytochrome P450, family 71, subfamily A, polypeptide 24
MACS_Peaks_1754	Hyper-methylated	Distal Intergenic	LOC_Os01g36390	Minichromosome maintenance (MCM2/3/5) family protein
MACS_Peaks_1753	Hyper-methylated	Distal Intergenic	LOC_Os01g36390	Minichromosome maintenance (MCM2/3/5) family protein
MACS_Peaks_1809	Hyper-methylated	Distal Intergenic	LOC_Os01g37180	NA
MACS_Peaks_1810	Hyper-methylated	3' UTR	LOC_Os01g37210	NA
MACS_Peaks_1812	Hyper-methylated	5' UTR	LOC_Os01g37220	NA
MACS_Peaks_1813	Hyper-methylated	Downstream (<1kb)	LOC_Os01g37280	NA
MACS_Peaks_1833	Hyper-methylated	Distal Intergenic	LOC_Os01g37560	Heat shock protein DnaJ
MACS_Peaks_1966	Hyper-methylated	5' UTR	LOC_Os01g39970	Protein kinase protein with adenine nucleotide alpha hydrolases-like domain
MACS_Peaks_1969	Hyper-methylated	Exon	LOC_Os01g40020	NA
MACS_Peaks_2201	Hyper-methylated	Exon	LOC_Os01g43490	Pectin lyase-like superfamily protein
MACS_Peaks_2322	Hyper-methylated	Exon	LOC_Os01g45780	NA
MACS_Peaks_2848	Hyper-methylated	Promoter (2-3kb)	LOC_Os01g53770	NA
MACS_Peaks_2978	Hypo-methylated	5' UTR	LOC_Os01g55700	Haloacid dehalogenase-like hydrolase (HAD)
MACS_Peaks_3995	Hyper-methylated	5' UTR	LOC_Os01g73650	NA
MACS_Peaks_3996	Hyper-methylated	Promoter (1-2kb)	LOC_Os01g73662	Ribonuclease H-like superfamily protein
MACS_Peaks_3997	Hyper-methylated	Intron	LOC_Os01g73690	proteinaceous RNase P 2
MACS_Peaks_4042	Hyper-methylated	Promoter (1-2kb)	LOC_Os01g74670	NA
MACS_Peaks_10133	Hyper-methylated	Exon	LOC_Os02g04690	cycloartenol synthase 1
MACS_Peaks_10151	Hyper-methylated	Promoter (<=1kb)	LOC_Os02g04915	NA
MACS_Peaks_10159	Hyper-methylated	Exon	LOC_Os02g05120	NA
MACS_Peaks_10184	Hyper-methylated	Distal Intergenic	LOC_Os02g05540	NA
MACS_Peaks_10185	Hyper-methylated	Promoter (2-3kb)	LOC_Os02g05590	NA
MACS_Peaks_10207	Hyper-methylated	Promoter (<=1kb)	LOC_Os02g06060	NA
MACS_Peaks_10209	Hyper-methylated	Promoter (1-2kb)	LOC_Os02g06080	NA
MACS_Peaks_10211	Hyper-methylated	Promoter (2-3kb)	LOC_Os02g06170	NA
MACS_Peaks_10537	Hyper-methylated	Downstream (1-2kb)	LOC_Os02g12910	Protein kinase family protein with leucine-rich repeat domain
MACS_Peaks_10545	Hyper-methylated	Distal Intergenic	LOC_Os02g13030	NA
MACS_Peaks_10549	Hyper-methylated	Promoter (1-2kb)	LOC_Os02g13100	Protein phosphatase 2C family protein
MACS_Peaks_10551	Hyper-methylated	Exon	LOC_Os02g13130	KH domain-containing protein
MACS_Peaks_10559	Hyper-methylated	Distal Intergenic	LOC_Os02g13260	NA
MACS_Peaks_10637	Hyper-methylated	Promoter (2-3kb)	LOC_Os02g14230	NA
MACS_Peaks_10638	Hyper-methylated	Exon	LOC_Os02g14240	NA
MACS_Peaks_10658	Hyper-methylated	Distal Intergenic	LOC_Os02g14420	NA
MACS_Peaks_10660	Hyper-methylated	Promoter (1-2kb)	LOC_Os02g14430	Peroxidase superfamily protein
MACS_Peaks_10661	Hyper-methylated	Promoter (1-2kb)	LOC_Os02g14450	Double Clp-N motif P-loop nucleoside triphosphate hydrolase
MACS_Peaks_10668	Hyper-methylated	Distal Intergenic	LOC_Os02g14570	UDP-Glycosyltransferase superfamily protein
MACS_Peaks_10670	Hyper-methylated	Promoter (1-2kb)	LOC_Os02g14590	UDP-Glycosyltransferase superfamily protein
MACS_Peaks_10671	Hyper-methylated	Exon	LOC_Os02g14600	RmlC-like cupins superfamily protein
MACS_Peaks_10675	Hyper-methylated	Promoter (2-3kb)	LOC_Os02g14650	NA
MACS_Peaks_10677	Hyper-methylated	Distal Intergenic	LOC_Os02g14700	Protein of unknown function (DUF594)
MACS_Peaks_10714	Hyper-methylated	Exon	LOC_Os02g15090	RmlC-like cupins superfamily protein
MACS_Peaks_10756	Hyper-methylated	Distal Intergenic	LOC_Os02g15670	NA
MACS_Peaks_10757	Hyper-methylated	Promoter (<=1kb)	LOC_Os02g15680	NA
MACS_Peaks_10759	Hyper-methylated	Distal Intergenic	LOC_Os02g15700	NA
MACS_Peaks_10762	Hyper-methylated	Promoter (2-3kb)	LOC_Os02g15710	plantacyanin
MACS_Peaks_10760	Hyper-methylated	5' UTR	LOC_Os02g15710	plantacyanin
MACS_Peaks_10763	Hyper-methylated	Distal Intergenic	LOC_Os02g15730	plantacyanin
MACS_Peaks_10792	Hyper-methylated	Downstream (1-2kb)	LOC_Os02g16000	POZ/BTB containin G-protein 1
MACS_Peaks_10793	Hyper-methylated	Promoter (<=1kb)	LOC_Os02g16030	LEA hydroxyproline-rich glycoprotein family
MACS_Peaks_10794	Hyper-methylated	Intron	LOC_Os02g16030	LEA hydroxyproline-rich glycoprotein family
MACS_Peaks_10797	Hyper-methylated	Promoter (2-3kb)	LOC_Os02g16070	LRR and NB-ARC domains-containing disease resistance protein
MACS_Peaks_10798	Hyper-methylated	Promoter (2-3kb)	LOC_Os02g16100	NB-ARC domain-containing disease resistance protein
MACS_Peaks_10799	Hyper-methylated	Downstream (2-3kb)	LOC_Os02g16110	LRR and NB-ARC domains-containing disease resistance protein
MACS_Peaks_10804	Hyper-methylated	Downstream (2-3kb)	LOC_Os02g16220	NA
MACS_Peaks_10806	Hyper-methylated	Promoter (<=1kb)	LOC_Os02g16230	NA
MACS_Peaks_10807	Hyper-methylated	Distal Intergenic	LOC_Os02g16250	NB-ARC domain-containing disease resistance protein
MACS_Peaks_10813	Hyper-methylated	Distal Intergenic	LOC_Os02g16330	LRR and NB-ARC domains-containing disease resistance protein
MACS_Peaks_10826	Hyper-methylated	Distal Intergenic	LOC_Os02g16450	plastid division1
MACS_Peaks_10823	Hyper-methylated	Distal Intergenic	LOC_Os02g16450	plastid division1
MACS_Peaks_10822	Hyper-methylated	Distal Intergenic	LOC_Os02g16450	plastid division1
MACS_Peaks_10825	Hyper-methylated	Distal Intergenic	LOC_Os02g16450	plastid division1
MACS_Peaks_10831	Hyper-methylated	5' UTR	LOC_Os02g16490	NA
MACS_Peaks_10936	Hyper-methylated	Downstream (1-2kb)	LOC_Os02g18000	LRR and NB-ARC domains-containing disease resistance protein
MACS_Peaks_10937	Hyper-methylated	Distal Intergenic	LOC_Os02g18000	LRR and NB-ARC domains-containing disease resistance protein
MACS_Peaks_10941	Hyper-methylated	Exon	LOC_Os02g18180	RNAse l inhibitor protein 2
MACS_Peaks_11315	Hypo-methylated	5' UTR	LOC_Os02g25630	fucosyltransferase 8
MACS_Peaks_11409	Hyper-methylated	Distal Intergenic	LOC_Os02g27220	Protein phosphatase 2C family protein
MACS_Peaks_11442	Hypo-methylated	Distal Intergenic	LOC_Os02g27600	NA
MACS_Peaks_11455	Hypo-methylated	Promoter (<=1kb)	LOC_Os02g27880	calcineurin B-like protein 2
MACS_Peaks_11518	Hypo-methylated	Promoter (1-2kb)	LOC_Os02g28820	methyltransferases superfamily protein
MACS_Peaks_11527	Hyper-methylated	Distal Intergenic	LOC_Os02g28900	UDP-glucosyl transferase 85A3
MACS_Peaks_11547	Hyper-methylated	5' UTR	LOC_Os02g29350	NA
MACS_Peaks_11554	Hypo-methylated	5' UTR	LOC_Os02g29480	Nuclear transport factor 2
MACS_Peaks_11556	Hypo-methylated	Promoter (2-3kb)	LOC_Os02g29490	NA
MACS_Peaks_11555	Hypo-methylated	5' UTR	LOC_Os02g29490	NA
MACS_Peaks_11558	Hypo-methylated	5' UTR	LOC_Os02g29490	NA
MACS_Peaks_11557	Hypo-methylated	Promoter (1-2kb)	LOC_Os02g29500	NA
MACS_Peaks_11559	Hyper-methylated	Exon	LOC_Os02g29510	Protein of unknown function (DUF803)
MACS_Peaks_11568	Hyper-methylated	Promoter (1-2kb)	LOC_Os02g29610	UB-like protease 1B
MACS_Peaks_11571	Hypo-methylated	5' UTR	LOC_Os02g29900	NA
MACS_Peaks_11578	Hypo-methylated	Promoter (2-3kb)	LOC_Os02g30070	NA
MACS_Peaks_11579	Hypo-methylated	Promoter (<=1kb)	LOC_Os02g30070	NA
MACS_Peaks_11637	Hypo-methylated	Downstream (<1kb)	LOC_Os02g30955	NA
MACS_Peaks_11657	Hyper-methylated	5' UTR	LOC_Os02g31160	Homeodomain-like superfamily protein
MACS_Peaks_11681	Hypo-methylated	Downstream (1-2kb)	LOC_Os02g31830	NA
MACS_Peaks_11760	Hyper-methylated	Distal Intergenic	LOC_Os02g32860	NAD+ ADP-ribosyltransferases;NAD+ ADP-ribosyltransferases
MACS_Peaks_11761	Hyper-methylated	Distal Intergenic	LOC_Os02g32860	NAD+ ADP-ribosyltransferases;NAD+ ADP-ribosyltransferases
MACS_Peaks_11763	Hyper-methylated	5' UTR	LOC_Os02g32920	NA
MACS_Peaks_11770	Hypo-methylated	Promoter (2-3kb)	LOC_Os02g32980	RmlC-like cupins superfamily protein
MACS_Peaks_11775	Hypo-methylated	Promoter (1-2kb)	LOC_Os02g33000	Glycosyl hydrolase superfamily protein
MACS_Peaks_11779	Hypo-methylated	Promoter (<=1kb)	LOC_Os02g33060	NA
MACS_Peaks_11819	Hypo-methylated	Distal Intergenic	LOC_Os02g33680	CYS, MET, PRO, and GLY protein 2
MACS_Peaks_12276	Hyper-methylated	Promoter (1-2kb)	LOC_Os02g42060	response regulator 3
MACS_Peaks_12539	Hypo-methylated	Promoter (<=1kb)	LOC_Os02g45520	Major Facilitator Superfamily with SPXdomain-containing protein
MACS_Peaks_13305	Hyper-methylated	Promoter (2-3kb)	LOC_Os02g57890	F-box and Leucine Rich Repeat domains containing protein
MACS_Peaks_13306	Hyper-methylated	Promoter (2-3kb)	LOC_Os02g57900	NA
MACS_Peaks_13308	Hyper-methylated	Exon	LOC_Os02g57940	F-box and Leucine Rich Repeat domains containing protein
MACS_Peaks_13307	Hyper-methylated	Distal Intergenic	LOC_Os02g57940	F-box and Leucine Rich Repeat domains containing protein
MACS_Peaks_13309	Hyper-methylated	Distal Intergenic	LOC_Os02g57960	NA
MACS_Peaks_13316	Hypo-methylated	Promoter (<=1kb)	LOC_Os02g58150	NA
MACS_Peaks_13317	Hyper-methylated	Distal Intergenic	LOC_Os02g58200	NA
MACS_Peaks_13319	Hyper-methylated	Distal Intergenic	LOC_Os02g58200	NA
MACS_Peaks_13329	Hyper-methylated	Exon	LOC_Os02g58390	Leucine-rich repeat protein kinase family protein
MACS_Peaks_13332	Hyper-methylated	Promoter (2-3kb)	LOC_Os02g58420	NA
MACS_Peaks_13331	Hyper-methylated	Promoter (<=1kb)	LOC_Os02g58420	NA
MACS_Peaks_13345	Hyper-methylated	Distal Intergenic	LOC_Os02g58790	NAD(P)-binding Rossmann-fold superfamily protein
MACS_Peaks_13348	Hyper-methylated	Promoter (<=1kb)	LOC_Os02g58800	NA
MACS_Peaks_13456	Hypo-methylated	Distal Intergenic	LOC_Os03g03034	2-oxoglutarate and Fe-dependent oxygenase superfamily protein
MACS_Peaks_15091	Hypo-methylated	5' UTR	LOC_Os03g31340	secE/sec61-gamma protein transport protein
MACS_Peaks_15222	Hypo-methylated	Distal Intergenic	LOC_Os03g33660	NA
MACS_Peaks_15585	Hypo-methylated	5' UTR	LOC_Os03g41390	C2H2 and C2HC zinc fingers superfamily protein
MACS_Peaks_16035	Hypo-methylated	Promoter (<=1kb)	LOC_Os03g47460	NA
MACS_Peaks_16528	Hypo-methylated	Promoter (1-2kb)	LOC_Os03g55730	NA
MACS_Peaks_17014	Hyper-methylated	Distal Intergenic	LOC_Os04g02280	F-box family protein
MACS_Peaks_17031	Hyper-methylated	Exon	LOC_Os04g02580	Plant protein of unknown function (DUF827)
MACS_Peaks_17056	Hyper-methylated	Promoter (1-2kb)	LOC_Os04g03140	NA
MACS_Peaks_17131	Hyper-methylated	Distal Intergenic	LOC_Os04g05360	Protein of unknown function (DUF594)
MACS_Peaks_17140	Hypo-methylated	Distal Intergenic	LOC_Os04g05490	NA
MACS_Peaks_17142	Hyper-methylated	Promoter (1-2kb)	LOC_Os04g05550	NA
MACS_Peaks_17146	Hyper-methylated	Downstream (1-2kb)	LOC_Os04g05580	Concanavalin A-like lectin protein kinase family protein
MACS_Peaks_17151	Hyper-methylated	Promoter (2-3kb)	LOC_Os04g05770	Protein of unknown function (DUF594)
MACS_Peaks_17170	Hyper-methylated	Distal Intergenic	LOC_Os04g06300	Protein of unknown function (DUF594)
MACS_Peaks_17185	Hypo-methylated	Distal Intergenic	LOC_Os04g06590	Protein of unknown function (DUF594)
MACS_Peaks_17195	Hyper-methylated	Distal Intergenic	LOC_Os04g06910	Protein of unknown function (DUF594)
MACS_Peaks_17239	Hyper-methylated	Exon	LOC_Os04g08080	Protein of unknown function (DUF594)
MACS_Peaks_17242	Hyper-methylated	Exon	LOC_Os04g08180	NA
MACS_Peaks_17292	Hyper-methylated	5' UTR	LOC_Os04g08824	cytochrome P450, family 79, subfamily B, polypeptide 2
MACS_Peaks_17295	Hyper-methylated	Promoter (1-2kb)	LOC_Os04g08840	NA
MACS_Peaks_17294	Hyper-methylated	Distal Intergenic	LOC_Os04g08840	NA
MACS_Peaks_17298	Hyper-methylated	Promoter (1-2kb)	LOC_Os04g09260	HXXXD-type acyl-transferase family protein
MACS_Peaks_17297	Hyper-methylated	Downstream (2-3kb)	LOC_Os04g09260	HXXXD-type acyl-transferase family protein
MACS_Peaks_17302	Hyper-methylated	5' UTR	LOC_Os04g09320	NA
MACS_Peaks_17300	Hyper-methylated	Exon	LOC_Os04g09340	NA
MACS_Peaks_17301	Hyper-methylated	Distal Intergenic	LOC_Os04g09340	NA
MACS_Peaks_17305	Hyper-methylated	Downstream (<1kb)	LOC_Os04g09350	NA
MACS_Peaks_17304	Hyper-methylated	5' UTR	LOC_Os04g09350	NA
MACS_Peaks_17307	Hyper-methylated	Promoter (2-3kb)	LOC_Os04g09390	protein kinase family protein
MACS_Peaks_17306	Hyper-methylated	Distal Intergenic	LOC_Os04g09390	protein kinase family protein
MACS_Peaks_17333	Hyper-methylated	Downstream (2-3kb)	LOC_Os04g10060	Terpenoid cyclases/Protein prenyltransferases superfamily protein
MACS_Peaks_17332	Hyper-methylated	Distal Intergenic	LOC_Os04g10060	Terpenoid cyclases/Protein prenyltransferases superfamily protein
MACS_Peaks_17335	Hyper-methylated	Distal Intergenic	LOC_Os04g10140	NA
MACS_Peaks_17341	Hyper-methylated	Promoter (1-2kb)	LOC_Os04g10340	NA
MACS_Peaks_17360	Hyper-methylated	Distal Intergenic	LOC_Os04g10750	phosphate transporter 1;5
MACS_Peaks_17365	Hyper-methylated	Distal Intergenic	LOC_Os04g10800	phosphate transporter 1;5
MACS_Peaks_17444	Hyper-methylated	Promoter (2-3kb)	LOC_Os04g12639	Protein of Unknown Function (DUF239)
MACS_Peaks_17486	Hyper-methylated	Distal Intergenic	LOC_Os04g13540	NA
MACS_Peaks_17487	Hyper-methylated	Distal Intergenic	LOC_Os04g13580	NA
MACS_Peaks_17514	Hyper-methylated	Exon	LOC_Os04g14204	NA
MACS_Peaks_17515	Hyper-methylated	Promoter (2-3kb)	LOC_Os04g14220	NB-ARC domain-containing disease resistance protein
MACS_Peaks_17516	Hyper-methylated	Promoter (2-3kb)	LOC_Os04g14320	NA
MACS_Peaks_17518	Hyper-methylated	Exon	LOC_Os04g14360	NA
MACS_Peaks_17521	Hyper-methylated	Promoter (2-3kb)	LOC_Os04g14480	NA
MACS_Peaks_17523	Hyper-methylated	Distal Intergenic	LOC_Os04g14540	Protein of unknown function (DUF594)
MACS_Peaks_17528	Hyper-methylated	Distal Intergenic	LOC_Os04g14630	NA
MACS_Peaks_17530	Hyper-methylated	Promoter (<=1kb)	LOC_Os04g14690	flavin-dependent monooxygenase 1
MACS_Peaks_17532	Hyper-methylated	3' UTR	LOC_Os04g14710	flavin-dependent monooxygenase 1
MACS_Peaks_17683	Hyper-methylated	Promoter (1-2kb)	LOC_Os04g18950	NA
MACS_Peaks_17686	Hyper-methylated	Distal Intergenic	LOC_Os04g18950	NA
MACS_Peaks_17684	Hyper-methylated	Distal Intergenic	LOC_Os04g18950	NA
MACS_Peaks_17698	Hyper-methylated	Distal Intergenic	LOC_Os04g19230	NA
MACS_Peaks_17789	Hyper-methylated	Promoter (2-3kb)	LOC_Os04g20960	Tetratricopeptide repeat (TPR)-like superfamily protein
MACS_Peaks_17847	Hyper-methylated	Distal Intergenic	LOC_Os04g22070	NA
MACS_Peaks_17848	Hyper-methylated	Exon	LOC_Os04g22090	NB-ARC domain-containing disease resistance protein
MACS_Peaks_17850	Hyper-methylated	Promoter (2-3kb)	LOC_Os04g22100	NA
MACS_Peaks_17849	Hyper-methylated	Downstream (1-2kb)	LOC_Os04g22100	NA
MACS_Peaks_17852	Hyper-methylated	Downstream (1-2kb)	LOC_Os04g22120	Concanavalin A-like lectin protein kinase family protein
MACS_Peaks_17853	Hyper-methylated	Promoter (<=1kb)	LOC_Os04g22280	NA
MACS_Peaks_17854	Hyper-methylated	Exon	LOC_Os04g22280	NA
MACS_Peaks_17857	Hyper-methylated	Downstream (2-3kb)	LOC_Os04g22390	NAD(P)-binding Rossmann-fold superfamily protein
MACS_Peaks_17861	Hyper-methylated	Exon	LOC_Os04g22470	Leucine-rich repeat transmembrane protein kinase
MACS_Peaks_17862	Hyper-methylated	Distal Intergenic	LOC_Os04g22510	NA
MACS_Peaks_17866	Hyper-methylated	Distal Intergenic	LOC_Os04g22660	NAD(P)-binding Rossmann-fold superfamily protein
MACS_Peaks_17871	Hyper-methylated	Exon	LOC_Os04g22800	NA
MACS_Peaks_17895	Hyper-methylated	Promoter (2-3kb)	LOC_Os04g23319	NA
MACS_Peaks_17936	Hyper-methylated	Distal Intergenic	LOC_Os04g24110	UDP-Glycosyltransferase superfamily protein
MACS_Peaks_17966	Hyper-methylated	3' UTR	LOC_Os04g24510	Wall-associated kinase family protein
MACS_Peaks_18023	Hyper-methylated	Promoter (1-2kb)	LOC_Os04g25970	UDP-glucosyl transferase 85A3
MACS_Peaks_18024	Hyper-methylated	Promoter (2-3kb)	LOC_Os04g25990	S-adenosyl-L-methionine-dependent methyltransferase
MACS_Peaks_18089	Hypo-methylated	Distal Intergenic	LOC_Os04g27670	terpene synthase 21
MACS_Peaks_18120	Hyper-methylated	Promoter (2-3kb)	LOC_Os04g28234	Pentatricopeptide repeat (PPR) superfamily protein
MACS_Peaks_18118	Hyper-methylated	Distal Intergenic	LOC_Os04g28234	Pentatricopeptide repeat (PPR) superfamily protein
MACS_Peaks_18117	Hyper-methylated	5' UTR	LOC_Os04g28234	Pentatricopeptide repeat (PPR) superfamily protein
MACS_Peaks_18121	Hyper-methylated	Exon	LOC_Os04g28250	PHYTOCYSTATIN 2
MACS_Peaks_18131	Hyper-methylated	Distal Intergenic	LOC_Os04g28330	NA
MACS_Peaks_18743	Hypo-methylated	Promoter (<=1kb)	LOC_Os04g39814	beta glucosidase 17
MACS_Peaks_19840	Hypo-methylated	Downstream (1-2kb)	LOC_Os04g58620	K+ efflux antiporter 2
MACS_Peaks_20032	Hyper-methylated	Distal Intergenic	LOC_Os05g03790	NA
MACS_Peaks_20086	Hypo-methylated	Exon	LOC_Os05g04890	ARM repeat superfamily protein
MACS_Peaks_20136	Hyper-methylated	Distal Intergenic	LOC_Os05g06050	Core-2/I-branching beta-1,6-N-acetylglucosaminyltransferase
MACS_Peaks_20704	Hyper-methylated	Distal Intergenic	LOC_Os05g15380	alpha/beta-Hydrolases superfamily protein
MACS_Peaks_20998	Hyper-methylated	5' UTR	LOC_Os05g19390	Pentatricopeptide repeat (PPR) superfamily protein
MACS_Peaks_21357	Hypo-methylated	Distal Intergenic	LOC_Os05g25760	NA
MACS_Peaks_21360	Hypo-methylated	Promoter (<=1kb)	LOC_Os05g25770	WRKY DNA-binding protein 70
MACS_Peaks_21365	Hypo-methylated	Distal Intergenic	LOC_Os05g25810	NA
MACS_Peaks_21376	Hypo-methylated	Distal Intergenic	LOC_Os05g26020	cyclin p4;3
MACS_Peaks_21390	Hypo-methylated	Downstream (2-3kb)	LOC_Os05g26210	ovate family protein 17
MACS_Peaks_21391	Hypo-methylated	Distal Intergenic	LOC_Os05g26240	NA
MACS_Peaks_21394	Hyper-methylated	Distal Intergenic	LOC_Os05g26250	NA
MACS_Peaks_21397	Hypo-methylated	Distal Intergenic	LOC_Os05g26350	NA
MACS_Peaks_21399	Hypo-methylated	Distal Intergenic	LOC_Os05g26440	NA
MACS_Peaks_21403	Hypo-methylated	Distal Intergenic	LOC_Os05g26620	NA
MACS_Peaks_21404	Hypo-methylated	Distal Intergenic	LOC_Os05g26620	NA
MACS_Peaks_21412	Hypo-methylated	Distal Intergenic	LOC_Os05g26820	SOS3-interacting protein 1
MACS_Peaks_21420	Hyper-methylated	Distal Intergenic	LOC_Os05g26870	NA
MACS_Peaks_21423	Hypo-methylated	Downstream (1-2kb)	LOC_Os05g26926	DNAJ heat shock family protein
MACS_Peaks_21426	Hyper-methylated	5' UTR	LOC_Os05g26980	NA
MACS_Peaks_21430	Hypo-methylated	Distal Intergenic	LOC_Os05g27010	Major facilitator superfamily protein
MACS_Peaks_21439	Hyper-methylated	Exon	LOC_Os05g27180	NA
MACS_Peaks_21442	Hypo-methylated	Distal Intergenic	LOC_Os05g27240	NA
MACS_Peaks_21461	Hyper-methylated	Promoter (1-2kb)	LOC_Os05g27510	NA
MACS_Peaks_21504	Hypo-methylated	Distal Intergenic	LOC_Os05g27749	Polynucleotidyl transferase
MACS_Peaks_21475	Hyper-methylated	Promoter (1-2kb)	LOC_Os05g27760	Polynucleotidyl transferase
MACS_Peaks_21503	Hypo-methylated	Distal Intergenic	LOC_Os05g28090	NA
MACS_Peaks_21522	Hypo-methylated	Exon	LOC_Os05g28460	maternal effect embryo arrest 12
MACS_Peaks_21544	Hypo-methylated	Promoter (2-3kb)	LOC_Os05g28800	target of early activation tagged (EAT) 2
MACS_Peaks_21549	Hypo-methylated	Distal Intergenic	LOC_Os05g28880	NA
MACS_Peaks_21556	Hypo-methylated	Downstream (<1kb)	LOC_Os05g29010	DNA primases
MACS_Peaks_22886	Hyper-methylated	Distal Intergenic	LOC_Os06g01500	BCL-2-associated athanogene 7
MACS_Peaks_22885	Hyper-methylated	Distal Intergenic	LOC_Os06g01500	BCL-2-associated athanogene 7
MACS_Peaks_22894	Hyper-methylated	5' UTR	LOC_Os06g01700	Cwf15 / Cwc15 cell cycle control family protein
MACS_Peaks_23879	Hyper-methylated	Distal Intergenic	LOC_Os06g19960	aconitase 3
MACS_Peaks_24477	Hypo-methylated	5' UTR	LOC_Os06g31060	NA
MACS_Peaks_24835	Hypo-methylated	Distal Intergenic	LOC_Os06g37740	NA
MACS_Peaks_24845	Hyper-methylated	Distal Intergenic	LOC_Os06g37980	UDP-glycosyltransferase 74 F1
MACS_Peaks_24858	Hypo-methylated	Distal Intergenic	LOC_Os06g38320	NA
MACS_Peaks_25028	Hyper-methylated	Exon	LOC_Os06g41010	A20/AN1-like zinc finger family protein
MACS_Peaks_25192	Hyper-methylated	Downstream (<1kb)	LOC_Os06g43590	vacuolar protein sorting 46.1
MACS_Peaks_25544	Hypo-methylated	5' UTR	LOC_Os06g49390	LRR and NB-ARC containing disease resistance protein
MACS_Peaks_25563	Hyper-methylated	Promoter (1-2kb)	LOC_Os06g49810	galacturonosyltransferase 1
MACS_Peaks_25662	Hypo-methylated	Distal Intergenic	LOC_Os07g01320	NA
MACS_Peaks_26145	Hypo-methylated	5' UTR	LOC_Os07g10570	NA
MACS_Peaks_26144	Hypo-methylated	5' UTR	LOC_Os07g10580	Hydrophobic protein LTI6A
MACS_Peaks_26190	Hypo-methylated	Promoter (1-2kb)	LOC_Os07g11370	NA
MACS_Peaks_26588	Hyper-methylated	Distal Intergenic	LOC_Os07g18820	NA
MACS_Peaks_26959	Hyper-methylated	Promoter (2-3kb)	LOC_Os07g28470	DNA primases
MACS_Peaks_27272	Hyper-methylated	Distal Intergenic	LOC_Os07g34540	NA
MACS_Peaks_27588	Hyper-methylated	Promoter (2-3kb)	LOC_Os07g40520	actin binding
MACS_Peaks_27735	Hyper-methylated	Promoter (2-3kb)	LOC_Os07g42970	UDP-glucosyl transferase 85A3
MACS_Peaks_27975	Hyper-methylated	Promoter (2-3kb)	LOC_Os07g48120	NA
MACS_Peaks_28066	Hyper-methylated	Promoter (2-3kb)	LOC_Os08g01210	LEA hydroxyproline-rich glycoprotein family
MACS_Peaks_28070	Hyper-methylated	Promoter (2-3kb)	LOC_Os08g01230	NA
MACS_Peaks_28069	Hyper-methylated	Exon	LOC_Os08g01240	NA
MACS_Peaks_28114	Hyper-methylated	Distal Intergenic	LOC_Os08g01960	HXXXD-type acyl-transferase family protein
MACS_Peaks_28115	Hyper-methylated	Distal Intergenic	LOC_Os08g01960	HXXXD-type acyl-transferase family protein
MACS_Peaks_28116	Hyper-methylated	Distal Intergenic	LOC_Os08g01980	HXXXD-type acyl-transferase family protein
MACS_Peaks_28222	Hyper-methylated	Promoter (1-2kb)	LOC_Os08g04350	uclacyanin 1
MACS_Peaks_28466	Hypo-methylated	Distal Intergenic	LOC_Os08g08500	NAD(P)-binding Rossmann-fold superfamily protein
MACS_Peaks_28491	Hypo-methylated	Promoter (<=1kb)	LOC_Os08g08960	RmlC-like cupins superfamily protein
MACS_Peaks_28599	Hypo-methylated	Distal Intergenic	LOC_Os08g10800	NA
MACS_Peaks_28740	Hyper-methylated	Promoter (2-3kb)	LOC_Os08g13100	NA
MACS_Peaks_29084	Hyper-methylated	Exon	LOC_Os08g19960	NA
MACS_Peaks_29491	Hyper-methylated	Promoter (<=1kb)	LOC_Os08g28660	NA
MACS_Peaks_29490	Hyper-methylated	Distal Intergenic	LOC_Os08g28660	NA
MACS_Peaks_29505	Hyper-methylated	Promoter (2-3kb)	LOC_Os08g28920	NA
MACS_Peaks_29510	Hypo-methylated	Promoter (1-2kb)	LOC_Os08g29140	NA
MACS_Peaks_29556	Hypo-methylated	Downstream (<1kb)	LOC_Os08g29720	manganese tracking factor for mitochondrial SOD2
MACS_Peaks_29570	Hypo-methylated	Exon	LOC_Os08g29950	polyprenyltransferase 1
MACS_Peaks_29585	Hypo-methylated	Promoter (1-2kb)	LOC_Os08g30150	2-oxoglutarate and Fe-dependent oxygenase superfamily protein
MACS_Peaks_29589	Hypo-methylated	Distal Intergenic	LOC_Os08g30210	3-oxoglutarate and Fe-dependent oxygenase superfamily protein
MACS_Peaks_29590	Hypo-methylated	Distal Intergenic	LOC_Os08g30210	4-oxoglutarate and Fe-dependent oxygenase superfamily protein
MACS_Peaks_29596	Hyper-methylated	Distal Intergenic	LOC_Os08g30240	2-oxoglutarate (2OG) and Fe(II)-dependent oxygenase
MACS_Peaks_29602	Hyper-methylated	Exon	LOC_Os08g30420	NA
MACS_Peaks_29705	Hypo-methylated	Promoter (1-2kb)	LOC_Os08g31980	trehalose phosphate synthase
MACS_Peaks_29750	Hyper-methylated	Promoter (1-2kb)	LOC_Os08g32720	NA
MACS_Peaks_29788	Hyper-methylated	Distal Intergenic	LOC_Os08g33170	NA
MACS_Peaks_29804	Hyper-methylated	Distal Intergenic	LOC_Os08g33300	cytochrome P450, family 735, subfamily A, polypeptide 1
MACS_Peaks_29838	Hyper-methylated	Distal Intergenic	LOC_Os08g33790	NA
MACS_Peaks_30071	Hypo-methylated	Distal Intergenic	LOC_Os08g36800	NA
MACS_Peaks_30187	Hyper-methylated	Promoter (2-3kb)	LOC_Os08g38092	alpha/beta-Hydrolases superfamily protein
MACS_Peaks_30188	Hyper-methylated	Promoter (2-3kb)	LOC_Os08g38100	NA
MACS_Peaks_30191	Hyper-methylated	Promoter (2-3kb)	LOC_Os08g38160	UDP-glucosyl transferase 89B1
MACS_Peaks_30192	Hyper-methylated	Promoter (1-2kb)	LOC_Os08g38160	UDP-glucosyl transferase 89B1
MACS_Peaks_30194	Hyper-methylated	Distal Intergenic	LOC_Os08g38160	UDP-glucosyl transferase 89B1
MACS_Peaks_30290	Hyper-methylated	Downstream (<1kb)	LOC_Os08g39560	Cysteine proteinases superfamily protein
MACS_Peaks_30305	Hyper-methylated	Intron	LOC_Os08g39694	cytochrome P450
MACS_Peaks_30307	Hyper-methylated	Distal Intergenic	LOC_Os08g39740	NA
MACS_Peaks_30315	Hyper-methylated	Distal Intergenic	LOC_Os08g39740	NA
MACS_Peaks_30317	Hyper-methylated	Distal Intergenic	LOC_Os08g39820	Pre-rRNA-processing protein TSR2, conserved region
MACS_Peaks_30321	Hyper-methylated	Promoter (<=1kb)	LOC_Os08g39850	lipoxygenase 2
MACS_Peaks_30319	Hyper-methylated	Distal Intergenic	LOC_Os08g39850	lipoxygenase 2
MACS_Peaks_30351	Hypo-methylated	Distal Intergenic	LOC_Os08g40330	P-loop containing nucleoside triphosphate hydrolase
MACS_Peaks_30352	Hypo-methylated	Distal Intergenic	LOC_Os08g40380	sulfotransferase 2A
MACS_Peaks_30365	Hyper-methylated	Promoter (1-2kb)	LOC_Os08g40555	autoinhibited Ca(2+)-ATPase 10
MACS_Peaks_30368	Hyper-methylated	Distal Intergenic	LOC_Os08g40630	Mitochondrial transcription termination factor family protein
MACS_Peaks_30370	Hyper-methylated	Promoter (2-3kb)	LOC_Os08g40690	chitinase A
MACS_Peaks_30387	Hyper-methylated	Promoter (2-3kb)	LOC_Os08g41230	BTB-POZ and MATH domain 2
MACS_Peaks_30711	Hypo-methylated	Promoter (2-3kb)	LOC_Os09g03090	Ubiquitin system component Cue protein
MACS_Peaks_31416	Hypo-methylated	Downstream (1-2kb)	LOC_Os09g17010	Concanavalin A-like lectin protein kinase family protein
MACS_Peaks_31455	Hyper-methylated	Distal Intergenic	LOC_Os09g18620	Leucine-rich repeat transmembrane protein kinase protein
MACS_Peaks_31591	Hyper-methylated	Promoter (1-2kb)	LOC_Os09g21450	CYCLIN D1;1
MACS_Peaks_31592	Hyper-methylated	Promoter (1-2kb)	LOC_Os09g21480	NA
MACS_Peaks_32377	Hypo-methylated	5' UTR	LOC_Os09g35570	NA
MACS_Peaks_32410	Hyper-methylated	Distal Intergenic	LOC_Os09g35960	Ypt/Rab-GAP domain of gyp1p superfamily protein
MACS_Peaks_32441	Hypo-methylated	Exon	LOC_Os09g36380	NA
MACS_Peaks_32479	Hyper-methylated	Promoter (1-2kb)	LOC_Os09g37040	Protein of unknown function (DUF630 and DUF632)
MACS_Peaks_32485	Hypo-methylated	3' UTR	LOC_Os09g37100	phospholipase D delta
MACS_Peaks_32486	Hypo-methylated	Distal Intergenic	LOC_Os09g37120	Pyridoxal-dependent decarboxylase family protein
MACS_Peaks_4117	Hyper-methylated	5' UTR	LOC_Os10g02750	purple acid phosphatase 3
MACS_Peaks_4317	Hyper-methylated	Distal Intergenic	LOC_Os10g07080	NA
MACS_Peaks_4391	Hyper-methylated	Distal Intergenic	LOC_Os10g08780	NA
MACS_Peaks_4473	Hyper-methylated	Distal Intergenic	LOC_Os10g10370	NA
MACS_Peaks_5075	Hypo-methylated	5' UTR	LOC_Os10g26070	SLOW GROWTH 1
MACS_Peaks_5131	Hyper-methylated	Promoter (2-3kb)	LOC_Os10g27110	Protein of unknown function (DUF620)
MACS_Peaks_5934	Hyper-methylated	Distal Intergenic	LOC_Os10g42439	DNAJ heat shock N-terminal domain-containing protein
MACS_Peaks_5945	Hyper-methylated	5' UTR	LOC_Os10g42630	NA
MACS_Peaks_5949	Hyper-methylated	Distal Intergenic	LOC_Os10g42670	xyloglucan endotransglucosylase/hydrolase 30
MACS_Peaks_5961	Hyper-methylated	Promoter (1-2kb)	LOC_Os10g42900	peptide transporter 2
MACS_Peaks_5965	Hyper-methylated	Distal Intergenic	LOC_Os10g43030	Protein of unknown function (DUF1997)
MACS_Peaks_6156	Hyper-methylated	Exon	LOC_Os11g04720	response regulator 9
MACS_Peaks_6272	Hypo-methylated	5' UTR	LOC_Os11g06880	long chain acyl-CoA synthetase 9
MACS_Peaks_6387	Hyper-methylated	Downstream (1-2kb)	LOC_Os11g09840	NA
MACS_Peaks_7160	Hyper-methylated	Distal Intergenic	LOC_Os11g27799	NA
MACS_Peaks_7409	Hypo-methylated	5' UTR	LOC_Os11g32990	NA
MACS_Peaks_7482	Hyper-methylated	Promoter (1-2kb)	LOC_Os11g34810	NA
MACS_Peaks_7622	Hyper-methylated	Distal Intergenic	LOC_Os11g37774	NB-ARC domain-containing disease resistance protein
MACS_Peaks_7872	Hyper-methylated	Promoter (<=1kb)	LOC_Os11g43934	Pentatricopeptide repeat (PPR) superfamily protein
MACS_Peaks_7894	Hypo-methylated	Distal Intergenic	LOC_Os11g44700	Calmodulin-binding protein
MACS_Peaks_8516	Hypo-methylated	5' UTR	LOC_Os12g13460	Rubisco methyltransferase family protein
MACS_Peaks_8586	Hypo-methylated	Distal Intergenic	LOC_Os12g15610	NA
MACS_Peaks_8587	Hypo-methylated	Distal Intergenic	LOC_Os12g15860	NA
MACS_Peaks_8590	Hypo-methylated	Distal Intergenic	LOC_Os12g15860	NA
MACS_Peaks_8588	Hypo-methylated	Distal Intergenic	LOC_Os12g15860	NA
MACS_Peaks_8589	Hypo-methylated	Distal Intergenic	LOC_Os12g15860	NA
MACS_Peaks_8591	Hypo-methylated	Distal Intergenic	LOC_Os12g15860	NA
MACS_Peaks_8612	Hypo-methylated	Promoter (<=1kb)	LOC_Os12g16260	NA
MACS_Peaks_8614	Hypo-methylated	Exon	LOC_Os12g16290	pinoresinol reductase 1
MACS_Peaks_8615	Hypo-methylated	Distal Intergenic	LOC_Os12g16300	SNF1-related protein kinase regulatory subunit gamma 1
MACS_Peaks_8613	Hypo-methylated	5' UTR	LOC_Os12g16300	SNF1-related protein kinase regulatory subunit gamma 1
MACS_Peaks_8653	Hyper-methylated	Distal Intergenic	LOC_Os12g16870	NA
MACS_Peaks_8655	Hypo-methylated	Promoter (1-2kb)	LOC_Os12g16880	NA
MACS_Peaks_8652	Hyper-methylated	Exon	LOC_Os12g16880	NA
MACS_Peaks_8657	Hyper-methylated	Distal Intergenic	LOC_Os12g16890	NA
MACS_Peaks_8658	Hyper-methylated	Distal Intergenic	LOC_Os12g17010	NA
MACS_Peaks_8662	Hypo-methylated	Downstream (2-3kb)	LOC_Os12g17030	NA
MACS_Peaks_8661	Hypo-methylated	3' UTR	LOC_Os12g17030	NA
MACS_Peaks_8679	Hypo-methylated	Downstream (<1kb)	LOC_Os12g17480	NB-ARC domain-containing disease resistance protein
MACS_Peaks_8678	Hypo-methylated	Distal Intergenic	LOC_Os12g17480	NB-ARC domain-containing disease resistance protein
MACS_Peaks_8680	Hypo-methylated	Promoter (2-3kb)	LOC_Os12g17490	NB-ARC domain-containing disease resistance protein
MACS_Peaks_8701	Hypo-methylated	Promoter (2-3kb)	LOC_Os12g17950	NA
MACS_Peaks_8700	Hypo-methylated	Promoter (1-2kb)	LOC_Os12g17950	NA
MACS_Peaks_8704	Hyper-methylated	Distal Intergenic	LOC_Os12g18000	NA
MACS_Peaks_8741	Hypo-methylated	Promoter (1-2kb)	LOC_Os12g18570	NA
MACS_Peaks_8742	Hypo-methylated	5' UTR	LOC_Os12g18640	Pentatricopeptide repeat (PPR-like) superfamily protein
MACS_Peaks_8750	Hyper-methylated	Intron	LOC_Os12g18729	ARM repeat superfamily protein
MACS_Peaks_8753	Hyper-methylated	Exon	LOC_Os12g18770	OSBP(oxysterol binding protein)-related protein 1D
MACS_Peaks_8817	Hypo-methylated	Distal Intergenic	LOC_Os12g19860	NA
MACS_Peaks_8848	Hypo-methylated	Distal Intergenic	LOC_Os12g20324	Cyclin A1;1
MACS_Peaks_8865	Hypo-methylated	Distal Intergenic	LOC_Os12g21610	NA
MACS_Peaks_8873	Hyper-methylated	Distal Intergenic	LOC_Os12g21670	NA
MACS_Peaks_8919	Hypo-methylated	Distal Intergenic	LOC_Os12g22360	NA
MACS_Peaks_8922	Hypo-methylated	Distal Intergenic	LOC_Os12g22360	NA
MACS_Peaks_8923	Hypo-methylated	Distal Intergenic	LOC_Os12g22360	NA
MACS_Peaks_8924	Hypo-methylated	Distal Intergenic	LOC_Os12g22360	NA
MACS_Peaks_8920	Hypo-methylated	Distal Intergenic	LOC_Os12g22360	NA
MACS_Peaks_8936	Hypo-methylated	5' UTR	LOC_Os12g22620	endonuclease/exonuclease/phosphatase family protein
MACS_Peaks_8947	Hyper-methylated	Distal Intergenic	LOC_Os12g22839	NA
MACS_Peaks_8952	Hypo-methylated	Promoter (2-3kb)	LOC_Os12g22920	NA
MACS_Peaks_8966	Hypo-methylated	Distal Intergenic	LOC_Os12g23090	NAC domain containing protein 77
MACS_Peaks_8974	Hypo-methylated	Downstream (2-3kb)	LOC_Os12g23260	NA
MACS_Peaks_8973	Hypo-methylated	Exon	LOC_Os12g23280	Heavy metal transport/detoxification superfamily protein
MACS_Peaks_8975	Hypo-methylated	Distal Intergenic	LOC_Os12g23280	Heavy metal transport/detoxification superfamily protein
MACS_Peaks_8978	Hypo-methylated	Distal Intergenic	LOC_Os12g23460	F-box family protein
MACS_Peaks_8979	Hypo-methylated	Distal Intergenic	LOC_Os12g23510	NA
MACS_Peaks_8988	Hypo-methylated	Distal Intergenic	LOC_Os12g23820	NA
MACS_Peaks_8995	Hypo-methylated	Promoter (<=1kb)	LOC_Os12g24020	sulfurtransferase 18
MACS_Peaks_8997	Hypo-methylated	Promoter (1-2kb)	LOC_Os12g24040	glycosyl hydrolase 9B5
MACS_Peaks_9001	Hypo-methylated	Promoter (1-2kb)	LOC_Os12g24084	NA
MACS_Peaks_9004	Hypo-methylated	Downstream (1-2kb)	LOC_Os12g24150	NA
MACS_Peaks_9008	Hypo-methylated	Promoter (<=1kb)	LOC_Os12g24240	NA
MACS_Peaks_9012	Hypo-methylated	Promoter (2-3kb)	LOC_Os12g24270	NA
MACS_Peaks_9010	Hypo-methylated	Distal Intergenic	LOC_Os12g24270	NA
MACS_Peaks_9011	Hypo-methylated	Distal Intergenic	LOC_Os12g24270	NA
MACS_Peaks_9037	Hyper-methylated	Distal Intergenic	LOC_Os12g24659	NA
MACS_Peaks_9042	Hyper-methylated	Promoter (1-2kb)	LOC_Os12g24800	nine-cis-epoxycarotenoid dioxygenase 4
MACS_Peaks_9043	Hypo-methylated	Promoter (1-2kb)	LOC_Os12g24810	FAR1-related sequence 5
MACS_Peaks_9045	Hypo-methylated	Exon	LOC_Os12g24810	FAR1-related sequence 5
MACS_Peaks_9044	Hypo-methylated	Distal Intergenic	LOC_Os12g24870	far-red elongated hypocotyls 3
MACS_Peaks_9046	Hypo-methylated	Distal Intergenic	LOC_Os12g24870	far-red elongated hypocotyls 3
MACS_Peaks_9053	Hypo-methylated	Promoter (2-3kb)	LOC_Os12g25090	Serine protease inhibitor, potato inhibitor I-type family protein
MACS_Peaks_9051	Hypo-methylated	Distal Intergenic	LOC_Os12g25090	Serine protease inhibitor, potato inhibitor I-type family protein
MACS_Peaks_9052	Hypo-methylated	Distal Intergenic	LOC_Os12g25090	Serine protease inhibitor, potato inhibitor I-type family protein
MACS_Peaks_9066	Hyper-methylated	Distal Intergenic	LOC_Os12g25350	NA
MACS_Peaks_9067	Hyper-methylated	Exon	LOC_Os12g25360	NA
MACS_Peaks_9068	Hyper-methylated	Promoter (2-3kb)	LOC_Os12g25409	NA
MACS_Peaks_9082	Hypo-methylated	Distal Intergenic	LOC_Os12g25630	sulfite oxidase
MACS_Peaks_9085	Hyper-methylated	Downstream (1-2kb)	LOC_Os12g25630	sulfite oxidase
MACS_Peaks_9102	Hypo-methylated	Exon	LOC_Os12g25870	O-methyltransferase family protein
MACS_Peaks_9106	Hypo-methylated	Distal Intergenic	LOC_Os12g25880	NA
MACS_Peaks_9112	Hyper-methylated	Distal Intergenic	LOC_Os12g26030	global transcription factor C
MACS_Peaks_9118	Hypo-methylated	Distal Intergenic	LOC_Os12g26090	NA
MACS_Peaks_9119	Hypo-methylated	Distal Intergenic	LOC_Os12g26090	NA
MACS_Peaks_9120	Hypo-methylated	Exon	LOC_Os12g26100	NA
MACS_Peaks_9121	Hypo-methylated	Distal Intergenic	LOC_Os12g26160	NA
MACS_Peaks_9134	Hyper-methylated	Distal Intergenic	LOC_Os12g26470	Eukaryotic aspartyl protease family protein
MACS_Peaks_9142	Hyper-methylated	Downstream (2-3kb)	LOC_Os12g26720	ARM repeat superfamily protein
MACS_Peaks_9155	Hypo-methylated	3' UTR	LOC_Os12g27090	NA
MACS_Peaks_9179	Hyper-methylated	Promoter (1-2kb)	LOC_Os12g27790	NA
MACS_Peaks_9185	Hyper-methylated	Distal Intergenic	LOC_Os12g28250	NB-ARC domain-containing disease resistance protein
MACS_Peaks_9197	Hypo-methylated	Exon	LOC_Os12g28750	NA
MACS_Peaks_9196	Hypo-methylated	5' UTR	LOC_Os12g28760	NA
MACS_Peaks_9198	Hypo-methylated	Downstream (2-3kb)	LOC_Os12g28820	NA
MACS_Peaks_9206	Hyper-methylated	Distal Intergenic	LOC_Os12g29050	NA
MACS_Peaks_9238	Hyper-methylated	Promoter (2-3kb)	LOC_Os12g29540	NA
MACS_Peaks_9249	Hyper-methylated	5' UTR	LOC_Os12g29750	like COV 3
MACS_Peaks_9250	Hyper-methylated	Distal Intergenic	LOC_Os12g29760	NAD(P)-linked oxidoreductase superfamily protein
MACS_Peaks_9251	Hyper-methylated	Promoter (2-3kb)	LOC_Os12g29780	NA
MACS_Peaks_9252	Hyper-methylated	Distal Intergenic	LOC_Os12g29840	NA
MACS_Peaks_9253	Hyper-methylated	Distal Intergenic	LOC_Os12g29840	NA
MACS_Peaks_9255	Hyper-methylated	Distal Intergenic	LOC_Os12g29950	Major facilitator superfamily protein
MACS_Peaks_9277	Hyper-methylated	Distal Intergenic	LOC_Os12g30180	cysteine-rich RLK (RECEPTOR-like protein kinase) 39
MACS_Peaks_9276	Hyper-methylated	Distal Intergenic	LOC_Os12g30190	NA
MACS_Peaks_9274	Hyper-methylated	Distal Intergenic	LOC_Os12g30190	NA
MACS_Peaks_9278	Hyper-methylated	Distal Intergenic	LOC_Os12g30320	NA
MACS_Peaks_9293	Hyper-methylated	Promoter (1-2kb)	LOC_Os12g30640	Protein of Unknown Function (DUF239)
MACS_Peaks_9296	Hyper-methylated	Distal Intergenic	LOC_Os12g30720	Disease resistance protein (CC-NBS-LRR class) family
MACS_Peaks_9297	Hyper-methylated	Distal Intergenic	LOC_Os12g30720	Disease resistance protein (CC-NBS-LRR class) family
MACS_Peaks_9309	Hypo-methylated	Distal Intergenic	LOC_Os12g31200	LRR and NB-ARC domains-containing disease resistance protein
MACS_Peaks_9335	Hyper-methylated	Distal Intergenic	LOC_Os12g32010	NA
MACS_Peaks_9334	Hyper-methylated	Distal Intergenic	LOC_Os12g32010	NA
MACS_Peaks_9333	Hyper-methylated	Distal Intergenic	LOC_Os12g32010	NA
MACS_Peaks_9336	Hyper-methylated	Distal Intergenic	LOC_Os12g32010	NA
MACS_Peaks_9337	Hyper-methylated	Promoter (2-3kb)	LOC_Os12g32030	NA
MACS_Peaks_9338	Hyper-methylated	Promoter (1-2kb)	LOC_Os12g32040	Protein of Unknown Function (DUF239)
MACS_Peaks_9339	Hyper-methylated	Promoter (1-2kb)	LOC_Os12g32050	NA
MACS_Peaks_9341	Hyper-methylated	Distal Intergenic	LOC_Os12g32130	trehalose phosphate synthase
MACS_Peaks_9380	Hypo-methylated	5' UTR	LOC_Os12g32814	pleiotropic drug resistance 13
MACS_Peaks_9407	Hypo-methylated	Distal Intergenic	LOC_Os12g33180	NA
MACS_Peaks_9412	Hypo-methylated	Distal Intergenic	LOC_Os12g33415	NA
MACS_Peaks_9434	Hyper-methylated	Promoter (1-2kb)	LOC_Os12g34810	NA
MACS_Peaks_9436	Hyper-methylated	Distal Intergenic	LOC_Os12g34820	NA
MACS_Peaks_9435	Hyper-methylated	Distal Intergenic	LOC_Os12g34820	NA
MACS_Peaks_9437	Hyper-methylated	Promoter (1-2kb)	LOC_Os12g34840	Rho GTPase activating protein
MACS_Peaks_9438	Hyper-methylated	Promoter (<=1kb)	LOC_Os12g34880	NA
MACS_Peaks_9450	Hypo-methylated	Exon	LOC_Os12g35080	NA
MACS_Peaks_9451	Hyper-methylated	Distal Intergenic	LOC_Os12g35090	NA
MACS_Peaks_9454	Hypo-methylated	Exon	LOC_Os12g35160	NA
MACS_Peaks_9466	Hypo-methylated	Distal Intergenic	LOC_Os12g35395	NA
MACS_Peaks_9468	Hyper-methylated	Promoter (<=1kb)	LOC_Os12g35420	NA
MACS_Peaks_9469	Hyper-methylated	Promoter (2-3kb)	LOC_Os12g35440	NA
MACS_Peaks_9470	Hyper-methylated	Promoter (<=1kb)	LOC_Os12g35450	NA
MACS_Peaks_9471	Hyper-methylated	Distal Intergenic	LOC_Os12g35450	NA
MACS_Peaks_9473	Hyper-methylated	5' UTR	LOC_Os12g35480	NA
MACS_Peaks_9497	Hyper-methylated	Promoter (1-2kb)	LOC_Os12g35820	NA
MACS_Peaks_9514	Hyper-methylated	Downstream (1-2kb)	LOC_Os12g36030	NA
MACS_Peaks_9515	Hyper-methylated	Promoter (1-2kb)	LOC_Os12g36040	expansin A9
MACS_Peaks_9521	Hyper-methylated	Promoter (2-3kb)	LOC_Os12g36160	NA
MACS_Peaks_9524	Hyper-methylated	Promoter (1-2kb)	LOC_Os12g36240	Serine protease inhibitor
MACS_Peaks_9525	Hyper-methylated	Exon	LOC_Os12g36310	ARM repeat superfamily protein
MACS_Peaks_9528	Hyper-methylated	Promoter (2-3kb)	LOC_Os12g36320	NA
MACS_Peaks_9526	Hyper-methylated	Promoter (<=1kb)	LOC_Os12g36320	NA
MACS_Peaks_9527	Hyper-methylated	Promoter (<=1kb)	LOC_Os12g36320	NA
MACS_Peaks_9529	Hyper-methylated	Distal Intergenic	LOC_Os12g36350	ARM repeat superfamily protein
MACS_Peaks_9534	Hyper-methylated	Distal Intergenic	LOC_Os12g36530	phospholipase A 2A
MACS_Peaks_9538	Hypo-methylated	Distal Intergenic	LOC_Os12g36540	NA
MACS_Peaks_9539	Hypo-methylated	5' UTR	LOC_Os12g36630	Adenine nucleotide alpha hydrolases-like superfamily protein
MACS_Peaks_9540	Hypo-methylated	Promoter (1-2kb)	LOC_Os12g36660	MATE efflux family protein
MACS_Peaks_9545	Hyper-methylated	5' UTR	LOC_Os12g36740	NA
MACS_Peaks_9549	Hypo-methylated	Exon	LOC_Os12g36810	Pectin lyase-like superfamily protein
MACS_Peaks_9552	Hypo-methylated	5' UTR	LOC_Os12g36830	NA
MACS_Peaks_9558	Hyper-methylated	5' UTR	LOC_Os12g36900	Drought-responsive family protein
MACS_Peaks_9560	Hypo-methylated	5' UTR	LOC_Os12g36930	NA
MACS_Peaks_9559	Hypo-methylated	Promoter (2-3kb)	LOC_Os12g36940	Calmodulin-binding protein
MACS_Peaks_9566	Hyper-methylated	Exon	LOC_Os12g37080	Late embryogenesis abundant protein (LEA) family protein
MACS_Peaks_9568	Hypo-methylated	Exon	LOC_Os12g37160	NA
MACS_Peaks_9572	Hyper-methylated	Distal Intergenic	LOC_Os12g37260	lipoxygenase 2
MACS_Peaks_9571	Hyper-methylated	Distal Intergenic	LOC_Os12g37260	lipoxygenase 2
MACS_Peaks_9573	Hyper-methylated	Downstream (<1kb)	LOC_Os12g37280	Disease resistance protein (CC-NBS-LRR class) family
MACS_Peaks_9570	Hyper-methylated	5' UTR	LOC_Os12g37280	Disease resistance protein (CC-NBS-LRR class) family
MACS_Peaks_9577	Hypo-methylated	Distal Intergenic	LOC_Os12g37320	lipoxygenase 2
MACS_Peaks_9589	Hyper-methylated	Exon	LOC_Os12g37570	PAS domain-containing protein tyrosine kinase family protein
MACS_Peaks_9588	Hyper-methylated	Downstream (<1kb)	LOC_Os12g37580	multidrug resistance-associated protein 14
MACS_Peaks_9590	Hyper-methylated	Downstream (<1kb)	LOC_Os12g37590	prefoldin 3
MACS_Peaks_9592	Hyper-methylated	Promoter (2-3kb)	LOC_Os12g37600	glycerol-3-phosphate acyltransferase 3
MACS_Peaks_9593	Hyper-methylated	Promoter (<=1kb)	LOC_Os12g37620	GDSL-like Lipase/Acylhydrolase superfamily protein
MACS_Peaks_9594	Hyper-methylated	Promoter (2-3kb)	LOC_Os12g37650	Protein of unknown function, DUF538
MACS_Peaks_9597	Hyper-methylated	Distal Intergenic	LOC_Os12g37690	myb domain protein 112
MACS_Peaks_9598	Hyper-methylated	5' UTR	LOC_Os12g37720	zinc knuckle (CCHC-type) family protein
MACS_Peaks_9600	Hyper-methylated	5' UTR	LOC_Os12g37730	NA
MACS_Peaks_9605	Hyper-methylated	Promoter (<=1kb)	LOC_Os12g37790	HXXXD-type acyl-transferase family protein
MACS_Peaks_9607	Hyper-methylated	Distal Intergenic	LOC_Os12g37800	NA
MACS_Peaks_9606	Hyper-methylated	Distal Intergenic	LOC_Os12g37800	NA
MACS_Peaks_9608	Hyper-methylated	Downstream (<1kb)	LOC_Os12g37850	NA
MACS_Peaks_9613	Hyper-methylated	5' UTR	LOC_Os12g37920	Major facilitator superfamily protein
MACS_Peaks_9621	Hypo-methylated	Distal Intergenic	LOC_Os12g38010	metallothionein 2A
MACS_Peaks_9623	Hyper-methylated	Distal Intergenic	LOC_Os12g38010	metallothionein 2A
MACS_Peaks_9628	Hyper-methylated	Promoter (1-2kb)	LOC_Os12g38051	metallothionein 2A
MACS_Peaks_9630	Hyper-methylated	Promoter (<=1kb)	LOC_Os12g38170	Pathogenesis-related thaumatin superfamily protein
MACS_Peaks_9631	Hyper-methylated	5' UTR	LOC_Os12g38170	Pathogenesis-related thaumatin superfamily protein
MACS_Peaks_9633	Hyper-methylated	Promoter (2-3kb)	LOC_Os12g38190	NA
MACS_Peaks_9632	Hyper-methylated	Downstream (1-2kb)	LOC_Os12g38190	NA
MACS_Peaks_9634	Hyper-methylated	5' UTR	LOC_Os12g38190	NA
MACS_Peaks_9661	Hypo-methylated	Distal Intergenic	LOC_Os12g38730	NA
MACS_Peaks_9662	Hypo-methylated	3' UTR	LOC_Os12g38730	NA
MACS_Peaks_9717	Hypo-methylated	Distal Intergenic	LOC_Os12g39810	NA
MACS_Peaks_9883	Hyper-methylated	Promoter (1-2kb)	LOC_Os12g42820	SWITCH1
MACS_Peaks_9917	Hyper-methylated	Promoter (1-2kb)	LOC_Os12g43380	osmotin 34
