# Supplementary material for: Genome-Wide Differences in DNA Methylation Changes in Two Contrasting Rice Genotypes in Response to Drought Conditions
Source: Front Plant Sci. 2016 Nov 8;7:1675. doi: 10.3389/fpls.2016.01675 (PMC5099141; doi:10.3389/fpls.2016.01675)
Supplement: Supplementary file 7 [file Data_Sheet_7.XLSX]

## Sheet: Table S7
Table S7. List of differentiall expressed genes in DK151 compared with IR64 under normal growth conditions
Probe ID	q-value(%)	Gene Id	FC	Annotation
Os.8926.1.S1_at	0.404744	LOC_Os03g14180	0.0065	Small heat shock protein, chloroplast precursor
Os.11039.2.S1_x_at	0.404744	LOC_Os04g01740	0.0107	Heat shock protein 82
Os.17916.1.S1_at	0.530629	LOC_Os05g12630	0.012	expressed protein
Os.15428.1.S1_at	0	LOC_Os01g50622	0.0135	Conserved hypothetical protein.
Os.12946.1.S1_at	0	LOC_Os08g39810	0.014	transposon protein , unclassified
Os.16044.1.S1_at	0.404744	LOC_Os02g30910	0.0149	nodulin MtN3 family protein
Os.22372.1.S1_at	0	LOC_Os06g34790	0.0152	expressed protein
Os.519.1.S1_at	0	LOC_Os01g08860	0.0167	17.5 kDa class II heat shock protein
Os.35808.1.S1_at	0.404744	LOC_Os01g42190	0.02	DnaJ domain containing protein
Os.6274.1.S1_at	0.404744	LOC_Os05g47730	0.021	nonspecific lipid-transfer protein AKCS9 precursor
Os.175.1.S1_at	0.404744	LOC_Os04g59440	0.0222	Photosystem II 22 kDa protein, chloroplast precursor
Os.7537.1.S1_at	0.404744	LOC_Os04g36750	0.0225	22.0 kDa class IV heat shock protein precursor
Os.4449.1.S1_at	0.466852	LOC_Os06g03486	0.0248	Conserved hypothetical protein.
Os.4775.2.S1_at	0.404744	LOC_Os01g04370	0.0255	16.9 kDa class I heat shock protein.
Os.6389.1.S1_at	0.404744	LOC_Os01g06310	0.0258	expressed protein
Os.47871.1.S1_at	0.404744	LOC_Os06g51440	0.0262	transposon protein , CACTA, En/Spm sub-class
Os.47625.1.A1_s_at	0.404744	LOC_Os05g04500	0.0275	Peroxidase family protein
Os.1437.1.S1_at	0.404744	LOC_Os01g06580	0.0294	Fasciclin domain containing protein
Os.22731.1.S1_at	0.404744	LOC_Os03g16020	0.0299	17.4 kDa class I heat shock protein
Os.4620.1.S1_at	0.404744	LOC_Os06g21369	0.0321	#N/A
OsAffx.24280.2.S1_at	0.404744	LOC_Os07g08150	0.0348	early light-inducible protein ELIP
OsAffx.26317.1.S2_at	0.404744	LOC_Os04g33920	0.0351	protease inhibitor/seed storage/lipid transfer protein
Os.51391.1.S1_at	0.404744	LOC_Os02g53350	0.0359	expressed protein
Os.22730.1.S1_at	0.404744	LOC_Os03g16040	0.036	17.4 kDa class I heat shock protein
Os.56875.1.S1_at	0.404744	LOC_Os08g34390	0.0371	transposon protein , CACTA, En/Spm sub-class
Os.11260.1.S1_at	0.404744	LOC_Os05g31670	0.0381	plasma membrane associated protein
Os.57490.1.A1_x_at	0	LOC_Os02g02890	0.0387	Peptidyl-prolyl cis-trans isomerase (EC 5.2.1.8)
OsAffx.19095.1.S1_at	0.404744	LOC_Os11g31060	0.0402	BAG domain containing protein
OsAffx.29348.1.S1_s_at	0	LOC_Os08g25624	0.0408	Phosphate/phosphoenolpyruvate translocator.
Os.18234.1.S1_at	0	LOC_Os07g32590	0.041	Methionine aminopeptidase-like protein.
Os.27218.1.A1_at	0.404744	LOC_Os05g49940	0.0413	expressed protein
Os.52588.1.S1_at	0.404744	LOC_Os07g30670	0.0423	2Fe-2S iron-sulfur cluster binding domain containingprotein
Os.5638.1.S1_at	0.404744	LOC_Os03g16610	0.0424	laccase
Os.14855.1.S1_at	0	LOC_Os01g67570	0.0432	expressed protein
OsAffx.14773.1.S1_at	0	LOC_Os08g10760	0.0456	hypothetical protein
OsAffx.10905.3.S1_at	0.404744	LOC_Os01g04360	0.0459	16.9 kDa class I heat shock protein
Os.5817.1.S1_at	0.404744	LOC_Os06g09560	0.0462	DnaJ domain containing protein
Os.56224.1.S1_at	0.404744	LOC_Os01g02010	0.0466	expressed protein
Os.8465.1.S1_a_at	0	LOC_Os12g37530	0.0484	flagellar biosynthesis protein FLHA
Os.9605.1.S1_at	0.404744	LOC_Os03g64230	0.0511	expressed protein
Os.51718.1.S1_at	0.404744	LOC_Os11g26780	0.0514	Dehydrin RAB 16B
Os.10727.1.S1_at	0	LOC_Os04g52100	0.0521	Methionine aminopeptidase
Os.35365.1.S1_at	0.404744	LOC_Os06g30950	0.0528	integral membrane protein
Os.12520.1.S1_a_at	0	LOC_Os02g32814	0.0534	Copper chaperone homolog CCH.
Os.11335.1.S1_at	0.404744	LOC_Os04g33450	0.0534	expressed protein
Os.52157.1.S1_x_at	0.404744	LOC_Os11g34460	0.0536	Adagio 3
OsAffx.12954.1.S1_at	0.404744	LOC_Os03g20680	0.0545	Late embryogenesis abundant protein
Os.11216.1.S1_at	0.404744	LOC_Os03g55090	0.0545	glycogen/starch/alpha-glucan phosphorylases family protein
Os.57467.1.S1_x_at	0.404744	LOC_Os01g04380	0.0548	16.9 kDa class I heat shock protein
Os.27221.1.A1_at	0.404744	LOC_Os03g63910	0.055	pentatricopeptide
Os.3280.1.S1_at	0.404744	LOC_Os10g40040	0.055	expressed protein
Os.33704.3.S1_x_at	0.404744	LOC_Os08g23160	0.0585	hypothetical protein
Os.6330.1.S1_at	0.404744	LOC_Os03g07180	0.0595	Late embryogenesis abundant protein
Os.8007.1.S1_at	0.404744	LOC_Os12g17910	0.0605	RuBisCO subunit binding-protein alpha subunit, chloroplast precursor
Os.54681.1.S1_at	0.404744	LOC_Os11g31740	0.0606	hypothetical protein
Os.10338.2.S1_at	0.404744	LOC_Os05g41970	0.0612	#N/A
Os.37773.1.S1_at	0.404744	LOC_Os03g16030	0.0619	17.4 kDa class I heat shock protein
Os.25639.1.S1_at	0.404744	LOC_Os04g28420	0.062	70 kDa peptidylprolyl isomerase
Os.5754.1.S1_at	0.404744	LOC_Os08g04450	0.0623	DAG protein, chloroplast precursor
Os.52647.1.S1_at	0.404744	LOC_Os03g53710	0.0638	Aldose 1-epimerase family protein
OsAffx.31531.1.S1_s_at	0.404744	LOC_Os11g48060	0.0646	Multicopper oxidase family protein
Os.46533.1.S1_at	0.404744	LOC_Os10g30410	0.0647	Cytochrome P450 family protein
OsAffx.18681.1.S1_s_at	0.404744	LOC_Os11g05170	0.0664	expressed protein
Os.11122.1.S1_at	0.404744	LOC_Os08g37456	0.0667	2OG-Fe(II) oxygenase domain containing protein.
Os.23618.1.S1_at	0.404744	LOC_Os01g12460	0.0675	expressed protein
OsAffx.4648.1.S1_at	0	LOC_Os05g47850	0.0686	CRS1/YhbY domain containing protein
Os.12693.3.S1_at	0.404744	LOC_Os07g49400	0.0686	L-ascorbate peroxidase 2, cytosolic
OsAffx.5283.1.S1_at	0.404744	LOC_Os07g10440	0.0693	expressed protein
Os.12243.1.S1_at	0.404744	LOC_Os01g59920	0.0699	cysteine synthase, chloroplast precursor
Os.9988.1.S1_at	0.404744	LOC_Os11g32890	0.0699	expressed protein
OsAffx.17454.1.S1_s_at	0.404744	LOC_Os08g41290	0.0706	auxin-responsive protein
Os.26751.1.S1_s_at	0.404744	LOC_Os10g21250	0.0707	Photosystem I P700 chlorophyll a apoprotein A1
OsAffx.3110.1.A1_at	0.404744	LOC_Os03g02030	0.0723	Dihydrofolate synthetase /folylpolyglutamate synthetase.
Os.2685.1.S1_at	0.404744	LOC_Os01g68790	0.0743	Glycine-rich RNA-binding protein 2, mitochondrial precursor
Os.12583.2.S1_at	0.404744	LOC_Os03g16450	0.0756	pentatricopeptide
Os.21886.1.S1_at	0.404744	LOC_Os03g59750	0.078	DNA gyrase subunit A
Os.12767.1.S1_a_at	0.404744	LOC_Os07g34570	0.0782	Thiazole biosynthetic enzyme 1-1, chloroplast precursor
Os.25532.1.S1_a_at	0.404744	LOC_Os03g51550	0.0785	Will die slowly protein
OsAffx.13014.1.S1_s_at	0.404744	LOC_Os03g25050	0.0801	10 kDa chaperonin
Os.49191.1.S1_at	0.404744	LOC_Os09g21460	0.0803	expressed protein
Os.55371.1.S1_at	0.404744	LOC_Os02g48140	0.0804	Hsp20/alpha crystallin family protein
Os.53738.1.S1_at	0.404744	LOC_Os05g49130	0.0808	16S rRNA processing protein RimM family
Os.16317.1.S1_at	0.404744	LOC_Os04g45480	0.0813	stress-induced protein sti1
Os.13862.1.S1_at	0	LOC_Os09g30466	0.0816	#N/A
Os.42784.1.S1_at	0.404744	LOC_Os01g68290	0.0821	expressed protein
Os.11549.1.S1_at	0.404744	LOC_Os11g02130	0.0822	Peroxidase 52 precursor
Os.10024.1.S1_at	0.404744	LOC_Os04g45900	0.0823	transposon protein , unclassified
Os.15938.1.S1_at	0.404744	LOC_Os03g17790	0.083	hypothetical protein
Os.11376.1.S1_at	0.404744	LOC_Os06g06490	0.0851	U-box domain containing protein
Os.5592.1.S1_at	0.404744	LOC_Os02g48710	0.0855	expressed protein
Os.10321.1.S1_at	0.404744	LOC_Os09g06634	0.0862	Protein of unknown function DUF635 family protein.
Os.42024.1.S1_at	0.404744	LOC_Os01g56420	0.0864	Ctr copper transporter family protein
OsAffx.27388.1.S1_at	0.404744	LOC_Os05g49920	0.0864	pentatricopeptide
Os.6516.1.S1_at	0.404744	LOC_Os07g33280	0.0864	expressed protein
OsAffx.30109.1.S1_at	0.404744	LOC_Os09g31380	0.0875	transcription factor jumonji
Os.4766.1.S1_at	0.818496	LOC_Os10g28350	0.0883	1,2-dihydroxy-3-keto-5-methylthiopentene dioxygenase
OsAffx.12379.1.S1_at	0.404744	LOC_Os02g36850	0.0884	Oxygen evolving enhancer protein 3
Os.19541.1.S1_at	0.404744	LOC_Os12g07880	0.0891	#N/A
Os.52305.1.S1_at	0.69031	LOC_Os08g10740	0.0897	transposon protein , CACTA, En/Spm sub-class
Os.11429.1.S1_at	0.404744	LOC_Os01g05060	0.0899	Mitochondrial glycoprotein
Os.18966.2.S1_at	0.404744	LOC_Os08g25390	0.09	Bifunctional aspartokinase/homoserine dehydrogenase1
Os.35921.2.S1_x_at	0.404744	LOC_Os01g60730	0.0906	Zinc finger, C3HC4 type family protein
Os.40415.1.A1_s_at	0.404744	LOC_Os05g49060	0.0908	expressed protein
Os.7126.1.S1_at	0.404744	LOC_Os01g18050	0.0909	Tubulin beta-4 chain
Os.12234.2.S1_s_at	0.404744	LOC_Os06g11610	0.091	Hsp20/alpha crystallin family protein
Os.10154.1.S1_at	0.404744	LOC_Os10g32540	0.0919	SAP domain containing protein
Os.11046.1.S1_at	0.404744	LOC_Os06g39240	0.092	Helix-turn-helix family protein
OsAffx.3569.1.S1_at	0.404744	LOC_Os03g50960	0.0929	Protease inhibitor/seed storage/LTP family protein
Os.10551.1.S1_at	0.404744	LOC_Os10g32550	0.093	Chaperonin CPN60-1, mitochondrial precursor
Os.46582.1.S1_at	0.404744	LOC_Os10g36180	0.0932	expressed protein
Os.10426.1.S1_at	0.404744	LOC_Os03g04470	0.0938	expressed protein
Os.14820.1.S2_s_at	0.404744	LOC_Os05g51150	0.0938	Sigma-70, region 4 family protein
OsAffx.6397.1.S1_at	0.404744	LOC_Os09g25690	0.0938	hypothetical protein
OsAffx.4557.1.S1_s_at	0.404744	LOC_Os05g39250	0.094	expressed protein
Os.55479.1.S1_at	0.404744	LOC_Os05g41490	0.0941	circadian clock coupling factor ZGT
Os.6664.1.S1_at	0.404744	LOC_Os05g47700	0.0945	nonspecific lipid-transfer protein AKCS9 precursor
Os.26572.1.S1_at	0.404744	LOC_Os02g40510	0.0946	Two-component response regulator-like PRR1
Os.20570.1.S1_x_at	0.404744	LOC_Os06g02500	0.0949	Superoxide dismutase, chloroplast
Os.11300.2.S1_at	0.404744	LOC_Os10g38910	0.0949	expressed protein
Os.39427.1.A1_at	0.404744	LOC_Os06g40520	0.0952	expressed protein
Os.40210.1.S1_at	0.404744	LOC_Os07g12160	0.096	#NAME?
Os.32113.1.S1_at	0.404744	LOC_Os06g02580	0.0985	high-affinity nickel-transport family protein
Os.8938.1.S1_at	0.404744	LOC_Os09g10760	0.0988	Plastid-specific 30S ribosomal protein 2
Os.54257.1.S1_at	0.404744	LOC_Os11g35220	0.0989	Protein kinase domain containing protein
Os.8148.1.S1_a_at	0.404744	LOC_Os04g48710	0.099	expressed protein
Os.50352.1.S1_at	0.404744	LOC_Os04g14690	0.0993	Flavin-binding monooxygenase-like family protein
Os.52036.1.S1_at	0.404744	LOC_Os05g31020	0.0997	Eukaryotic peptide chain release factor subunit 1-2
Os.12551.1.S1_s_at	0.404744	LOC_Os05g46480	0.1001	Late embryogenesis abundant protein
Os.9191.1.S1_s_at	0.404744	LOC_Os01g14410	0.1017	Early light-induced protein, chloroplast precursor
Os.1000.1.S1_at	0.404744	LOC_Os01g01660	0.1018	Isoflavone reductase homolog IRL
Os.32454.1.S1_at	0.404744	LOC_Os01g01650	0.1022	Isoflavone reductase homolog IRL
Os.47934.1.S1_x_at	0.404744	LOC_Os12g01210	0.1023	pentatricopeptide
Os.20865.1.S1_at	0.404744	LOC_Os05g35520	0.1034	deoxynucleoside kinase family
Os.57563.1.S1_s_at	0.566504	LOC_Os04g53160	0.104	NB-ARC domain containing protein
Os.17502.1.S1_at	0.404744	LOC_Os11g32880	0.1044	CarD-like transcriptional regulator family protein
Os.18490.3.S1_at	0.404744	LOC_Os03g47610	0.1045	Thiamine biosynthesis protein thiC
OsAffx.29601.1.S1_at	0.404744	LOC_Os08g39600	0.105	RNA methyltransferase, TrmH family protein
Os.57477.1.A1_at	0.404744	LOC_Os07g43360	0.1051	#N/A
Os.10969.1.S1_at	3.29364	LOC_Os12g20410	0.1052	MAR-binding protein
Os.4738.2.S1_x_at	0.404744	LOC_Os03g56800	0.1058	inosine-5'-monophosphate dehydrogenase
Os.27830.1.S1_at	0.404744	LOC_Os07g01480	0.1061	Oxygen evolving enhancer protein 3 containing protein
Os.8575.1.S1_at	0.404744	LOC_Os12g08200	0.1067	expressed protein
OsAffx.16782.1.S1_at	0.404744	LOC_Os08g01810	0.1069	SAR DNA-binding protein
OsAffx.24877.1.S1_at	0.404744	LOC_Os02g55130	0.1073	Serine carboxypeptidase II precursor
OsAffx.24550.1.S1_at	0.404744	LOC_Os02g33020	0.1075	SOUL heme-binding protein
Os.14496.1.S1_at	0.404744	LOC_Os08g09270	0.1084	pentatricopeptide
Os.37563.1.S1_at	0.404744	LOC_Os01g16290	0.109	DNA gyrase, B subunit family protein
Os.14271.1.S1_at	0.404744	LOC_Os07g43810	0.1097	29 kDa ribonucleoprotein A, chloroplast precursor
Os.42796.1.S1_at	0.404744	LOC_Os07g42750	0.1107	DDT domain containing protein
OsAffx.3056.1.S1_at	0.404744	LOC_Os02g53400	0.1109	expressed protein
Os.5927.1.S1_at	0.404744	LOC_Os03g63540	0.1109	expressed protein
Os.8522.1.S1_at	0.404744	LOC_Os06g45980	0.1117	toprim domain-containing protein
Os.9238.1.A2_at	0.404744	LOC_Os01g55260	0.1118	ATPase, AAA family protein
Os.33341.1.S1_at	0.404744	LOC_Os01g45830	0.1131	Sulfate transporter
Os.4148.1.S2_a_at	0.404744	LOC_Os06g44230	0.114	DNA-directed RNA polymerase 3, chloroplast precursor
Os.33675.1.S1_at	0.404744	LOC_Os08g32930	0.1142	expressed protein
Os.50399.1.S1_at	0.404744	LOC_Os06g05420	0.1154	expressed protein
Os.52394.1.S1_x_at	0	LOC_Os12g39440	0.1154	expressed protein
Os.47388.1.S1_s_at	1.9924	LOC_Os09g36700	0.1164	Ribonuclease T2 family protein
Os.53912.1.S1_x_at	0.404744	LOC_Os04g34600	0.1182	ABA/WDS induced protein
Os.14539.1.S1_at	0.404744	LOC_Os07g01600	0.1196	Dirigent-like protein
Os.8865.4.S1_x_at	0.404744	LOC_Os01g61320	0.1198	expressed protein
Os.52641.1.S1_at	0.404744	LOC_Os09g30486	0.1199	#N/A
Os.52221.1.S1_at	0.404744	LOC_Os03g38940	0.1203	expressed protein
OsAffx.14523.1.S1_s_at	0.404744	LOC_Os05g03130	0.1209	expressed protein
Os.7187.1.S1_at	0.404744	LOC_Os05g09740	0.1212	#N/A
Os.52507.1.S1_at	0.404744	LOC_Os01g43120	0.123	DEAD/DEAH box helicase family protein
Os.1678.1.S1_at	0.404744	LOC_Os01g07420	0.1239	hydrolase, alpha/beta fold family protein
Os.53663.1.S1_at	0.404744	LOC_Os03g03724	0.1239	Hypothetical protein.
Os.5908.1.S1_at	0.404744	LOC_Os01g47780	0.1241	Fasciclin domain containing protein
Os.50749.1.A1_at	0.404744	LOC_Os03g48104	0.1244	Hypothetical protein.
Os.50951.1.S1_at	0.404744	LOC_Os02g33610	0.1245	RNA-metabolising metallo-beta-lactamase family protein
Os.7347.1.S1_at	0.404744	LOC_Os03g62160	0.1247	expressed protein
Os.52459.1.S1_at	0.404744	LOC_Os02g57010	0.1248	29 kDa ribonucleoprotein, chloroplast
Os.21254.1.S1_at	0.404744	LOC_Os03g45400	0.1249	antitermination NusB domain-containing protein
Os.30049.1.S1_at	0.404744	LOC_Os03g25960	0.1251	RNA recognition motif family protein
Os.8908.1.S1_at	0.404744	LOC_Os02g53320	0.1253	universal stress protein family protein
Os.2239.1.S1_at	0.530629	LOC_Os03g02050	0.1261	Nonspecific lipid-transfer protein 2
Os.25736.1.S1_at	0.404744	LOC_Os09g31486	0.1263	#N/A
Os.2292.1.S1_a_at	0.404744	LOC_Os03g53340	0.1273	Heat shock factor protein HSF30
Os.1625.1.S1_at	0.404744	LOC_Os01g05010	0.129	Mitochondrial glycoprotein
Os.31022.1.S1_at	0.404744	LOC_Os06g02040	0.1294	Late embryogenesis abundant group 1 family protein
Os.54929.1.S1_at	0.404744	LOC_Os04g46400	0.1298	AP2 domain containing protein
Os.3206.1.S1_at	0.404744	LOC_Os10g32980	0.132	Cellulose synthase A catalytic subunit 4
Os.22566.1.A1_at	0.404744	LOC_Os03g52794	0.1328	WD40-like domain containing protein.
Os.4639.1.S1_at	0.404744	LOC_Os08g15030	0.1329	Aspartate carbamoyltransferase 3, chloroplast precursor
Os.8204.1.S1_at	0	LOC_Os07g19030	0.134	Tic22-like family protein
Os.14369.1.A1_a_at	0.404744	LOC_Os08g29160	0.1344	5'-AMP-activated protein kinase beta-1 subunit
Os.39427.1.A1_s_at	0.818496	LOC_Os03g37450	0.1346	hypothetical protein
Os.7784.1.S1_at	0.404744	LOC_Os12g32620	0.135	Pollen-specific protein SF3
Os.5615.1.S1_at	0.404744	LOC_Os03g18870	0.1358	DnaJ
Os.21318.1.S1_at	0.404744	LOC_Os06g04510	0.1364	Enolase 1
Os.20200.1.S1_at	0.404744	LOC_Os07g30800	0.1364	immunophilin
Os.6981.1.S1_at	0.404744	LOC_Os01g48500	0.1374	expressed protein
OsAffx.31408.1.S1_x_at	0.404744	LOC_Os11g40590	0.1377	pg1
Os.3419.1.S1_a_at	0.404744	LOC_Os01g50700	0.1382	Dehydrin family protein
Os.22773.1.S1_at	0.404744	LOC_Os05g46290	0.139	Chaperonin CPN60-2, mitochondrial precursor
Os.9615.1.S1_at	0.404744	LOC_Os01g62490	0.1392	Multicopper oxidase family protein
Os.17184.1.S1_at	0.404744	LOC_Os10g31856	0.1392	#N/A
Os.9767.1.S1_at	0.404744	LOC_Os03g38950	0.1411	expressed protein
Os.9211.1.S1_at	0.404744	LOC_Os07g45060	0.1412	SCP-like extracellular protein
OsAffx.17491.1.S1_at	0.404744	LOC_Os08g43230	0.1417	TraB protein
Os.51023.1.S1_at	0.404744	LOC_Os01g43851	0.1419	Cytochrome P450 family protein.
Os.25146.1.A1_at	0.404744	LOC_Os03g10220	0.142	Methyladenine glycosylase family protein
Os.38099.1.S1_at	0.404744	LOC_Os03g61270	0.1426	endo-beta-mannanase
Os.41109.1.S1_x_at	0.404744	LOC_Os07g43740	0.1444	Zinc finger, C3HC4 type family protein
Os.23135.1.A1_at	0.404744	LOC_Os01g21990	0.1445	CRS2-associated factor 2
Os.12257.1.S1_at	0.404744	LOC_Os02g52150	0.1446	Hsp20/alpha crystallin family protein
Os.12346.1.S1_at	0.404744	LOC_Os01g62480	0.1455	Multicopper oxidase family protein
Os.47381.2.S1_at	0.404744	LOC_Os04g36800	0.1455	3-oxoacyl-synthase I, chloroplast precursor
Os.10131.3.A1_at	0.404744	LOC_Os05g51680	0.1458	SCP-like extracellular protein
Os.56129.1.S1_at	0.404744	LOC_Os02g46360	0.146	pectinesterase inhibitor domain containing protein
Os.9922.1.S1_s_at	0.404744	LOC_Os08g16010	0.1463	acetyltransferase, GNAT family protein
Os.50134.1.S1_at	0.404744	LOC_Os05g49730	0.1467	Protein phosphatase 2C containing protein
Os.7927.1.S1_at	0.404744	LOC_Os10g17454	0.1468	#N/A
Os.20700.1.S1_at	0.404744	LOC_Os03g62760	0.1474	expressed protein
Os.7916.1.S1_at	0.404744	LOC_Os01g59150	0.1475	Tubulin beta-6 chain
Os.31094.1.S1_at	0.404744	LOC_Os05g35050	0.1475	Ctr copper transporter family protein
OsAffx.2760.1.S1_at	0.404744	LOC_Os02g26470	0.1478	expressed protein
OsAffx.26875.1.S1_at	0.404744	LOC_Os05g14040	0.1478	D111/G-patch domain-containing protein
Os.23712.2.S1_at	0.404744	LOC_Os08g17784	0.148	Phytase.
Os.15669.1.S1_at	0.404744	LOC_Os08g23730	0.1482	GMP synthase
Os.18503.1.S1_at	0.69031	LOC_Os09g22410	0.1485	pyruvate kinase
Os.9393.1.S1_a_at	0.404744	LOC_Os10g30850	0.1491	RNA-binding protein
Os.49151.1.S1_at	0.404744	LOC_Os11g44800	0.1494	expressed protein
Os.22563.1.S1_at	0.404744	LOC_Os03g61030	0.1496	KOW motif family protein
OsAffx.24892.1.S1_x_at	0.404744	LOC_Os02g56320	0.1524	Glycogen synthase
Os.27031.1.S1_at	0.404744	LOC_Os06g26234	0.1524	Glycoside hydrolase, family 13, N-terminal domain containing prot
Os.52159.1.S1_at	0.404744	LOC_Os05g34040	0.1526	FAD dependent oxidoreductase family protein
Os.18724.2.S1_x_at	0.404744	LOC_Os01g54620	0.1533	Cellulose synthase A catalytic subunit 8
Os.50019.1.S1_at	0.770548	LOC_Os03g04080	0.1533	expressed protein
Os.37247.1.S1_at	0.404744	LOC_Os11g02450	0.1543	Elongation factor P
Os.45885.1.S1_s_at	0.404744	LOC_Os01g43090	0.1562	Auxin-induced protein PCNT115
Os.27782.1.S1_at	0.404744	LOC_Os03g52640	0.1575	expressed protein
Os.19611.3.S1_at	0.404744	LOC_Os10g32300	0.1575	tetratricopeptide repeat
Os.51960.1.S1_at	0.404744	LOC_Os07g42354	0.1579	TPR-like domain containing protein.
Os.43682.1.S1_at	0.404744	LOC_Os01g16910	0.1585	mitochondrial import receptor subunit TOM40 homolog
Os.10942.1.S1_a_at	0.404744	LOC_Os10g28340	0.1589	HSF-type DNA-binding domain containing protein
Os.16649.1.S1_at	0.404744	LOC_Os06g35470	0.1597	ribosomal protein L1 containing protein
Os.27061.2.A1_x_at	0.404744	LOC_Os11g35710	0.1597	Cycloartenol synthase
Os.167.1.S1_at	0.404744	LOC_Os06g08080	0.1599	Pyrophosphate-energized vacuolar membrane proton pump
Os.2694.1.S1_at	0.404744	LOC_Os04g43200	0.1614	caleosin 2
OsAffx.30119.1.S1_at	0.404744	LOC_Os09g32470	0.1614	auxin-responsive family protein
Os.26864.1.S1_at	0.404744	LOC_Os01g56350	0.1615	expressed protein
Os.10388.1.S1_at	0.404744	LOC_Os03g15920	0.1619	expressed protein
Os.24061.1.A1_at	1.17882	LOC_Os02g48910	0.1623	Ubiquitin-conjugating enzyme family protein
Os.7286.1.S1_at	0.404744	LOC_Os03g08140	0.1623	Tubulin-tyrosine ligase family protein
Os.52130.1.S1_at	0.404744	LOC_Os02g50280	0.1626	pentatricopeptide
Os.51480.1.S1_at	0.404744	LOC_Os01g62980	0.1627	protease inhibitor/seed storage/lipid transfer protein
Os.11879.1.S1_at	0.404744	LOC_Os02g29380	0.1628	expressed protein
OsAffx.32268.1.A1_x_at	0.404744	LOC_Os03g46010	0.1632	hypothetical protein
Os.51987.1.S1_s_at	0.404744	LOC_Os06g29630	0.1632	AC transposase
Os.10305.1.S1_at	0.404744	LOC_Os08g41880	0.164	Metallophosphatase
Os.35681.1.S1_at	0.404744	LOC_Os07g04050	0.1642	hypothetical protein
Os.16446.1.S1_at	0.404744	LOC_Os06g22030	0.1643	AT hook motif family protein
Os.51460.1.S1_at	0.404744	LOC_Os02g33380	0.1647	pectinesterase inhibitor domain containing protein
Os.22477.1.S1_at	0.404744	LOC_Os03g27770	0.1647	Heme oxygenase 2 (Fragment).
Os.14086.1.S1_s_at	1.42425	LOC_Os09g17049	0.1649	Hypothetical protein.
Os.49142.1.S1_at	0.404744	LOC_Os03g04390	0.1652	pentatricopeptide
Os.52515.1.S1_at	0.404744	LOC_Os07g38230	0.1654	Conserved hypothetical protein.
Os.3774.1.S1_at	0.404744	LOC_Os01g08930	0.1657	DEAD/DEAH box helicase family protein
Os.53475.1.A1_at	0.404744	LOC_Os12g07270	0.1657	Sodium Bile acid symporter family protein
OsAffx.15118.1.S1_at	0.404744	LOC_Os05g45920	0.1666	S1 RNA binding domain containing protein
Os.8911.1.S1_at	0.404744	LOC_Os03g04970	0.1669	Chaperonin CPN60-1, mitochondrial precursor
Os.37295.1.S1_at	0.404744	LOC_Os11g02440	0.1669	Chalcone-flavanone isomerase family protein
Os.52414.1.S1_at	0.404744	LOC_Os02g19650	0.1673	hydrolase, alpha/beta fold family protein
Os.10700.1.S1_at	0.404744	LOC_Os05g05480	0.1674	DegP2 protease
Os.8633.1.S1_a_at	0.404744	LOC_Os04g53760	0.1675	Kinesin-1
Os.12821.1.S1_at	0.404744	LOC_Os03g17100	0.1677	Histone H2A
Os.5698.1.S1_s_at	0.404744	LOC_Os05g33700	0.1678	4F5 protein family protein
Os.50847.1.S1_at	0.404744	LOC_Os08g25290	0.1678	hypothetical protein
Os.9812.1.S1_at	0.404744	LOC_Os01g36600	0.168	pentatricopeptide
Os.11313.1.S1_at	0.404744	LOC_Os03g18850	0.1684	Pathogenesis-related protein 1
OsAffx.27508.10.S1_s_at	0.404744	LOC_Os09g39730	0.1686	Core histone H2A/H2B/H3/H4 family protein
OsAffx.5279.1.S1_x_at	0.404744	LOC_Os07g10350	0.1691	S1 RNA binding domain containing protein
Os.38234.1.S1_at	0.404744	LOC_Os02g54130	0.1704	#N/A
Os.23482.1.S1_at	0.404744	LOC_Os08g19420	0.1705	O-methyltransferase family protein
Os.2807.1.S1_a_at	0.404744	LOC_Os03g56840	0.1713	GTP-dependent nucleic acid-binding protein engD
Os.17149.1.S1_at	0.404744	LOC_Os03g60910	0.1715	pentatricopeptide
Os.7075.1.S1_at	0.404744	LOC_Os03g27230	0.1718	Phospho-2-dehydro-3-deoxyheptonate aldolase 1, chloroplast precursor
Os.50008.1.S1_at	0.404744	LOC_Os09g26580	0.1721	hypothetical protein
Os.13996.1.S1_at	0.404744	LOC_Os07g40860	0.1733	expressed protein
Os.10473.1.S1_at	0.404744	LOC_Os12g25690	0.1739	UDP-glucose 6-dehydrogenase
Os.7067.1.S1_at	0.404744	LOC_Os09g15810	0.174	Tetrahydrofolate dehydrogenase/cyclohydrolas
Os.6868.1.S1_at	0.404744	LOC_Os03g43420	0.1748	single-strand binding protein
Os.15732.1.S1_s_at	0.404744	LOC_Os03g29850	0.1756	zinc transporter
OsAffx.17044.1.S1_at	0.404744	LOC_Os08g17390	0.1757	expressed protein
Os.38296.1.S1_at	3.73738	LOC_Os01g05540	0.1758	expressed protein
Os.10933.1.S1_at	0.566504	LOC_Os01g50910	0.1758	Late embryogenesis abundant protein
Os.9679.1.S1_at	0.404744	LOC_Os11g07830	0.1758	disease resistance-responsive family protein
Os.6262.1.S1_at	0.404744	LOC_Os07g41180	0.1761	Nuclear transport factor 2 domain containing protein
Os.42075.1.A1_x_at	0.404744	LOC_Os01g55290	0.1763	pentatricopeptide
Os.25530.1.S2_at	0.404744	LOC_Os04g43430	0.1766	pentatricopeptide
Os.11341.1.S1_a_at	0.404744	LOC_Os10g01134	0.177	Peptidase S10, serine carboxypeptidase family protein.
Os.27716.2.S1_a_at	0.404744	LOC_Os08g43334	0.1771	Heat shock factor RHSF2.
Os.54684.1.S1_at	0.404744	LOC_Os03g18980	0.1773	Kinesin-4
Os.22671.1.S1_x_at	0.404744	LOC_Os03g05540	0.1774	TPR Domain containing protein
OsAffx.3028.1.S1_at	0.404744	LOC_Os02g50640	0.1777	HEAT repeat family protein
Os.21260.1.S1_at	0.404744	LOC_Os03g08580	0.1778	expressed protein
Os.20086.1.S1_at	0.404744	LOC_Os06g02940	0.178	expressed protein
Os.57149.1.S1_at	0.404744	LOC_Os05g40020	0.1781	Zinc finger, C3HC4 type family protein
OsAffx.4145.1.S1_x_at	0.404744	LOC_Os04g51290	0.1784	expressed protein
OsAffx.14993.1.S1_x_at	0.404744	LOC_Os05g37350	0.1787	HhH-GPD superfamily base excision DNA repair protein
Os.57400.1.S1_at	0.404744	LOC_Os04g54380	0.1797	aluminum resistance protein homolog
Os.13253.1.S1_at	0.404744	LOC_Os01g59980	0.1803	Zn-finger in Ran binding protein and others containing protein
Os.18736.1.S1_at	0.404744	LOC_Os01g70200	0.1811	exostosin family protein
Os.8272.1.S1_s_at	0.404744	LOC_Os06g05350	0.1811	DNA-binding protein p24
Os.37225.1.S1_at	0.404744	LOC_Os07g27810	0.1812	fiber protein Fb34
Os.12387.1.S1_at	0.404744	LOC_Os04g39150	0.1819	Pathogenesis-related protein Bet v I family protein
Os.15436.1.S1_at	0.404744	LOC_Os08g15460	0.1819	Preprotein translocase secY subunit, chloroplast precursor
Os.3414.1.A1_at	0.404744	LOC_Os08g40930	0.1819	isoamylase
Os.22656.1.A1_at	0.404744	LOC_Os03g48050	0.182	RNA methyltransferase, TrmH family protein
Os.26565.3.S1_at	0.404744	LOC_Os01g10320	0.1825	class III HD-Zip protein 6
Os.8482.1.S1_s_at	0.404744	LOC_Os04g55159	0.1826	Proline-rich-like protein.
Os.11671.1.S1_at	0.404744	LOC_Os02g02390	0.1829	S1 RNA binding domain containing protein
Os.8971.1.S1_at	0.404744	LOC_Os05g44340	0.1838	Heat shock protein 101
Os.53210.1.S1_at	0.404744	LOC_Os11g26760	0.1838	Dehydrin family protein
OsAffx.12887.2.S1_at	0.404744	LOC_Os03g16920	0.1839	Heat shock cognate 70 kDa protein
Os.9238.2.S1_at	0.404744	LOC_Os01g55270	0.1847	SGS domain containing protein
Os.7743.1.S1_at	0.404744	LOC_Os06g11490	0.1847	Plastocyanin-like domain containing protein
Os.11821.1.S1_at	0.404744	LOC_Os06g45120	0.1848	Vacuolar ATP synthase catalytic subunit A
Os.47364.1.S1_at	0.404744	LOC_Os07g42395	0.1852	#N/A
OsAffx.18005.1.S1_at	0.404744	LOC_Os09g36070	0.1855	Cytochrome P450 family protein
Os.9950.1.S1_at	0.404744	LOC_Os06g14240	0.1856	Hsp20/alpha crystallin family protein
Os.49245.1.S1_at	0.404744	LOC_Os02g43330	0.1861	Homeobox domain containing protein
Os.14979.1.S1_at	0.404744	LOC_Os03g59340	0.1861	Cellulose synthase A catalytic subunit 3
Os.8883.1.S1_at	0.404744	LOC_Os05g48410	0.1866	50S ribosomal protein L21
Os.52497.1.S1_at	0.404744	LOC_Os03g51984	0.1873	Conserved hypothetical protein 46 family protein.
Os.8982.1.S1_at	0.404744	LOC_Os02g15930	0.1875	expressed protein
Os.48260.1.S1_at	0.404744	LOC_Os02g52490	0.1876	expressed protein
Os.12813.4.A1_at	0.404744	LOC_Os06g04030	0.1881	Histone H3.3.
Os.35257.1.S1_at	1.42425	LOC_Os07g03960	0.1881	Hexose carrier protein HEX6
Os.37902.1.S1_at	0.404744	LOC_Os03g30250	0.1889	Phytochelatin synthetase-like conserved region family protein
Os.53545.1.S1_at	0.404744	LOC_Os07g40750	0.1893	pentatricopeptide
Os.14817.1.S1_a_at	0.404744	LOC_Os10g36860	0.1896	CRS1/YhbY domain containing protein
Os.9820.1.S1_at	1.9924	LOC_Os11g26750	0.1897	Dehydrin RAB 16D
Os.52638.1.S1_at	0.404744	LOC_Os02g58120	0.1898	expressed protein
Os.5551.1.S1_at	0.404744	LOC_Os04g55720	0.1905	D-3-phosphoglycerate dehydrogenase
Os.9225.1.S1_at	0.404744	LOC_Os07g08340	0.1906	Pyruvate kinase isozyme A, chloroplast precursor
Os.25559.1.S1_at	0.404744	LOC_Os12g10320	0.1907	uncharacterized plant-specific domain TIGR01627 family protein
Os.532.1.S1_s_at	0.940163	LOC_Os08g30340	0.1908	protein tyrosine phosphatase
Os.6279.1.A1_at	0.404744	LOC_Os08g41890	0.1911	microtubule associated protein family protein
Os.8684.1.S1_a_at	0.404744	LOC_Os02g09490	0.1914	Cinnamyl-alcohol dehydrogenase
Os.3406.1.S1_at	0.404744	LOC_Os04g51160	0.1915	transposon protein , unclassified
Os.11419.1.S1_at	0.404744	LOC_Os03g11910	0.1922	dnaK protein
Os.49849.1.S1_at	0.404744	LOC_Os09g27010	0.1922	Protein kinase APK1B, chloroplast precursor
Os.23696.1.S1_at	0.404744	LOC_Os01g56460	0.1923	Mitochondrial glycoprotein
Os.9818.1.S1_at	0.404744	LOC_Os02g52260	0.1924	expressed protein
Os.35463.1.S1_at	0.404744	LOC_Os05g48810	0.1932	DnaJ domain containing protein
OsAffx.31710.1.S1_x_at	0.404744	LOC_Os12g12260	0.1932	Diacylglycerol kinase 1
OsAffx.21080.1.S1_at	0.404744	LOC_Os07g02280	0.194	pentatricopeptide
Os.28406.1.S1_at	0.404744	LOC_Os09g11480	0.1941	AP2 domain containing protein
Os.15985.1.S1_at	0.404744	LOC_Os11g24570	0.1942	pentatricopeptide
Os.18514.1.S1_at	0.404744	LOC_Os01g05470	0.1946	XS domain containing protein
Os.53655.1.A1_at	0.404744	LOC_Os09g16760	0.1949	expressed protein
Os.54410.1.S1_at	0.404744	LOC_Os06g13720	0.195	Pyruvate dehydrogenase E1 component alpha subunit
OsAffx.18042.1.S1_at	0.404744	LOC_Os09g38100	0.1957	Mitochondrial carrier protein
Os.11397.1.S1_at	0.404744	LOC_Os02g51570	0.1961	peptidyl-prolyl cis-trans isomerase, FKBP-type family protein
Os.50575.1.S1_at	0.404744	LOC_Os04g40700	0.1961	expressed protein
Os.27674.1.S1_at	0.404744	LOC_Os12g29660	0.1965	DEAD/DEAH box helicase family protein
Os.7225.1.S1_at	0.404744	LOC_Os06g05730	0.1967	expressed protein
Os.5690.1.S1_at	0.404744	LOC_Os01g46760	0.1969	Protein phosphatase 2C containing protein
Os.54222.1.S1_at	0.404744	LOC_Os04g28040	0.197	expressed protein
OsAffx.16913.1.S1_x_at	0.404744	LOC_Os08g09310	0.1978	expressed protein
Os.27164.2.S1_at	0.404744	LOC_Os07g30200	0.1982	Asparaginyl-tRNA synthetase
Os.52389.1.S1_x_at	0.404744	LOC_Os06g01790	0.1983	expressed protein
Os.33770.1.S1_at	0.404744	LOC_Os01g59500	0.1985	U3 small nucleolar RNA-associated protein 11
Os.56121.1.S1_x_at	0.404744	LOC_Os04g40880	0.1985	Nucleotide-binding protein.
Os.5687.1.S1_at	0.404744	LOC_Os05g46520	0.1992	Polygalacturonase family protein
Os.49105.1.S1_at	0.404744	LOC_Os02g44770	0.1994	mechanosensitive ion channel domain-containing protein
Os.14757.1.S1_at	0.404744	LOC_Os04g51100	0.1995	Nuclear WD protein
Os.50398.1.S1_at	0.404744	LOC_Os02g44090	0.1999	expressed protein
OsAffx.3560.1.S1_at	0.404744	LOC_Os03g50080	0.2009	immunophilin
Os.4166.1.S1_at	0.404744	LOC_Os05g50380	0.2014	Glucose-1-phosphate adenylyltransferase large subunit 1
Os.53578.1.S1_at	0.404744	LOC_Os03g13550	0.2016	expressed protein
Os.8175.1.S1_at	0.404744	LOC_Os07g43990	0.2024	expressed protein
Os.3042.1.S1_at	0.404744	LOC_Os10g33630	0.2024	Adaptin ear-binding coat-associated protein 2
OsAffx.4662.1.S1_at	0.404744	LOC_Os05g49320	0.2029	50S ribosomal protein L12-1, chloroplast precursor
Os.10556.1.S1_at	0.404744	LOC_Os02g15860	0.203	expressed protein
Os.39944.1.S1_at	0.404744	LOC_Os11g11020	0.203	expressed protein
Os.55757.1.S1_s_at	0.404744	LOC_Os09g31170	0.2035	expressed protein
Os.50843.1.S1_at	0.404744	LOC_Os01g46340	0.2045	expressed protein
Os.52416.1.S1_at	0.404744	LOC_Os02g49820	0.2045	RNA recognition motif family protein
Os.5054.1.S1_at	0.404744	LOC_Os06g20320	0.2047	trigger factor family protein
Os.25677.1.S1_at	0.404744	LOC_Os03g28330	0.2049	Sucrose synthase 2
Os.55587.1.S1_at	0.404744	LOC_Os03g46600	0.2063	Leucine Rich Repeat family protein
Os.27831.1.S1_at	0.404744	LOC_Os01g69120	0.2067	expressed protein
Os.12866.1.S1_at	0.404744	LOC_Os02g48360	0.207	Pyrophosphate-fructose 6-phosphate 1-phosphotransferase alpha subunit
OsAffx.13479.1.S1_at	0.404744	LOC_Os03g53400	0.2076	Uncharacterized protein family UPF0005 containing protein
Os.8963.1.S1_at	0.404744	LOC_Os01g21960	0.2088	Protein kinase domain containing protein
Os.11630.1.S1_at	0.404744	LOC_Os01g73450	0.2088	Uridylate kinase
OsAffx.13543.1.S1_s_at	0.404744	LOC_Os03g58850	0.2089	expressed protein
Os.39008.1.S1_at	0.404744	LOC_Os11g38610	0.2089	expressed protein
Os.13993.1.S1_at	0.404744	LOC_Os08g33720	0.2099	Malate dehydrogenase, mitochondrial precursor
Os.18590.1.S1_a_at	0.404744	LOC_Os06g51310	0.2106	PINHEAD protein
Os.20521.1.S1_at	0.404744	LOC_Os03g54040	0.2109	50S ribosomal protein L6
Os.49502.1.S1_at	0.404744	LOC_Os08g15650	0.2115	expressed protein
OsAffx.32212.1.A1_at	0.404744	LOC_Os12g39060	0.2115	hypothetical protein
Os.9875.1.S1_at	0.404744	LOC_Os03g11210	0.2118	cp protein
Os.35495.1.S1_s_at	0.404744	LOC_Os01g16030	0.2126	ADP-ribosylation factor
Os.26974.1.S1_at	0.404744	LOC_Os04g55050	0.2127	#N/A
Os.7128.1.S1_at	0.404744	LOC_Os03g14654	0.2129	Plant lipid transfer/seed storage/trypsin-alpha amylase inhibitor
Os.42681.1.S1_at	0.404744	LOC_Os01g65560	0.2134	SnRK1-interacting protein 1
OsAffx.12813.1.S1_s_at	0.404744	LOC_Os03g10820	0.2141	expressed protein
Os.20504.1.A1_at	0.404744	LOC_Os12g12880	0.2142	expressed protein
Os.10560.1.S1_at	0.404744	LOC_Os07g36450	0.2154	pentatricopeptide
OsAffx.22303.1.S1_at	0.404744	LOC_Os07g31390	0.2157	Rare lipoprotein A like double-psi beta-barrel containing protein
Os.16627.1.S1_at	0.404744	LOC_Os03g54750	0.2159	#N/A
OsAffx.13783.1.S1_at	0.404744	LOC_Os04g11970	0.2161	O-methyltransferase family protein
Os.13464.1.S1_at	0.404744	LOC_Os07g44190	0.2162	H/ACA ribonucleoprotein complex subunit 4
OsAffx.15239.1.S1_at	0.530629	LOC_Os06g02930	0.2165	expressed protein
Os.6354.1.S1_s_at	0.404744	LOC_Os12g02370	0.2171	Chalcone-flavanone isomerase family protein
Os.19061.1.S1_s_at	0.404744	LOC_Os06g28050	0.2172	DNAJ heat shock N-terminal domain-containing protein
Os.17994.1.S1_at	0.404744	LOC_Os04g41300	0.2173	ribosome recycling factor family protein
Os.11257.1.S1_at	3.94292	LOC_Os09g22505	0.2173	#N/A
Os.28409.2.S1_at	0.404744	LOC_Os06g16290	0.2174	H/ACA ribonucleoprotein complex subunit 2
Os.4899.1.S1_a_at	0.404744	LOC_Os01g60190	0.2175	2,3-bisphosphoglycerate-independent phosphoglyceratemutase
Os.53213.1.S1_x_at	0.404744	LOC_Os11g34130	0.2179	expressed protein
Os.54143.1.S1_at	0.404744	LOC_Os02g04500	0.2181	S-adenosyl-methyltransferase MraW family protein
Os.15734.1.S1_at	0.404744	LOC_Os08g25700	0.2184	expressed protein
Os.7176.1.S1_at	0.404744	LOC_Os02g50990	0.2185	RING-H2 finger protein ATL1Q
Os.53704.1.S1_x_at	0.404744	LOC_Os05g48900	0.2193	Fasciclin domain containing protein
Os.3754.1.S1_at	1.17882	LOC_Os01g12320	0.2196	GDSL-like Lipase/Acylhydrolase family protein
Os.10105.3.A1_at	0.404744	LOC_Os01g13160	0.2198	VHS domain containing protein.
Os.27129.1.S1_at	0.404744	LOC_Os07g46600	0.2201	RNA pseudouridylate synthase family protein
Os.4468.1.S1_at	0.404744	LOC_Os01g72240	0.2208	Uridine 5'-monophosphate synthase
Os.5401.1.S1_at	0.404744	LOC_Os02g57670	0.221	50S ribosomal protein L9, chloroplast precursor
Os.10427.1.S1_a_at	0.404744	LOC_Os12g04260	0.2211	saccharopine dehydrogenase family protein
Os.50941.1.S1_at	0.404744	LOC_Os05g32680	0.2213	pale cress protein
OsAffx.5582.1.S1_at	0.404744	LOC_Os07g40120	0.2215	pentatricopeptide
Os.57135.1.S1_at	0.404744	LOC_Os05g13960	0.2216	transposon protein , Pong sub-class
OsAffx.26779.2.S1_at	0.404744	LOC_Os05g16640	0.2216	expressed protein
OsAffx.25245.1.S1_at	0.404744	LOC_Os03g27110	0.2219	hydrolase, alpha/beta fold family protein
Os.12999.1.S1_at	0.404744	LOC_Os04g54620	0.2219	expressed protein
Os.27730.1.S1_at	0.404744	LOC_Os08g37700	0.2221	RNA recognition motif family protein
OsAffx.23976.1.S1_at	0.404744	LOC_Os01g68800	0.2223	Conserved hypothetical protein.
Os.20530.1.S1_at	0.404744	LOC_Os08g44530	0.2223	Dihydroxy-acid dehydratase
Os.15854.1.S1_at	0.404744	LOC_Os07g35940	0.2224	Beta-amylase
Os.9801.1.S1_at	0.404744	LOC_Os09g32320	0.2224	expressed protein
Os.12399.1.S1_at	0.404744	LOC_Os09g32080	0.2229	Chitinase class I family protein
Os.12415.1.S1_at	0.404744	LOC_Os09g02180	0.2236	expressed protein
Os.5325.1.S1_at	1.9924	LOC_Os08g23870	0.2237	Late embryogenesis abundant group 1 family protein
Os.18776.2.S1_at	0.404744	LOC_Os06g43270	0.2241	Protein kinase domain containing protein.
Os.5813.1.S1_at	0.404744	LOC_Os06g11180	0.2244	prolyl oligopeptidase family protein
Os.18023.1.S1_at	0.404744	LOC_Os11g36030	0.2249	AT hook motif family protein
OsAffx.24831.1.S1_s_at	0.404744	LOC_Os02g52270	0.225	Chaperone protein dnaJ
Os.9776.1.S1_a_at	0.404744	LOC_Os03g32470	0.225	oxidoreductase, 2OG-Fe oxygenase family protein
Os.53932.1.S1_at	0.404744	LOC_Os12g07680	0.2252	#N/A
Os.51893.1.S1_at	0.404744	LOC_Os03g55330	0.2254	ankyrin repeat family protein
Os.54617.1.S1_at	0.404744	LOC_Os03g20460	0.2256	Guanylate kinase family protein
Os.30135.2.S1_x_at	0.404744	LOC_Os03g36960	0.2256	expressed protein
Os.6433.1.S1_at	0.404744	LOC_Os03g04340	0.2257	24-methylenesterol C-methyltransferase 2
OsAffx.32234.1.S1_x_at	0.404744	LOC_Os12g09710	0.226	NB-ARC domain containing protein
Os.6046.1.S2_at	1.32271	LOC_Os06g42060	0.2262	expressed protein
Os.14148.1.S1_at	0.404744	LOC_Os12g07650	0.2262	glutaredoxin-related protein
Os.26827.2.A1_x_at	0.404744	LOC_Os01g21420	0.2266	RNA recognition motif family protein
Os.37217.1.S1_at	0.404744	LOC_Os03g60760	0.2269	expressed protein
Os.22968.1.A1_at	0.404744	LOC_Os08g24200	0.2269	expressed protein
Os.52549.1.S1_s_at	0.404744	LOC_Os11g10240	0.2269	F-box domain containing protein
Os.5030.1.S1_at	0.404744	LOC_Os10g36690	0.2273	dehydration-responsive family protein
OsAffx.24765.1.S1_at	0.404744	LOC_Os02g47360	0.2278	LAGLIDADG DNA endonuclease family protein
Os.25062.1.A1_a_at	0.404744	LOC_Os01g48300	0.2285	expressed protein
Os.52579.1.S1_at	0.404744	LOC_Os06g22070	0.2285	Mitochondrial glycoprotein
Os.22276.1.S1_a_at	0.404744	LOC_Os01g57630	0.2287	pentatricopeptide
Os.54997.1.S1_at	0.404744	LOC_Os03g51350	0.2288	expressed protein
Os.7772.2.A1_at	0.404744	LOC_Os06g08840	0.2292	RNA recognition motif family protein
Os.12329.1.S1_at	0.404744	LOC_Os01g65920	0.2294	F-box protein AtFBL5
OsAffx.26382.1.S1_at	0.404744	LOC_Os04g39060	0.2301	CRS1/YhbY domain containing protein
Os.134.1.S1_at	0.404744	LOC_Os12g13380	0.2301	Adenylate kinase A
OsAffx.23277.2.S1_at	0.404744	LOC_Os01g16620	0.2305	expressed protein
Os.14360.1.S1_x_at	0.404744	LOC_Os07g09140	0.2305	expressed protein
Os.28607.1.S2_at	0.69031	LOC_Os11g11810	0.2307	NB-ARC domain containing protein
Os.46675.1.S1_at	0.404744	LOC_Os10g30550	0.231	methyltransferase family protein
Os.3356.1.S1_at	0.404744	LOC_Os10g25090	0.2312	leucine-rich repeat transmembrane protein kinase
Os.28394.1.S1_s_at	0.404744	LOC_Os06g41990	0.2316	metalloendopeptidase
Os.15559.1.A1_at	0.404744	LOC_Os11g45240	0.2317	retrotransposon protein
Os.15037.1.S2_at	0.404744	LOC_Os08g07840	0.2318	PolI-like DNA polymerase.
Os.52278.1.S1_s_at	0.404744	LOC_Os07g29410	0.2325	thioredoxin family protein
Os.27413.1.S1_at	0.404744	LOC_Os02g53770	0.2329	Isoleucyl-tRNA synthetase
Os.11790.1.S1_at	0.404744	LOC_Os08g42560	0.2329	Glycyl-tRNA synthetase
Os.12173.1.S1_at	0.404744	LOC_Os04g56970	0.2335	Cell division protein ftsZ homolog, chloroplast precursor
Os.19075.1.S1_at	0.404744	LOC_Os12g39180	0.2335	Metal transporter Nramp2
Os.46525.1.S1_at	0.404744	LOC_Os10g12354	0.234	#N/A
Os.5619.1.A1_s_at	0.404744	LOC_Os12g10190	0.234	transposon protein , unclassified
Os.8044.1.S1_x_at	0.404744	LOC_Os02g11130	0.2341	Cytokinin-O-glucosyltransferase 1
Os.8987.1.S1_at	0.404744	LOC_Os08g10400	0.2343	expressed protein
Os.21784.1.S1_at	0.404744	LOC_Os08g36140	0.2344	expressed protein
Os.1310.1.S1_a_at	0.404744	LOC_Os11g02240	0.2345	CBL-interacting serine/threonine-protein kinase 15
Os.47390.1.S1_at	0.404744	LOC_Os08g17650	0.2346	Complex 1 protein containing protein
Os.50395.1.S1_at	0.404744	LOC_Os12g31000	0.2346	Pumilio-family RNA binding repeat containing protein
Os.26862.2.S1_at	0.404744	LOC_Os11g04490	0.2347	saccharopine dehydrogenase family protein
Os.9659.1.S1_at	0.404744	LOC_Os08g17680	0.2352	Stromal cell-derived factor 2-like protein precursor
Os.20978.1.S1_at	0.940163	LOC_Os02g26820	0.2356	hypothetical protein
Os.10853.1.S1_at	0.404744	LOC_Os02g39930	0.2357	Outer membrane lipoprotein blc precursor
Os.35230.1.S1_at	0.404744	LOC_Os01g04130	0.2359	peptidyl-tRNA hydrolase family protein
Os.13016.1.S1_a_at	0.404744	LOC_Os07g07320	0.236	Glutathione S-transferase, N-terminal domain containing protein
Os.32465.1.S1_at	0.404744	LOC_Os02g54710	0.2362	expressed protein
Os.10389.1.S1_at	0.404744	LOC_Os03g55280	0.2363	aspartate-semialdehyde dehydrogenase family protein
Os.49552.1.S1_at	0.404744	LOC_Os09g36900	0.2364	WD-40 repeat protein MSI1
Os.22674.1.S1_at	0.404744	LOC_Os06g09610	0.2365	AhpC/TSA family protein
OsAffx.27597.1.S1_at	0.404744	LOC_Os10g13870	0.2367	expressed protein
Os.12364.1.S1_at	0.404744	LOC_Os09g28600	0.2368	expressed protein
Os.12130.1.S1_at	0.404744	LOC_Os01g73550	0.2369	mitochondrial processing peptidase alpha subunit 1
Os.6349.1.S1_a_at	0.404744	LOC_Os03g60780	0.2374	Armadillo/beta-catenin-like repeat family protein
OsAffx.28210.1.S1_at	0.404744	LOC_Os06g51270	0.2376	callose synthase 1
Os.25562.1.S1_at	0.404744	LOC_Os05g48270	0.2377	auxin-responsive protein
OsAffx.31542.1.S1_x_at	0.404744	LOC_Os12g01910	0.2379	pentatricopeptide
Os.53830.1.S1_at	0.404744	LOC_Os02g40840	0.2381	GMC oxidoreductase family protein
Os.55640.1.S1_at	0.404744	LOC_Os02g37000	0.2383	Mitochondrial prohibitin complex protein 1
Os.22828.1.A1_at	0.404744	LOC_Os01g56360	0.2386	condensation domain-containing protein
Os.10280.1.A1_at	0.404744	LOC_Os02g04510	0.2386	NmrA-like family protein
Os.49265.1.S2_a_at	0.404744	LOC_Os03g61720	0.2386	Acyltransferase family protein
Os.23950.1.A1_at	0.404744	LOC_Os07g07310	0.2386	polynucleotide phosphorylase
Os.5826.2.S1_a_at	0.404744	LOC_Os03g03600	0.2389	Fasciclin-like arabinogalactan protein 8 precursor
Os.25811.1.S1_at	0.404744	LOC_Os12g03880	0.2393	60S acidic ribosomal protein P0
Os.10129.1.S1_at	0.404744	LOC_Os04g01540	0.2394	expressed protein
Os.10107.2.S1_x_at	0.404744	LOC_Os04g58700	0.2398	leucine-rich repeat transmembrane protein kinase
Os.9382.1.S1_at	0.69031	LOC_Os06g02780	0.2398	Eukaryotic aspartyl protease family protein
Os.27054.1.S1_at	0.404744	LOC_Os03g49220	0.24	Adenylosuccinate synthetase, chloroplast precursor
OsAffx.14460.1.S1_at	0.404744	LOC_Os04g57950	0.24	Dihydroorotate dehydrogenase, mitochondrial precursor
Os.7502.1.S1_at	0.404744	LOC_Os01g50930	0.2402	Conserved hypothetical protein.
Os.47949.1.S1_a_at	0.404744	LOC_Os05g51470	0.2409	expressed protein
Os.27104.1.S1_at	0.404744	LOC_Os07g47820	0.2409	Acyl-CoA dehydrogenase, C-terminal domain containingprotein
Os.46551.1.S1_at	0.404744	LOC_Os10g17260	0.2409	Flavonoid 3'-monooxygenase
Os.5574.1.S1_s_at	0.404744	LOC_Os02g08490	0.241	Chaperone clpB 1
Os.54308.1.S1_at	0.404744	LOC_Os03g17510	0.2415	pentatricopeptide
Os.6313.1.S1_at	0.404744	LOC_Os04g52370	0.2417	UDP-N-acetylglucosamine pyrophosphorylase
OsAffx.23978.1.S1_at	0.404744	LOC_Os01g68960	0.2418	hypothetical protein
Os.3381.1.S1_a_at	0.404744	LOC_Os05g28510	0.2418	Importin-beta N-terminal domain containing protein
Os.7308.1.S2_x_at	0.404744	LOC_Os03g31150	0.2424	expressed protein
Os.54247.1.S1_at	0.404744	LOC_Os01g67550	0.2428	FAD binding domain containing protein
Os.15099.1.S1_at	0.404744	LOC_Os08g23430	0.2429	glycoside hydrolase starch-binding domain-containingprotein
Os.55330.1.S1_at	0.404744	LOC_Os11g13980	0.2432	Hsp20/alpha crystallin family protein
Os.47375.1.S1_s_at	0.404744	LOC_Os02g56219	0.2437	GCN5-related N-acetyltransferase domain containing protein.
Os.26722.2.S1_at	0.404744	LOC_Os03g42220	0.2437	T-complex protein 1, beta subunit
Os.11687.1.S1_a_at	0.404744	LOC_Os03g61220	0.2441	DEAD/DEAH box helicase family protein
Os.27914.1.S1_at	0.404744	LOC_Os08g02390	0.2443	RNA recognition motif family protein
Os.35567.1.S1_at	0.404744	LOC_Os08g29110	0.2444	Thioredoxin family protein
Os.15813.1.S1_at	0.404744	LOC_Os03g56610	0.2445	expressed protein
Os.8700.1.S1_at	0.404744	LOC_Os02g16909	0.2446	Dynein light chain, type 1 family protein.
Os.7568.1.S1_a_at	0.404744	LOC_Os03g05710	0.2446	GCN5-related N-acetyltransferase
Os.52307.1.S1_at	0.404744	LOC_Os04g35760	0.2446	expressed protein
Os.22570.1.S1_at	0.404744	LOC_Os08g29530	0.2447	Double-stranded RNA binding motif family protein
Os.12636.1.S1_at	0.404744	LOC_Os12g02810	0.2449	Protein kinase APK1B, chloroplast precursor
Os.17075.1.S1_at	0.404744	LOC_Os03g55970	0.2452	ResB-like family protein
Os.20068.1.S1_at	0.404744	LOC_Os06g30380	0.2453	expressed protein
Os.8570.2.S1_x_at	0.404744	LOC_Os08g39820	0.2458	expressed protein
Os.53751.1.S1_at	0.404744	LOC_Os03g18840	0.2461	transducin family protein
Os.8555.1.S1_at	0.404744	LOC_Os05g06720	0.2461	GDSL-like Lipase/Acylhydrolase family protein
Os.8213.1.S1_at	0.404744	LOC_Os11g23790	0.2461	expressed protein
Os.3350.1.S2_a_at	0.404744	LOC_Os10g25130	0.2462	Alanine aminotransferase 2
Os.1148.1.S1_at	0.404744	LOC_Os03g03020	0.2466	50S ribosomal protein L11, chloroplast precursor
Os.15983.1.S1_at	0.404744	LOC_Os01g07780	0.247	#N/A
OsAffx.2460.1.S1_x_at	0.404744	LOC_Os01g72090	0.2472	Ferredoxin-dependent bilin reductase family protein
Os.9226.1.S1_a_at	0.404744	LOC_Os03g15870	0.2472	50S ribosomal protein L4, chloroplast precursor
Os.8786.3.S1_x_at	0.404744	LOC_Os05g40270	0.2472	leucine-rich repeat transmembrane protein kinase
Os.23169.1.S1_at	0.404744	LOC_Os02g37870	0.2473	Brix domain containing protein 2
Os.8044.1.S1_at	4.70249	LOC_Os02g11110	0.2476	Flavonol-3-O-glycoside-7-O-glucosyltransferase 1
Os.12583.1.S1_at	0.404744	LOC_Os03g16440	0.2477	chloroplastic outer envelope membrane protein
Os.49544.1.S1_at	0.404744	LOC_Os09g07350	0.248	Fasciclin domain containing protein
Os.855.1.S1_at	0.404744	LOC_Os01g03730	0.2486	S1/P1 Nuclease family protein
Os.53870.1.A1_at	0.404744	LOC_Os11g16580	0.2486	Endonuclease III-like protein 1
Os.26592.1.S1_s_at	0.404744	LOC_Os09g04680	0.2487	Photosystem II P680 chlorophyll A apoprotein
Os.5843.1.S1_at	0.404744	LOC_Os06g46799	0.2488	Plant peroxidase family protein.
Os.53613.1.S1_at	0.404744	LOC_Os03g55840	0.2489	expressed protein
Os.10652.1.S1_at	0.404744	LOC_Os03g03810	0.2493	Gamma-thionin homolog PPT precursor
Os.11152.1.S1_at	0.404744	LOC_Os01g54540	0.2495	50S ribosomal protein L13, chloroplast precursor
Os.5650.1.S1_at	0.404744	LOC_Os05g43830	0.2497	Proline iminopeptidase
Os.50876.1.S1_at	0.404744	LOC_Os06g04150	0.25	Magnesium-protoporphyrin O-methyltransferase
Os.329.1.S1_at	0.404744	LOC_Os04g55670	0.2502	glycosyltransferase
Os.7515.1.S1_s_at	0.404744	LOC_Os02g01350	0.2503	expressed protein
Os.9224.1.S1_at	0.404744	LOC_Os05g05950	0.2508	chloroplast outer membrane protein
Os.413.1.S1_at	0.404744	LOC_Os01g46970	0.2511	bZIP transcription factor family protein
Os.10206.1.S1_at	0.404744	LOC_Os09g25490	0.2511	Cellulose synthase A catalytic subunit 8
OsAffx.18673.2.S1_at	0.404744	LOC_Os05g14740	0.2513	expressed protein
Os.29093.1.S1_at	0.404744	LOC_Os07g14600	0.2516	Peptidase family M20/M25/M40 containing protein
Os.8635.1.S1_at	0.404744	LOC_Os08g09210	0.252	Phosphoribosylamine-glycine ligase, chloroplast precursor
Os.32563.1.S1_at	0.404744	LOC_Os03g25450	0.2522	H/ACA ribonucleoprotein complex subunit 4
Os.12608.1.S1_at	0.404744	LOC_Os07g06450	0.2523	RNA recognition motif family protein
OsAffx.20051.1.S1_at	0.404744	LOC_Os12g40330	0.2526	expressed protein
Os.4251.1.S1_at	0.404744	LOC_Os02g09940	0.2527	AhpC/TSA family protein
Os.5961.2.S1_x_at	0.404744	LOC_Os07g38360	0.2531	expressed protein
Os.38256.1.S1_at	0.404744	LOC_Os03g16460	0.2532	HEAT repeat family protein
Os.11883.1.S1_at	0.404744	LOC_Os05g41480	0.2535	phosphate translocator
Os.5099.1.S1_at	0.404744	LOC_Os10g39170	0.2537	Peroxidase family protein
OsAffx.13603.1.S1_at	0.404744	LOC_Os03g03620	0.2539	glycosyl transferase family 48 protein
Os.27770.1.A1_a_at	0.404744	LOC_Os03g48920	0.2542	expressed protein
Os.10128.1.S1_at	0.404744	LOC_Os08g43190	0.2543	oxidoreductase, zinc-binding dehydrogenase family protein
Os.5384.1.S1_at	0.404744	LOC_Os06g21400	0.2549	hypothetical protein
Os.28098.1.S1_at	0.404744	LOC_Os10g32810	0.2553	Glycosyl hydrolase family 14 protein
Os.12190.1.S1_at	0.404744	LOC_Os07g44740	0.2554	10 kDa chaperonin
OsAffx.27220.1.S1_at	0.404744	LOC_Os05g38310	0.2556	Ubiquitin
Os.12851.1.S1_at	0.404744	LOC_Os01g14670	0.2559	Nectarin-1 precursor
OsAffx.5201.1.S1_s_at	0.404744	LOC_Os07g04240	0.256	succinate dehydrogenase flavoprotein subunit
Os.9468.2.A2_at	0.404744	LOC_Os12g41490	0.256	Protein kinase domain containing protein
Os.10056.1.S1_at	0.404744	LOC_Os08g38086	0.2562	Heat-shock protein precursor.
Os.16984.2.S1_a_at	0.404744	LOC_Os07g33330	0.2565	RNA Binding Protein 45
Os.9415.1.S1_at	0.404744	LOC_Os05g14960	0.2568	#N/A
OsAffx.23983.1.S1_at	0.404744	LOC_Os01g69840	0.2569	expressed protein
Os.53286.1.S1_s_at	2.3942	LOC_Os04g09450	0.2569	hypothetical protein
Os.3122.1.S1_at	0.404744	LOC_Os09g12660	0.2569	Glucose-1-phosphate adenylyltransferase small subunit
Os.22839.1.S1_at	0.404744	LOC_Os06g48200	0.257	xyloglucan endotransglucosylase/hydrolase protein 15precursor
Os.12994.1.S1_at	0.404744	LOC_Os12g38400	0.2574	Myb-like DNA-binding domain containing protein
Os.51928.1.S1_at	0.404744	LOC_Os03g51200	0.2577	Histone H2A
Os.12755.2.S1_s_at	0.404744	LOC_Os03g13800	0.2579	NHP2-like protein 1
Os.7.2.S2_at	0.404744	LOC_Os06g04290	0.2579	Ribosomal protein S10 family protein.
OsAffx.15929.2.S1_s_at	0.404744	LOC_Os06g44790	0.2589	hypothetical protein
Os.52555.1.S1_at	0.404744	LOC_Os06g46920	0.2589	NAD dependent epimerase/dehydratase family protein
Os.54874.1.S1_at	0.404744	LOC_Os09g27040	0.259	GEX1
Os.10144.1.S1_at	0.404744	LOC_Os08g41990	0.2591	Glutamate-1-semialdehyde 2,1-aminomutase, chloroplast precursor
Os.11745.1.S1_x_at	2.87918	LOC_Os11g31770	0.2592	expressed protein
Os.50942.1.S1_at	0.404744	LOC_Os12g03360	0.2594	Nse1 non-SMC component of SMC5-6 complex family protein
Os.7227.1.S1_at	0.404744	LOC_Os02g02860	0.2596	Glutamyl-tRNA synthetase
Os.9538.1.S1_s_at	0.404744	LOC_Os06g39870	0.2597	26S protease regulatory subunit 8
Os.35653.1.S1_a_at	0.404744	LOC_Os01g54590	0.2599	Ras-related protein RIC2
Os.21292.1.S1_at	0.404744	LOC_Os09g29840	0.2601	Hsp90 protein
Os.32856.1.S2_at	0.404744	LOC_Os01g55450	0.2602	protein kinase PK4
OsAffx.11895.1.S1_at	0.404744	LOC_Os02g04970	0.2605	expressed protein
OsAffx.29567.1.S1_x_at	0.404744	LOC_Os08g36994	0.2608	Sec23/Sec24 zinc finger domain containing protein.
Os.27080.1.S1_at	0.404744	LOC_Os02g36450	0.2609	Sugar transporter family protein
OsAffx.23155.1.S1_at	0.404744	LOC_Os01g07790	0.2611	Polygalacturonase family protein
OsAffx.11931.1.S1_at	0.404744	LOC_Os02g07800	0.2612	expressed protein
Os.18215.1.S1_at	0.404744	LOC_Os06g30310	0.2615	Alpha-glucan water dikinase
Os.12416.1.S1_at	0.404744	LOC_Os11g32650	0.2622	Chalcone synthase
Os.7256.1.S1_at	0.404744	LOC_Os03g61560	0.2626	expressed protein
Os.23175.1.S1_at	1.17882	LOC_Os02g57910	0.2629	F-box domain containing protein
Os.8295.1.S1_at	0.404744	LOC_Os03g07840	0.2629	Adenylosuccinate synthetase, chloroplast precursor
Os.28441.1.S1_at	0.404744	LOC_Os03g60560	0.2633	Zinc finger, C2H2 type family protein
Os.5562.1.S1_at	0.404744	LOC_Os04g51150	0.2634	transposon protein
Os.27250.1.S1_at	0.404744	LOC_Os09g38980	0.2635	RuBisCO subunit binding-protein alpha subunit, chloroplast precursor
Os.52433.1.S1_at	0.404744	LOC_Os04g40530	0.2639	expressed protein
OsAffx.17788.1.S1_at	0.404744	LOC_Os09g19980	0.2639	hypothetical protein
Os.11118.1.S1_at	0.404744	LOC_Os06g45710	0.264	Phosphoglycerate kinase, cytosolic
Os.49250.1.S1_at	0.886458	LOC_Os07g04440	0.2645	expressed protein
Os.16659.1.S2_at	0.404744	LOC_Os03g49430	0.2646	Prp18 domain containing protein
Os.49848.1.S1_at	0.404744	LOC_Os04g50770	0.2647	Myb-related protein Zm1
Os.7864.1.S1_at	0.404744	LOC_Os03g60100	0.2648	50S ribosomal protein L17
Os.52886.1.S1_at	0.424316	LOC_Os03g25750	0.265	Conserved hypothetical protein.
Os.51789.1.S1_at	0.940163	LOC_Os03g42520	0.2658	expressed protein
Os.34438.2.A1_x_at	0.404744	LOC_Os07g39740	0.266	Esterase precursor
Os.13596.1.S1_at	0.404744	LOC_Os03g10320	0.2662	expressed protein
Os.37594.1.S1_at	0.404744	LOC_Os03g39860	0.2666	Conserved hypothetical protein.
Os.55317.1.S1_at	0.404744	LOC_Os01g55020	0.2667	#N/A
Os.5094.1.S1_at	0.404744	LOC_Os05g31480	0.2667	methyltransferase family protein
Os.8544.1.S1_at	0.404744	LOC_Os08g34280	0.267	NAD dependent epimerase/dehydratase family protein
Os.52830.1.S1_at	0.404744	LOC_Os02g34430	0.2672	protein kinase family protein
Os.12244.1.S1_at	0.404744	LOC_Os03g15960	0.2672	17.4 kDa class I heat shock protein
Os.53714.1.S1_at	0.404744	LOC_Os07g38440	0.2672	transposon protein , unclassified
Os.21950.1.S1_at	0.404744	LOC_Os08g37630	0.2675	#N/A
Os.12628.1.S1_at	0.404744	LOC_Os06g02380	0.2677	RuBisCO subunit binding-protein beta subunit, chloroplast precursor
OsAffx.12964.1.S1_at	0.404744	LOC_Os03g21110	0.2679	emp24/gp25L/p24 family protein
Os.10987.1.S1_at	0.404744	LOC_Os03g63410	0.2679	Elongation factor Tu, mitochondrial precursor
Os.28300.4.S1_x_at	0.404744	LOC_Os03g22350	0.268	Brix domain containing protein
OsAffx.22504.1.S1_at	0.69031	LOC_Os07g03930	0.268	Protein kinase domain containing protein
OsAffx.28857.1.S1_at	0.404744	LOC_Os07g41320	0.2684	Phytochelatin synthetase-like conserved region family protein
Os.11202.1.S1_at	0.404744	LOC_Os08g06100	0.2688	Caffeic acid 3-O-methyltransferase
Os.39065.1.A1_s_at	0.404744	LOC_Os02g52390	0.2689	Peptidase M16 inactive domain containing protein
Os.27003.1.S2_a_at	0.404744	LOC_Os10g28600	0.2692	pentatricopeptide
Os.51228.3.S1_at	0.404744	LOC_Os03g14120	0.2695	dihydrodipicolinate reductase family protein
Os.53694.1.S1_at	0.404744	LOC_Os03g11874	0.2696	Conserved hypothetical protein.
Os.51962.1.S1_at	0.404744	LOC_Os10g06610	0.2701	expressed protein
Os.11112.1.S1_s_at	0.404744	LOC_Os08g40910	0.2703	expressed protein
OsAffx.2925.1.S1_at	0.404744	LOC_Os02g40280	0.2704	Piwi domain containing protein
Os.7174.1.S1_at	0.404744	LOC_Os10g38540	0.2708	glutathione S-transferase GSTU6
Os.9080.1.S1_at	0.404744	LOC_Os03g08550	0.2712	leucine-rich repeat transmembrane protein kinase 1
Os.5955.1.S1_at	0.404744	LOC_Os09g26900	0.2714	Ctr copper transporter family protein
Os.11493.1.A1_at	0.404744	LOC_Os05g35580	0.2721	Amidophosphoribosyltransferase, chloroplast precursor
Os.51775.1.S1_at	0.404744	LOC_Os12g05210	0.2729	expressed protein
Os.32192.1.S1_at	0.404744	LOC_Os01g67090	0.2734	IQ calmodulin-binding motif family protein
Os.53150.1.S1_at	0.404744	LOC_Os08g41730	0.2734	Proteasome subunit beta type 1
Os.8519.1.S1_a_at	0.404744	LOC_Os05g51830	0.2737	Histone deacetylase 2b
Os.5095.1.S1_at	0.404744	LOC_Os07g40130	0.2738	transposon protein , CACTA, En/Spm sub-class
Os.50880.2.S1_x_at	0.404744	LOC_Os09g07120	0.2738	DNA-directed RNA polymerase 1, mitochondrial precursor
Os.28617.1.S1_at	0.404744	LOC_Os02g57840	0.2743	Remorin, C-terminal region family protein
Os.17708.1.S1_at	0.404744	LOC_Os01g48380	0.2745	pentatricopeptide
Os.10156.1.S1_a_at	0.404744	LOC_Os03g61260	0.2751	50S ribosomal protein L18, chloroplast precursor
Os.33730.1.S1_a_at	0.404744	LOC_Os12g31800	0.2751	RNA recognition motif family protein
Os.19112.1.S1_at	0.404744	LOC_Os03g21530	0.2752	expressed protein
Os.22913.1.S1_at	0.404744	LOC_Os10g30640	0.2752	Translin family protein
Os.49226.1.S1_at	0.404744	LOC_Os12g38750	0.2753	diphosphonucleotide phosphatase 1
Os.9462.1.A1_at	0.404744	LOC_Os12g41715	0.2753	#N/A
Os.8585.1.S1_at	0.404744	LOC_Os03g53150	0.2754	Auxin-responsive protein IAA14
Os.15877.1.S1_at	0.404744	LOC_Os11g29400	0.276	6-phosphogluconate dehydrogenase, decarboxylating
Os.48079.1.S1_at	0.404744	LOC_Os07g38150	0.2766	expressed protein
Os.8281.1.S1_at	0.404744	LOC_Os12g41620	0.2766	transducin family protein
Os.7770.1.S1_at	0.404744	LOC_Os05g05030	0.2772	expressed protein
Os.20056.1.A1_at	0.404744	LOC_Os06g16980	0.2774	DNA topoisomerase I family protein
Os.34191.1.S1_at	0.404744	LOC_Os07g46630	0.2774	adenosine/AMP deaminase family protein
Os.12633.1.S1_at	0.597068	LOC_Os11g26790	0.2778	Dehydrin family protein
Os.57050.1.S1_at	0.404744	LOC_Os02g29130	0.2779	ankyrin-like protein
Os.57528.1.S1_at	0.404744	LOC_Os08g33150	0.2786	MYB-like protein 2
Os.12250.1.S1_at	0.404744	LOC_Os03g63400	0.2788	NAC domain containing protein
Os.8597.1.S1_at	0.404744	LOC_Os03g02040	0.279	Remorin, C-terminal region family protein
Os.9684.1.S1_at	0.404744	LOC_Os06g38960	0.279	expressed protein
Os.8565.1.S1_at	0.404744	LOC_Os02g32490	0.2793	Acetyl-coenzyme A synthetase
Os.33102.1.S1_at	0.404744	LOC_Os01g43740	0.2797	Cytochrome P450 family protein
OsAffx.27443.1.S1_x_at	0.404744	LOC_Os06g03676	0.2797	Nuclear protein SET domain containing protein.
Os.7589.1.S1_at	0.404744	LOC_Os06g46930	0.28	50S ribosomal protein L24, chloroplast precursor
Os.38263.2.S1_x_at	0.404744	LOC_Os01g16340	0.2804	expressed protein
Os.8061.1.S1_at	0.404744	LOC_Os01g53240	0.2804	RD22
Os.11245.1.S1_at	0.404744	LOC_Os05g23600	0.2804	Ribophorin I family protein
Os.6618.1.S1_at	2.87918	LOC_Os04g49980	0.2807	Late embryogenesis abundant group 1 family protein
Os.8567.1.S1_at	0.404744	LOC_Os02g47600	0.2809	Soluble inorganic pyrophosphatase
OsAffx.18022.1.S1_at	0.404744	LOC_Os09g37070	0.2809	pentatricopeptide
OsAffx.2489.1.S1_s_at	0.404744	LOC_Os02g02810	0.2811	expressed protein
Os.4222.1.S1_at	0.404744	LOC_Os06g07210	0.2813	Ribonucleoside-diphosphate reductase large subunit
Os.5742.1.S1_a_at	0.404744	LOC_Os02g04670	0.2814	Glucan endo-1,3-beta-glucosidase 6 precursor
Os.48441.1.S1_at	0.404744	LOC_Os08g14000	0.2815	Endo-1,3;1,4-beta-D-glucanase precursor
OsAffx.4669.1.S1_at	0.404744	LOC_Os05g49760	0.2818	Isocitrate dehydrogenase
Os.8477.1.S1_a_at	0.404744	LOC_Os10g39420	0.2818	Calcium-dependent protein kinase, isoform 1
Os.32248.1.S1_at	0.404744	LOC_Os01g09860	0.2819	protein kinase family protein
Os.1726.1.S1_at	0.404744	LOC_Os01g18240	0.2824	Myb-like DNA-binding domain containing protein
OsAffx.27401.1.S1_at	0.404744	LOC_Os05g51020	0.2829	expressed protein
Os.45892.1.S1_at	0.404744	LOC_Os01g50720	0.2833	Myb-related protein Hv33
OsAffx.21963.1.S1_s_at	0.597068	LOC_Os01g19770	0.2834	stress-inducible membrane pore protein
Os.37394.1.S1_at	0.404744	LOC_Os03g15910	0.2834	hypothetical protein
Os.54263.1.S1_at	2.54818	LOC_Os02g05244	0.2837	Hypothetical protein.
Os.53987.1.S1_at	0.404744	LOC_Os06g08110	0.2837	nodulin
Os.27127.1.S1_a_at	0.404744	LOC_Os05g23320	0.2839	expressed protein
Os.17992.2.S1_at	0.404744	LOC_Os03g05830	0.284	transposon protein , CACTA, En/Spm sub-class
Os.10590.1.S1_at	0.69031	LOC_Os08g01370	0.2848	expressed protein
OsAffx.18737.1.S1_at	0.404744	LOC_Os11g07911	0.2849	#N/A
Os.8523.1.S1_at	0.404744	LOC_Os11g40009	0.2849	#N/A
Os.54579.1.S1_s_at	0.99154	LOC_Os07g23640	0.2851	transposon protein , CACTA, En/Spm sub-class
Os.52359.1.S1_at	0.404744	LOC_Os03g17730	0.2856	prephenate dehydratase family protein
Os.51431.1.S1_at	0.404744	LOC_Os09g29080	0.2856	expressed protein
Os.53241.1.S1_at	0.404744	LOC_Os01g48690	0.2861	ribosomal protein S20 containing protein
Os.46294.1.S1_at	3.5146	LOC_Os10g25180	0.2862	hypothetical protein
Os.26807.1.S1_at	0.404744	LOC_Os01g12210	0.2864	Uncharacterized protein family UPF0005 containing protein
Os.42801.1.S1_at	0.404744	LOC_Os07g42626	0.2866	Protein kinase domain containing protein.
Os.33741.1.S1_at	0.404744	LOC_Os07g12320	0.2868	expressed protein
Os.9971.1.S1_s_at	0.404744	LOC_Os02g42850	0.2879	Myb-like DNA-binding domain containing protein
OsAffx.4104.1.S1_at	0.404744	LOC_Os04g46010	0.288	pentatricopeptide
Os.32299.1.S1_at	0.404744	LOC_Os03g16080	0.2881	Mitochondrial carrier protein
Os.7949.1.S1_at	0.404744	LOC_Os03g24020	0.2881	50S ribosomal protein L6
Os.5544.1.S1_at	0.404744	LOC_Os06g48600	0.2881	Macrophage migration inhibitory factor family protein
Os.10985.1.S1_at	0.404744	LOC_Os11g09280	0.2882	Protein disulfide-isomerase precursor
Os.46574.1.S1_at	1.53413	LOC_Os10g42040	0.2885	expressed protein
Os.13743.1.S1_at	0.404744	LOC_Os02g55560	0.2887	DNA-binding protein phosphatase 2C
Os.28059.2.A1_at	0.404744	LOC_Os07g06990	0.2888	hypothetical protein
Os.11838.1.S1_at	0.404744	LOC_Os03g13540	0.2894	purple acid phosphatase 1
OsAffx.12099.1.S1_s_at	0.404744	LOC_Os02g18390	0.2895	expressed protein
Os.5087.1.S1_at	0.404744	LOC_Os11g03780	0.29	Alpha-L-arabinofuranosidase C-terminus family protein
Os.10756.1.S1_at	0.404744	LOC_Os03g14450	0.2906	Enolase 2
Os.47912.1.S1_at	0.404744	LOC_Os05g49610	0.291	membrane associated salt-inducible protein
Os.37600.1.S1_at	0.404744	LOC_Os01g08650	0.2911	expressed protein
Os.42832.1.S1_at	0.404744	LOC_Os01g71690	0.2915	recA protein
Os.35451.1.S1_at	0.404744	LOC_Os03g19930	0.2916	Adenylosuccinate lyase
OsAffx.26687.1.S1_at	0.404744	LOC_Os05g02050	0.2916	Mitochondrial import inner membrane translocase subunit Tim9
Os.51136.1.S1_at	0.404744	LOC_Os03g17140	0.2918	expressed protein
Os.7158.1.S1_a_at	0.404744	LOC_Os07g14270	0.2921	Calreticulin precursor
Os.9678.1.S1_at	0.404744	LOC_Os07g47300	0.2923	GTP1/OBG family protein
OsAffx.30674.1.S1_s_at	0.404744	LOC_Os10g34820	0.2924	expressed protein
Os.49705.1.S1_at	0.404744	LOC_Os08g31750	0.2926	methyltransferase
OsAffx.17696.1.S1_at	0.404744	LOC_Os09g14700	0.2926	expressed protein
Os.6793.1.S1_at	0.404744	LOC_Os02g36710	0.2928	Nucleosome assembly protein containing protein
Os.17681.1.S1_at	0.404744	LOC_Os04g38220	0.2929	Sugar transporter family protein
OsAffx.4156.1.S1_at	0.404744	LOC_Os04g52520	0.2931	hypothetical protein
OsAffx.12889.1.S1_s_at	0.404744	LOC_Os03g17060	0.2936	RNA-binding protein
Os.57491.1.A1_at	0.404744	LOC_Os03g38000	0.2936	#N/A
Os.55357.1.S1_at	0.404744	LOC_Os03g42440	0.2937	Conserved hypothetical protein.
OsAffx.4529.1.S1_at	0.404744	LOC_Os05g35540	0.2937	expressed protein
Os.25825.1.S1_at	0.404744	LOC_Os03g22880	0.2938	Nucleolar protein Nop56
OsAffx.24799.1.S1_at	0.404744	LOC_Os02g49830	0.2939	PPR986-12
Os.46325.1.A1_at	0.404744	LOC_Os01g07390	0.294	Zinc finger, C3HC4 type family protein
Os.9995.1.S1_at	0.404744	LOC_Os03g16874	0.2942	Helix-turn-helix, Fis-type domain containing protein.
Os.19761.1.S1_at	0.404744	LOC_Os01g03950	0.2944	alpha-D-xylosidase
Os.13812.1.S1_a_at	0.404744	LOC_Os03g61600	0.2946	Phosphoribosylformylglycinamidine cyclo-ligase,chloroplast
Os.8026.1.S1_at	0.404744	LOC_Os11g47120	0.2946	ATP-citrate synthase
Os.5975.1.S1_at	0.404744	LOC_Os02g58650	0.295	expressed protein
Os.34521.1.S1_at	0.404744	LOC_Os03g29810	0.2953	Clp protease family protein
Os.22696.2.S1_x_at	0.404744	LOC_Os12g07010	0.2955	60S ribosomal protein L3
Os.22272.1.S1_at	0.404744	LOC_Os12g41950	0.2956	Auxin response factor 6
OsAffx.27775.1.S1_s_at	0.404744	LOC_Os06g22660	0.2957	expressed protein
Os.12252.1.S1_at	0.507651	LOC_Os03g41060	0.2961	Gibberellin regulated protein
Os.6133.1.S1_at	0.404744	LOC_Os02g51540	0.2966	Eukaryotic aspartyl protease family protein
Os.9448.1.A2_at	0.404744	LOC_Os09g38540	0.2966	Plastocyanin-like domain containing protein
Os.45905.1.S1_at	0.404744	LOC_Os01g68970	0.2967	CPR5 protein
Os.49087.1.A1_at	0.404744	LOC_Os05g19380	0.2967	pentatricopeptide
OsAffx.6895.1.S1_at	0.404744	LOC_Os10g37720	0.2968	hydrolase, alpha/beta fold family protein
Os.17796.1.S1_s_at	0.404744	LOC_Os11g11500	0.2968	Serpin family protein
Os.26460.2.S1_x_at	0.404744	LOC_Os01g32830	0.297	expressed protein
Os.10691.1.S1_at	0.404744	LOC_Os05g06500	0.297	universal stress protein family protein
Os.26376.1.S1_at	0.404744	LOC_Os03g01840	0.2971	transposon protein , unclassified
OsAffx.24943.1.S1_at	0.404744	LOC_Os03g02480	0.2971	60Kd inner membrane protein
Os.49162.1.S1_at	0.404744	LOC_Os05g08610	0.2973	Zinc finger, C3HC4 type family protein
Os.55226.1.S1_at	0.404744	LOC_Os03g46310	0.2977	expressed protein
OsAffx.13440.1.S1_at	0.404744	LOC_Os03g50510	0.2984	Threonine dehydratase biosynthetic, chloroplast precursor
OsAffx.29475.2.S1_s_at	0.404744	LOC_Os08g32540	0.2984	#N/A
OsAffx.12546.1.S1_at	0.404744	LOC_Os02g48100	0.2986	Helicase conserved C-terminal domain containing protein
Os.35294.1.S1_at	0.404744	LOC_Os02g57290	0.2987	Cytochrome P450 family protein
Os.32964.1.S1_at	0.404744	LOC_Os01g65150	0.2994	POT family protein
Os.12392.1.S1_at	0.404744	LOC_Os03g59210	0.2994	hypothetical protein
Os.16006.1.S1_s_at	0.404744	LOC_Os01g65530	0.2997	RNA recognition motif family protein
Os.22715.1.S1_at	0.404744	LOC_Os01g70100	0.2997	DHHC zinc finger domain containing protein
Os.51161.2.S1_at	0.404744	LOC_Os06g04190	0.2997	Rad1
OsAffx.16139.1.S1_at	0.404744	LOC_Os07g07620	0.2999	exostosin family protein
Os.53365.1.S1_at	0.404744	LOC_Os06g45100	0.3	cryptochrome dash
Os.52354.1.S1_at	0.404744	LOC_Os03g06230	0.3002	expressed protein
Os.16488.1.S1_at	0.404744	LOC_Os01g54080	0.3008	Kinesin heavy chain (Fragment).
Os.26805.2.S1_at	0.404744	LOC_Os03g17120	0.3008	Arginine biosynthesis bifunctional protein argJ 1
Os.17198.1.S1_at	0.404744	LOC_Os06g50130	0.3009	expressed protein
Os.12751.1.S1_at	0.404744	LOC_Os02g48470	0.301	expressed protein
OsAffx.24078.1.S1_at	0.404744	LOC_Os02g03050	0.3014	ribosomal RNA adenine dimethylase family protein
Os.27301.1.S1_at	0.404744	LOC_Os06g05980	0.3014	Solute carrier family 35 member C2
OsAffx.18809.1.S1_at	0.404744	LOC_Os11g11890	0.3016	Protein kinase domain containing protein
Os.14198.1.S1_at	0.404744	LOC_Os01g61760	0.3017	expressed protein
Os.38207.1.S1_x_at	0.69031	LOC_Os11g41034	0.302	#N/A
Os.24787.1.S1_at	0.404744	LOC_Os09g11250	0.3023	co-chaperone GrpE family protein
Os.10155.1.S1_at	0.404744	LOC_Os05g02060	0.3025	amino acid selective channel protein
Os.4917.1.S1_at	0.404744	LOC_Os05g33500	0.3027	mitochondrial transcription termination factor family protein
Os.8837.1.S1_at	0.404744	LOC_Os02g33770	0.3029	expressed protein
Os.459.1.S1_at	0.404744	LOC_Os03g46070	0.3029	P21 protein
Os.55388.1.S1_at	0.404744	LOC_Os04g36600	0.3029	expressed protein
Os.54313.1.S1_at	0.404744	LOC_Os03g59550	0.3031	RNA recognition motif family protein
Os.4177.1.S1_at	0.404744	LOC_Os03g55930	0.3033	30S ribosomal protein S9, chloroplast precursor
OsAffx.7857.1.S1_at	0.404744	LOC_Os12g41830	0.3034	modification methylase, HemK family protein
OsAffx.15912.1.S1_at	0.404744	LOC_Os06g43690	0.3041	Utp21 specific WD40 associated domain containing protein
Os.20151.1.S1_at	0.404744	LOC_Os03g09900	0.3042	membrane protein
OsAffx.12915.1.S1_at	0.404744	LOC_Os03g18300	0.3043	pherophorin
Os.24663.1.S1_s_at	0.404744	LOC_Os02g51480	0.3044	pentatricopeptide
Os.14816.1.S1_at	0.404744	LOC_Os02g49360	0.3048	tRNA methyltransferase family protein
Os.16105.1.S1_at	0.404744	LOC_Os10g07450	0.3048	expressed protein
OsAffx.24073.1.S1_at	0.404744	LOC_Os02g02850	0.3051	C-1-tetrahydrofolate synthase, cytoplasmic
Os.26040.1.S1_at	0.404744	LOC_Os03g62630	0.3054	ribosomal protein S6 family protein
Os.47742.1.S1_at	0.404744	LOC_Os05g32960	0.3054	expressed protein
Os.15747.1.A1_at	0.404744	LOC_Os09g39910	0.3058	ATP-binding cassette, sub-family F, member 2
Os.52607.1.S1_at	0.404744	LOC_Os08g30080	0.3061	oxidoreductase, 2OG-Fe oxygenase family protein
Os.49601.1.S1_at	1.53413	LOC_Os06g46940	0.3067	Cyanogenic beta-glucosidase precursor
Os.25529.1.S1_at	0.404744	LOC_Os05g44330	0.3068	DJ-1 family protein
Os.13860.1.A1_at	0.404744	LOC_Os03g55470	0.3073	expressed protein
Os.5634.1.S1_at	0.404744	LOC_Os04g38026	0.3073	Sugar transporter family protein.
OsAffx.31358.1.S1_at	0.404744	LOC_Os11g37990	0.3073	CRS1/YhbY domain containing protein
Os.34805.1.S1_at	0.404744	LOC_Os03g37260	0.3074	pentatricopeptide
Os.6029.1.S1_at	0.404744	LOC_Os01g66379	0.3077	4-diphosphocytidyl-2-methyl-D-erythritol synthase family protein.
OsAffx.30939.2.S1_s_at	0.99154	LOC_Os11g11960	0.3077	NBS-LRR type disease resistance protein
Os.31252.1.S1_at	0.404744	LOC_Os11g18830	0.3077	Survival motor neuron containing protein
Os.33244.1.S2_at	0.404744	LOC_Os01g62900	0.3078	Delta 1-pyrroline-5-carboxylate synthetase
OsAffx.32335.1.A1_at	0.404744	LOC_Os09g19960	0.3078	hypothetical protein
Os.8549.1.S1_at	0.404744	LOC_Os03g50130	0.3081	MAPEG family protein
OsAffx.14122.1.S1_at	0.404744	LOC_Os04g33940	0.3082	expressed protein
Os.17792.1.S1_at	0.404744	LOC_Os01g08770	0.3083	WD-repeat protein 46
Os.47726.1.S1_at	0.404744	LOC_Os12g34890	0.3085	Acyl carrier protein I, chloroplast precursor
Os.2678.1.S1_at	0.404744	LOC_Os02g13870	0.3086	Aquaporin NIP1.2
Os.19817.1.S1_at	0.404744	LOC_Os03g21370	0.309	expressed protein
Os.9471.1.S1_a_at	0.404744	LOC_Os08g40790	0.3092	DNA repair ATPase
Os.27772.1.S1_x_at	0.404744	LOC_Os12g34860	0.3092	phenylalanyl-tRNA synthetase class IIc family protein
Os.52629.1.S1_at	0.404744	LOC_Os03g59280	0.3094	hypothetical protein
Os.53755.1.S1_at	0.404744	LOC_Os07g09370	0.3095	expressed protein
Os.7153.1.S1_at	0.404744	LOC_Os12g34880	0.3096	expressed protein
Os.11425.1.S1_at	0.404744	LOC_Os07g08330	0.3097	60S ribosomal protein L4
Os.48238.1.S1_x_at	0.404744	LOC_Os03g44530	0.31	expressed protein
Os.20940.1.S1_at	0.404744	LOC_Os03g29950	0.3101	Glucose-6-phosphate 1-dehydrogenase, chloroplast precursor
Os.52295.1.S1_at	0.404744	LOC_Os04g44770	0.3103	expressed protein
Os.49655.1.S1_at	0.404744	LOC_Os06g09420	0.3104	B3 DNA binding domain containing protein
OsAffx.16129.1.S1_at	0.404744	LOC_Os07g06800	0.3106	3-oxo-5-alpha-steroid 4-dehydrogenase family protein
OsAffx.5572.1.S1_at	0.404744	LOC_Os07g38930	0.3109	Glucan endo-1,3-beta-glucosidase 4 precursor
Os.28148.1.S1_at	0.404744	LOC_Os03g11440	0.311	Protein transport protein Sec61 alpha subunit isoform 2
Os.10798.1.S1_at	0.404744	LOC_Os03g16010	0.311	protein kinase
Os.50572.1.S1_at	0.404744	LOC_Os12g36920	0.3112	calmodulin-binding protein
OsAffx.16770.1.S1_at	0.404744	LOC_Os07g49390	0.3114	prephenate dehydratase family protein
Os.2243.2.S1_at	0.404744	LOC_Os03g03360	0.3125	50S ribosomal protein L5, chloroplast precursor
OsAffx.12788.1.S1_at	0.404744	LOC_Os03g08710	0.3127	expressed protein
Os.37967.1.S1_at	0.404744	LOC_Os07g42420	0.3127	3-oxoacyl-synthase I, chloroplast precursor
Os.18321.3.S1_at	0.566504	LOC_Os02g44780	0.3131	Polyprenyl synthetase family protein
Os.11092.1.S1_at	0.404744	LOC_Os04g32950	0.3131	Calnexin homolog precursor
Os.6634.1.S1_at	0.404744	LOC_Os02g41590	0.3132	Adenosine kinase 2
Os.24224.1.A1_at	0.404744	LOC_Os03g10600	0.3132	expressed protein
Os.53618.1.S1_at	0.404744	LOC_Os05g02040	0.3132	replication factor-a protein 1 containing protein
Os.15723.1.S1_a_at	0.404744	LOC_Os05g01970	0.3134	expressed protein
Os.19114.1.S1_at	0.404744	LOC_Os04g59130	0.3136	Tubby protein
Os.7119.1.S1_at	0.404744	LOC_Os07g41190	0.3141	WD-repeat protein 50
Os.46652.1.S1_at	0.404744	LOC_Os10g35290	0.3141	DNA-directed RNA polymerase, beta subunit family protein
Os.1408.1.S1_at	0.404744	LOC_Os01g10860	0.3143	expressed protein
Os.10746.1.S1_a_at	0.404744	LOC_Os04g35240	0.3143	Serine/threonine-protein kinase SAPK7
Os.20100.1.S1_s_at	0.404744	LOC_Os03g19280	0.3144	Argininosuccinate lyase
Os.12186.1.S1_at	0.404744	LOC_Os03g21040	0.3144	expressed protein
Os.47398.1.S1_at	0.404744	LOC_Os02g46150	0.3146	Uncharacterised protein family containing protein
Os.11327.1.S1_at	0.566504	LOC_Os03g18130	0.3146	Asparagine synthetase
Os.20934.1.A1_at	0.404744	LOC_Os03g07200	0.3149	expressed protein
Os.33019.1.S1_at	0.404744	LOC_Os05g40700	0.3151	expressed protein
Os.9100.1.S1_at	0.404744	LOC_Os06g17840	0.3151	HEAT repeat family protein
Os.48830.1.S1_at	0.404744	LOC_Os07g38490	0.3155	GDP-fucose protein-O-fucosyltransferase 2
Os.8765.1.S1_a_at	0.404744	LOC_Os01g47690	0.3156	Hydroxyacylglutathione hydrolase 3, mitochondrial precursor
Os.12350.1.S1_s_at	0.404744	LOC_Os11g41610	0.3157	40S ribosomal protein S29
Os.54074.1.S1_at	0.404744	LOC_Os09g31050	0.3159	jmjC domain containing protein
Os.26063.1.S1_at	2.87918	LOC_Os12g43060	0.316	retrotransposon protein , unclassified
Os.19230.2.S1_at	0.404744	LOC_Os06g40050	0.3161	Brittle-1 protein, chloroplast precursor
Os.16894.1.S1_at	0.404744	LOC_Os05g32140	0.3162	UDP-sulfoquinovose synthase, chloroplast precursor
Os.38044.1.S1_at	0.404744	LOC_Os01g61630	0.3163	pentatricopeptide
Os.14409.1.S1_at	0.404744	LOC_Os06g50360	0.3163	Pseudouridine synthase, Rlu family protein.
Os.43898.1.S1_x_at	0.404744	LOC_Os03g01830	0.3167	DEAD/DEAH box helicase
Os.8240.1.S1_at	0.404744	LOC_Os11g26850	0.3167	Adenosylhomocysteinase
Os.27703.1.S1_s_at	0.818496	LOC_Os09g13650	0.3171	expressed protein
Os.46041.1.S1_at	0.404744	LOC_Os01g18210	0.3178	Peptidyl-prolyl cis-trans isomerase, chloroplast precursor
Os.49571.1.S1_at	0.404744	LOC_Os03g15530	0.3181	expressed protein
Os.16058.1.S1_at	0.404744	LOC_Os05g03910	0.3181	TPR Domain containing protein
Os.10873.1.S1_at	0.404744	LOC_Os02g53420	0.3189	Heat shock 70 kDa protein, mitochondrial precursor
Os.55448.1.S1_at	0.404744	LOC_Os02g11870	0.3191	expressed protein
Os.7609.1.S1_at	0.404744	LOC_Os05g32110	0.3191	COBRA-like protein 2 precursor
Os.9498.1.S1_at	0.404744	LOC_Os05g48070	0.3191	expressed protein
Os.46562.1.S1_at	0.404744	LOC_Os10g32870	0.3195	ribosomal protein L11 containing protein
Os.2708.2.S1_x_at	0.404744	LOC_Os03g37270	0.3197	RNA recognition motif family protein
Os.25159.1.S1_at	0.404744	LOC_Os03g50430	0.3199	zinc finger family protein
Os.12357.1.S1_at	0.404744	LOC_Os01g52490	0.3203	40S ribosomal protein S24
Os.35284.1.S1_s_at	0.404744	LOC_Os01g70570	0.3203	phospholipid/glycerol acyltransferase family protein
OsAffx.32194.1.A1_at	0.404744	LOC_Os12g34010	0.3203	Cytochrome c biosynthesis ccmC-like mitochondrial protein
Os.11004.1.S1_at	0.404744	LOC_Os09g32140	0.3205	hypothetical protein
OsAffx.18601.1.S1_at	0.404744	LOC_Os10g41770	0.3205	expressed protein
Os.33308.1.S1_at	0.404744	LOC_Os04g53490	0.3208	expressed protein
OsAffx.19309.1.S1_at	0.818496	LOC_Os11g41500	0.3208	NC domain-containing protein
Os.13605.1.S1_at	0.404744	LOC_Os09g32210	0.3211	Pumilio-family RNA binding repeat containing protein
Os.10662.1.S1_at	0.404744	LOC_Os01g15320	0.3212	Rapid ALkalinization Factor family protein
Os.27850.1.S1_at	0.404744	LOC_Os03g38980	0.3212	Lysyl-tRNA synthetase
Os.135.1.S1_at	0.404744	LOC_Os06g15420	0.3215	Asparagine synthetase
Os.27167.1.S1_at	0.507651	LOC_Os09g10600	0.3216	Enoyl, chloroplast precursor
Os.55488.1.S1_at	0.404744	LOC_Os08g28790	0.322	Dirigent-like protein
Os.3391.1.S1_at	0.404744	LOC_Os09g23620	0.3223	typical P-type R2R3 Myb protein
Os.4610.1.S1_at	0.404744	LOC_Os05g25850	0.3225	Superoxide dismutase, mitochondrial precursor
Os.53721.1.S1_at	0.404744	LOC_Os03g30830	0.3226	expressed protein
Os.35919.1.S1_s_at	0.404744	LOC_Os03g60340	0.3226	expressed protein
Os.46869.2.S1_x_at	0.404744	LOC_Os11g42390	0.3228	Serine carboxypeptidase family protein
Os.8931.1.S1_x_at	0.404744	LOC_Os12g39420	0.3228	xanthine/uracil permease family protein
OsAffx.11499.1.S1_at	0.404744	LOC_Os01g47190	0.3231	phosphoglycerate/bisphosphoglycerate mutase family protein
Os.7575.1.S1_at	0.404744	LOC_Os04g52880	0.3231	Conserved hypothetical protein.
Os.20230.1.S1_at	0.404744	LOC_Os11g37950	0.3231	Barwin
Os.9313.1.S1_at	0.404744	LOC_Os06g42000	0.3232	AhpC/TSA family protein
Os.11828.1.S1_at	0.404744	LOC_Os09g26830	0.3232	Lung seven transmembrane receptor family protein
Os.20829.1.S1_at	0.404744	LOC_Os02g55630	0.3234	CobW/P47K family protein
Os.19040.1.S1_at	0.404744	LOC_Os04g39220	0.3238	expressed protein
Os.55837.1.S1_x_at	0.404744	LOC_Os01g10370	0.3239	AP2 domain containing protein
Os.9720.1.S1_at	0.404744	LOC_Os08g14770	0.3239	aminotransferase class III family protein
Os.35061.1.S1_at	0.444298	LOC_Os01g42690	0.324	Phospholipase/Carboxylesterase family protein
Os.51102.1.S1_at	0.404744	LOC_Os06g19640	0.3242	expressed protein
Os.26586.1.A1_at	0.404744	LOC_Os12g06910	0.3242	Nrap protein
Os.47303.1.S1_at	1.64595	LOC_Os01g54030	0.3243	NADP-dependent malic enzyme
Os.28066.1.S1_s_at	0.404744	LOC_Os02g01170	0.3243	HECT-domain family protein
Os.53716.1.S1_at	0.404744	LOC_Os03g11230	0.3243	expressed protein
OsAffx.23918.1.S1_x_at	0.404744	LOC_Os01g64780	0.3247	transmembrane protein
Os.1311.1.S1_at	0.404744	LOC_Os02g02410	0.3251	Luminal binding protein 3 precursor
Os.11155.1.S1_at	0.404744	LOC_Os03g45920	0.3251	Tubulin beta-8 chain
Os.27375.1.A1_at	0.404744	LOC_Os02g04460	0.3255	50S ribosomal protein L3, chloroplast precursor
OsAffx.3365.1.S1_s_at	0.404744	LOC_Os03g29740	0.3259	small nuclear ribonucleoprotein G
Os.14708.1.S1_at	0.404744	LOC_Os07g33310	0.3259	MATE efflux family protein
Os.50054.1.S1_x_at	0.404744	LOC_Os06g04090	0.3261	No apical meristem protein
Os.11698.1.S1_at	0.404744	LOC_Os07g38400	0.3265	Major Facilitator Superfamily protein
OsAffx.14239.1.S1_at	0.404744	LOC_Os04g42260	0.3267	Protein phosphatase 2C containing protein
OsAffx.19104.1.S1_at	0.404744	LOC_Os11g31540	0.3268	BRASSINOSTEROID INSENSITIVE 1-associated receptor kinase 1
Os.13624.1.S1_at	0.404744	LOC_Os01g38510	0.327	Sec61beta family protein
Os.12186.2.S1_x_at	0.404744	LOC_Os07g48460	0.3274	expressed protein
Os.21178.1.S2_at	0.404744	LOC_Os01g42280	0.3278	pentatricopeptide
Os.52568.1.S1_s_at	0.404744	LOC_Os11g02820	0.3278	expressed protein
Os.54585.1.S1_at	0.886458	LOC_Os11g37060	0.3279	F-box domain containing protein
Os.30812.1.S1_at	0.404744	LOC_Os01g01350	0.328	SNF7 family protein
Os.15198.1.S1_at	0.404744	LOC_Os01g10580	0.328	B-box zinc finger family protein
Os.29959.1.S1_at	0.404744	LOC_Os07g01810	0.3281	calcium-activated outward-rectifying potassium channel 6
Os.50952.1.S1_at	1.17882	LOC_Os07g03120	0.3282	expressed protein
Os.54502.1.S1_at	0.404744	LOC_Os09g38400	0.3283	expressed protein
Os.9859.3.S1_x_at	1.9924	LOC_Os01g09370	0.3285	Ankyrin repeat domain protein 28
Os.8840.1.S1_at	0.404744	LOC_Os02g48390	0.3285	Ribose-phosphate pyrophosphokinase 4
Os.10178.1.S1_a_at	0.404744	LOC_Os07g24190	0.3286	cellulose synthase A catalytic subunit 10
OsAffx.32280.1.A1_at	0.404744	LOC_Os05g08540	0.3287	oxidoreductase, 2OG-Fe oxygenase family protein
Os.19803.5.S1_at	0.886458	LOC_Os01g05900	0.3288	Histone H2B.2
Os.4891.1.S1_at	0.404744	LOC_Os03g06200	0.3291	Phosphoserine aminotransferase, chloroplast precursor
OsAffx.14276.1.S1_at	0.404744	LOC_Os04g45460	0.3292	receptor-like protein kinase
Os.12266.1.S1_at	0.404744	LOC_Os05g06780	0.3294	protease inhibitor/seed storage/lipid transfer protein
Os.37602.2.S1_x_at	0.404744	LOC_Os07g38000	0.3294	Cytochrome c family protein
Os.47768.1.S1_at	0.404744	LOC_Os03g22950	0.3295	Acyl carrier protein, mitochondrial precursor
Os.23773.2.S1_at	0.404744	LOC_Os09g27900	0.3296	D-xylose-proton symporter
Os.50210.1.S1_at	0.404744	LOC_Os08g23280	0.3299	expressed protein
Os.54656.1.S1_at	0.404744	LOC_Os02g18630	0.3301	F-box domain containing protein
Os.10615.1.S1_x_at	0.404744	LOC_Os12g02310	0.3308	Nonspecific lipid-transfer protein 2 precursor
Os.56122.1.S1_at	0.404744	LOC_Os10g25320	0.3309	#N/A
Os.54837.1.S1_at	0.404744	LOC_Os06g21330	0.3316	ankyrin repeat family protein
Os.13910.1.S1_at	0.404744	LOC_Os03g21210	0.3317	membrane-anchored endo-1,4-beta-glucanase
Os.18008.1.S1_at	0.404744	LOC_Os01g03660	0.3323	Myb-like DNA-binding domain containing protein
Os.19784.1.S1_at	0.404744	LOC_Os01g62230	0.3327	Histone H2B
Os.13866.2.S1_at	0.404744	LOC_Os03g55660	0.3327	nucleoporin
Os.52757.1.S1_at	0.404744	LOC_Os04g25570	0.3327	protein phosphatase 2c
Os.17919.1.S1_at	0.404744	LOC_Os04g52130	0.3331	Coproporphyrinogen III oxidase, chloroplast precursor
OsAffx.28093.1.S1_at	0.404744	LOC_Os06g44040	0.3332	DOMON domain containing protein
Os.55436.1.S1_at	0.404744	LOC_Os01g58670	0.3334	Hypothetical protein.
Os.33673.1.A1_at	0.404744	LOC_Os03g28170	0.3336	hypothetical protein
Os.11021.2.A1_at	0.404744	LOC_Os05g07700	0.3336	60S ribosomal protein L10
Os.6203.1.S1_at	0.404744	LOC_Os09g32250	0.3342	DNA repair ATPase
Os.46902.1.S1_at	0.404744	LOC_Os12g43600	0.3342	Glycine-rich RNA-binding protein GRP1A
Os.8165.1.S1_at	0.404744	LOC_Os02g51710	0.3343	wound/stress protein
Os.21077.1.S1_at	0.404744	LOC_Os08g21840	0.3345	ribosomal protein L15 containing protein
Os.10298.1.S1_at	0.404744	LOC_Os11g37080	0.3345	H/ACA ribonucleoprotein complex subunit 1-like protein 1
Os.27956.1.S1_at	3.73738	LOC_Os03g06360	0.3346	Seed maturation protein
Os.18205.1.S1_at	0.404744	LOC_Os01g67510	0.3348	Protein recA
OsAffx.27905.1.S1_at	0.404744	LOC_Os06g32730	0.3348	Eukaryotic initiation factor
Os.28459.1.S1_at	0.404744	LOC_Os11g26160	0.3348	Sigma-70 region 3 family protein
Os.51211.1.S1_at	0.404744	LOC_Os02g20490	0.3349	expressed protein
Os.47336.1.S1_at	0.404744	LOC_Os02g50320	0.335	expressed protein
Os.36445.1.S1_at	0.404744	LOC_Os03g36910	0.3351	methyltransferase, FkbM family protein
Os.55380.1.S1_at	0.404744	LOC_Os06g46740	0.3351	Plastocyanin-like domain containing protein
Os.47938.1.S1_at	0.404744	LOC_Os04g43290	0.3352	actin-related protein 2/3 complex 34kDa subunit family
Os.14791.1.S1_at	0.404744	LOC_Os11g32500	0.3356	Rubredoxin family protein
Os.24611.1.S1_at	0.404744	LOC_Os02g40900	0.3357	expressed protein
Os.9366.1.S1_at	0.404744	LOC_Os09g26730	0.3366	20 kDa chaperonin, chloroplast precursor
Os.8557.1.S1_at	0.404744	LOC_Os05g05060	0.3367	expressed protein
OsAffx.30846.1.S1_at	0.404744	LOC_Os11g06690	0.337	serine esterase family protein
Os.54490.1.S1_at	0.404744	LOC_Os05g47510	0.3371	hypothetical protein
Os.9868.1.S1_at	0.404744	LOC_Os09g38772	0.3373	MOSC, N-terminal beta barrel domain containing protein.
OsAffx.23600.1.S1_x_at	0.404744	LOC_Os01g40250	0.3374	HEAT repeat family protein
OsAffx.2569.1.S1_at	0.404744	LOC_Os02g10860	0.3374	TGACG-motif binding factor
Os.55669.1.S1_at	0.404744	LOC_Os01g61170	0.3376	prenylated rab acceptor
Os.56126.1.S1_at	0.404744	LOC_Os03g42480	0.3377	Conserved hypothetical protein.
Os.18149.1.S1_x_at	0.404744	LOC_Os04g40740	0.3379	Kelch motif family protein
Os.24026.2.S1_x_at	0.404744	LOC_Os10g33700	0.3379	pentatricopeptide
Os.10295.1.S1_at	0.404744	LOC_Os12g07300	0.338	expressed protein
Os.17764.1.S1_at	0.404744	LOC_Os05g42100	0.3382	expressed protein
Os.49746.1.S1_at	0.404744	LOC_Os01g74020	0.3384	myb-like DNA-binding domain, SHAQKYF class family protein
Os.16612.1.S1_at	0.404744	LOC_Os02g16670	0.3385	PP-loop family protein
OsAffx.26329.1.S1_at	2.69318	LOC_Os04g34620	0.3387	expressed protein
Os.12575.2.S1_at	0.404744	LOC_Os07g46720	0.3388	Nucleolar protein Nop56
Os.51712.1.S1_at	0.404744	LOC_Os02g42210	0.3391	membrane-associated salt-inducible protein
Os.18587.1.S1_at	0.404744	LOC_Os07g08140	0.3392	Heat shock factor protein HSF30
OsAffx.15339.1.S1_s_at	0.404744	LOC_Os06g09820	0.3395	Protein of unknown function containing protein
Os.7466.1.S1_at	0.404744	LOC_Os01g45530	0.3396	Single-strand binding protein family protein
Os.26691.1.A1_at	0.404744	LOC_Os01g36090	0.3397	DNA-damage-repair/toleration protein DRT102
OsAffx.22287.1.S1_at	0.404744	LOC_Os03g02430	0.3399	pentatricopeptide
Os.7775.1.S1_at	2.12222	LOC_Os09g17930	0.3404	transposon protein , CACTA, En/Spm sub-class
Os.48107.1.A1_at	0.404744	LOC_Os02g55134	0.3406	Cytochrome c oxidase copper chaperone (Dopuin).
Os.22781.1.S1_at	0.404744	LOC_Os02g38920	0.3407	Glyceraldehyde-3-phosphate dehydrogenase, cytosolic3
Os.20447.1.S1_at	0.404744	LOC_Os04g38620	0.3407	Nucleosome assembly protein containing protein
Os.14286.1.S1_at	0.404744	LOC_Os02g50010	0.341	APO protein 3, mitochondrial precursor
OsAffx.3575.1.S1_at	0.404744	LOC_Os03g51440	0.3416	Leucine Rich Repeat family protein
Os.29736.1.S1_at	0.404744	LOC_Os03g58540	0.3417	GTP1/OBG family protein
Os.10383.1.S1_at	0.404744	LOC_Os07g10300	0.3417	expressed protein
Os.6592.1.S1_a_at	0.404744	LOC_Os05g04380	0.3418	Peroxidase family protein
Os.38090.1.S1_at	0.404744	LOC_Os01g37820	0.3419	expressed protein
Os.18206.1.S1_at	0.404744	LOC_Os01g59730	0.3419	60S ribosomal protein L30
Os.9262.1.S1_at	0.404744	LOC_Os03g21720	0.3419	Vacuolar sorting receptor 1 precursor
Os.11405.1.S1_at	0.404744	LOC_Os12g13320	0.342	Argininosuccinate synthase, chloroplast precursor
Os.27540.2.S1_x_at	0.404744	LOC_Os01g13190	0.3421	Histidinol dehydrogenase, chloroplast precursor
Os.8481.1.S3_a_at	0.404744	LOC_Os03g13460	0.3421	microtubule associated protein family protein
OsAffx.10806.1.S1_x_at	0.404744	LOC_Os04g53380	0.3422	expressed protein
OsAffx.25534.1.S1_at	0.404744	LOC_Os03g44250	0.3423	hypothetical protein
Os.4746.2.A1_at	0.404744	LOC_Os11g24180	0.3423	#N/A
Os.2123.1.S1_at	0.404744	LOC_Os01g54300	0.3424	glycosyl hydrolase family 5 protein
Os.51896.1.S1_at	0.404744	LOC_Os02g49470	0.3424	tic20 protein
OsAffx.2808.1.S1_s_at	0.404744	LOC_Os02g30410	0.3425	expressed protein
Os.45831.1.S1_x_at	3.94292	LOC_Os01g02270	0.3426	hypothetical protein
Os.24972.1.S1_at	0.404744	LOC_Os02g09930	0.3429	glycosyltransferase 10
Os.56059.1.S1_at	0.404744	LOC_Os02g13630	0.343	Conserved hypothetical protein.
Os.9074.1.S1_s_at	0.404744	LOC_Os03g02960	0.343	Nascent polypeptide-associated complex alpha subunit
Os.57469.1.S1_x_at	0.404744	LOC_Os05g34770	0.3431	Cytochrome c
Os.15139.1.S1_at	0.466852	LOC_Os07g23430	0.3432	Omega-6 fatty acid desaturase, endoplasmic reticulum
Os.49940.1.S1_at	2.26992	LOC_Os04g10650	0.3435	hydroxyproline-rich glycoprotein family protein
Os.2369.1.S1_a_at	0.404744	LOC_Os04g49410	0.3435	Alpha-expansin 13 precursor
Os.10406.1.S1_at	0.404744	LOC_Os05g40820	0.3435	60S ribosomal protein L24
Os.7614.1.S1_at	0.404744	LOC_Os06g13600	0.3435	HEAT repeat family protein
Os.8724.1.S1_at	0.770548	LOC_Os07g37400	0.3436	F-box domain containing protein
Os.38084.1.S1_at	0.404744	LOC_Os09g24710	0.3437	hydrolase, alpha/beta fold family protein
Os.11316.1.S1_at	0.404744	LOC_Os01g68020	0.3439	BTB/POZ domain containing protein
Os.51080.1.S1_at	0.404744	LOC_Os05g19150	0.3439	hydrolase, alpha/beta fold family protein
Os.50984.1.S1_s_at	0.404744	LOC_Os12g37710	0.3446	Thylakoid lumenal 21.5 kDa protein, chloroplast precursor
Os.9756.1.S1_a_at	0.404744	LOC_Os11g05260	0.3447	phosphoglycerate mutase family protein
Os.5581.1.S1_at	0.404744	LOC_Os03g56540	0.3449	DNAJ protein
Os.24106.2.A1_at	0.404744	LOC_Os03g49480	0.3455	GNS1/SUR4 family protein
Os.48784.1.S1_at	0.404744	LOC_Os08g36760	0.3455	Remorin, C-terminal region family protein
Os.15898.1.S1_at	0.404744	LOC_Os09g28580	0.3455	expressed protein
Os.20693.1.S1_at	0.404744	LOC_Os11g41910	0.3457	small GTP-binding protein domain containing protein
Os.8476.1.S1_at	0.404744	LOC_Os03g19510	0.3458	ATP-dependent Clp protease proteolytic subunit 1
OsAffx.4639.1.S1_at	0.404744	LOC_Os05g46610	0.3458	Myb-related protein Hv33
Os.8481.2.S1_at	0.404744	LOC_Os03g13450	0.346	expressed protein
Os.52337.1.S1_at	0.404744	LOC_Os03g40260	0.3461	regulator of chromosome condensation
Os.5391.1.S1_at	0.404744	LOC_Os05g41440	0.3462	Cytochrome P450 98A1
Os.10104.1.S1_at	0.404744	LOC_Os04g40980	0.3463	Uncharacterized BCR, COG1963 family protein
OsAffx.27508.63.S1_s_at	0.404744	LOC_Os03g17910	0.3466	kinesin like protein
Os.15690.1.S1_at	0.404744	LOC_Os02g07360	0.3467	pentatricopeptide
OsAffx.26533.1.S1_at	0.404744	LOC_Os04g48870	0.3467	expressed protein
Os.21073.1.S1_at	0.404744	LOC_Os04g50860	0.3471	expressed protein
Os.17765.1.A1_at	0.404744	LOC_Os05g37160	0.3472	Cell division protein ftsZ
Os.14007.1.S1_at	0.404744	LOC_Os06g12530	0.3473	Nuclear migration protein nudC
Os.3818.1.S1_a_at	0.404744	LOC_Os01g09280	0.3474	myb-like DNA-binding domain, SHAQKYF class family protein
Os.1445.1.S1_at	0.404744	LOC_Os01g06660	0.3475	Pyruvate decarboxylase isozyme 1
OsAffx.12938.1.S1_at	0.404744	LOC_Os03g19570	0.3475	Fip1 motif family protein
Os.25531.1.S1_at	0.404744	LOC_Os04g28990	0.3477	Chloroplastic quinone-oxidoreductase homolog
OsAffx.19468.1.S1_s_at	0.404744	LOC_Os11g03670	0.3477	Mpv17/PMP22 family protein
Os.38312.2.S1_x_at	0.404744	LOC_Os01g04860	0.3479	expressed protein
Os.10051.1.S1_at	0.404744	LOC_Os09g36990	0.3479	expressed protein
Os.8774.1.S1_at	0.404744	LOC_Os05g37520	0.3482	expressed protein
Os.7955.1.A1_at	0.404744	LOC_Os08g39500	0.3482	60S ribosomal protein L31
OsAffx.12328.1.S1_at	0.404744	LOC_Os02g33150	0.3485	expressed protein
Os.11473.1.A1_at	0.404744	LOC_Os02g41580	0.3488	Phosphoenolpyruvate carboxylase kinase.
Os.22279.3.S1_x_at	0.404744	LOC_Os06g30460	0.3488	2-oxo acid dehydrogenases acyltransferase family protein
Os.43896.1.S1_at	0.597068	LOC_Os03g08910	0.349	MatE family protein
Os.9280.1.S1_a_at	0.404744	LOC_Os03g63680	0.349	expressed protein
Os.5315.1.S1_at	0.404744	LOC_Os06g40950	0.349	DNA-directed RNA polymerase I largest subunit
Os.51701.1.S1_at	0.404744	LOC_Os02g26300	0.3491	expressed protein
Os.24616.1.S2_at	0.404744	LOC_Os04g46310	0.3493	HEAT repeat family protein
Os.12385.1.S1_at	0.404744	LOC_Os03g57340	0.3495	DnaJ protein homolog
Os.49109.1.S2_at	0.404744	LOC_Os08g38850	0.3496	CRAL/TRIO, N-terminus family protein
Os.52927.1.S1_at	0.404744	LOC_Os05g22990	0.3497	expressed protein
Os.27005.1.A1_at	0.770548	LOC_Os09g11510	0.3499	phosphoglycerate mutase family protein
Os.24912.1.S1_a_at	0.404744	LOC_Os02g11820	0.3502	GTPase activating protein
Os.9459.1.S1_at	0.404744	LOC_Os04g50990	0.3504	60S ribosomal protein L12
OsAffx.24957.1.S1_at	0.404744	LOC_Os03g03980	0.3507	expressed protein
Os.15707.1.S1_at	0.404744	LOC_Os08g40430	0.3511	mitochondrial transcription termination factor
Os.4625.1.S1_at	0.404744	LOC_Os02g09470	0.3513	expressed protein
OsAffx.18753.3.S1_at	0.404744	LOC_Os11g08707	0.3513	#N/A
Os.32478.1.S1_at	0.404744	LOC_Os01g46400	0.3514	expressed protein
Os.51176.1.S1_at	0.404744	LOC_Os10g31320	0.3515	transposon protein , CACTA, En/Spm sub-class
OsAffx.1987.1.S1_at	0.404744	LOC_Os01g12220	0.3519	Uncharacterized protein family UPF0016 containing protein
Os.9946.1.S1_at	0.404744	LOC_Os01g14830	0.352	50S ribosomal protein L3-2, chloroplast precursor
Os.12374.1.S1_a_at	0.404744	LOC_Os12g42884	0.3521	#N/A
Os.3278.1.S1_at	0.404744	LOC_Os10g40130	0.3522	UDP-N-acetylmuramyl-tripeptide synthetases family protein
Os.32933.2.S1_x_at	0.597068	LOC_Os01g33684	0.3524	Disease resistance protein family protein.
Os.10900.1.S1_at	0.404744	LOC_Os01g72880	0.3527	DNA mismatch repair protein MutL containing protein
Os.52479.1.S1_at	0.404744	LOC_Os05g12130	0.3527	pentatricopeptide
Os.9219.1.S1_at	0.404744	LOC_Os10g41710	0.3529	chloroplast chaperonin 10
Os.54332.1.S1_at	0.404744	LOC_Os12g01850	0.3529	pentatricopeptide
Os.23158.1.S1_at	0.404744	LOC_Os05g02820	0.353	protein transport protein
Os.5807.1.S1_at	0.404744	LOC_Os02g51000	0.3532	Nuclear movement protein
Os.16129.1.S1_at	0.404744	LOC_Os02g52140	0.3532	Polyadenylate-binding protein 2
OsAffx.19514.1.S1_at	0.404744	LOC_Os12g06070	0.3533	SEC14 cytosolic factor
Os.6480.1.S1_at	0.404744	LOC_Os03g21460	0.3536	Hydroxyacylglutathione hydrolase
Os.38851.1.A1_s_at	0.404744	LOC_Os04g55930	0.3536	Uncharacterised protein family containing protein
Os.30681.1.S1_at	0.404744	LOC_Os07g03130	0.3537	expressed protein
Os.6649.1.S1_at	0.404744	LOC_Os08g42170	0.3538	Zinc transporter 2 precursor
Os.13781.1.S1_at	0.404744	LOC_Os02g54254	0.3539	Lysine-ketoglutarate reductase/saccharopine dehydrogenase bifunct
OsAffx.14080.1.S1_at	0.404744	LOC_Os04g32090	0.354	expressed protein
Os.52287.1.S1_at	0.404744	LOC_Os02g02800	0.3542	LOC124512 protein
Os.21762.2.S1_x_at	0.404744	LOC_Os03g51600	0.3545	Tubulin alpha-1 chain
Os.28769.1.S2_at	0.404744	LOC_Os01g34610	0.3546	expressed protein
OsAffx.11866.1.S1_at	0.404744	LOC_Os02g02530	0.3555	signal peptide peptidase family protein
Os.5504.1.S2_at	0.404744	LOC_Os01g08560	0.3558	dnaK protein
Os.5746.1.S1_at	0.404744	LOC_Os03g56380	0.3559	methyltransferase family protein
Os.9592.1.S1_at	1.75304	LOC_Os07g41310	0.356	COBRA-like protein 2 precursor
Os.38022.1.S1_at	0.404744	LOC_Os01g49710	0.3561	Glutathione S-transferase, N-terminal domain containing protein
Os.25634.1.S1_at	0.404744	LOC_Os12g44150	0.3562	Plasma membrane ATPase 1
Os.52883.1.S1_at	0.404744	LOC_Os05g30710	0.3564	pentatricopeptide
Os.48218.1.S1_at	0.404744	LOC_Os08g40900	0.3565	Auxin response factor family protein
Os.8027.1.S1_at	0.404744	LOC_Os08g36150	0.3566	Protein of unknown function DUF704 domain containing protein.
Os.7282.1.S1_at	0.404744	LOC_Os03g12000	0.3568	DEAD/DEAH box helicase family protein
Os.53451.1.S1_at	0.404744	LOC_Os03g13040	0.3568	Haemolysin-III related family protein
Os.18672.1.S1_s_at	0.404744	LOC_Os02g33710	0.3569	Histidine decarboxylase
Os.4760.1.S1_at	0.404744	LOC_Os04g39420	0.3569	Pyrophosphate-fructose 6-phosphate 1-phosphotransferase
OsAffx.29239.1.S1_at	0.404744	LOC_Os08g16780	0.357	Sin-like protein conserved region containing protein
Os.50919.1.S1_at	0.404744	LOC_Os11g03580	0.357	expressed protein
Os.52374.1.S1_a_at	0.404744	LOC_Os09g29890	0.3571	phosphatidylinositol 3- and 4-kinase family protein
Os.51731.1.S1_at	0.404744	LOC_Os12g40780	0.3571	TPR Domain containing protein
Os.8511.1.S1_s_at	0.404744	LOC_Os04g01140	0.3573	Cytochrome P450 family protein
OsAffx.25285.1.S1_at	0.404744	LOC_Os03g29770	0.3574	EF hand family protein
Os.13995.1.S1_at	0.404744	LOC_Os05g34470	0.3577	expressed protein
Os.9102.1.S1_x_at	0.404744	LOC_Os05g48500	0.3577	expressed protein
OsAffx.12120.1.S1_at	0.404744	LOC_Os02g19410	0.358	hypothetical protein
Os.6027.1.A1_at	0.404744	LOC_Os06g37610	0.358	Cyclopropane-fatty-acyl-phospholipid synthase familyprotein
Os.51804.2.S1_at	0.404744	LOC_Os02g46440	0.3581	ribosomal protein L18 family protein
Os.7762.1.S1_at	0.404744	LOC_Os08g39870	0.3581	Glycosyl hydrolase family 1 protein
Os.32943.1.S1_at	2.54818	LOC_Os01g12660	0.3582	AAA-type ATPase family protein
Os.5206.1.S1_at	0.404744	LOC_Os02g51790	0.3584	50S ribosomal protein L29, chloroplast precursor
Os.9893.1.S1_at	0.404744	LOC_Os03g13200	0.3584	Peroxidase 53 precursor
OsAffx.4276.1.S1_s_at	0.404744	LOC_Os05g08360	0.3588	Fibrillarin-2
Os.19558.1.S1_at	0.404744	LOC_Os05g11550	0.3588	Serine/threonine protein phosphatase 5
Os.18033.1.S1_at	0.404744	LOC_Os03g05300	0.3591	cyclin-dependent kinases regulatory subunit
Os.323.1.S1_at	0.818496	LOC_Os07g03690	0.3596	Pathogenesis-related protein PRB1-2 precursor
Os.7216.1.S1_at	0.404744	LOC_Os10g25780	0.3598	Cell elongation protein DIMINUTO
Os.46513.1.S1_at	0.404744	LOC_Os10g34580	0.3601	FHA domain containing protein
Os.20811.2.S1_s_at	0.404744	LOC_Os03g35340	0.3604	expressed protein
Os.17380.1.S1_x_at	0.404744	LOC_Os09g02214	0.3605	Conserved hypothetical protein.
Os.46006.1.S1_at	1.42425	LOC_Os07g47140	0.3606	CCT motif family protein
Os.5313.1.S1_at	0.404744	LOC_Os08g09350	0.3611	RNA recognition motif family protein
Os.9773.1.S1_at	0.404744	LOC_Os01g59060	0.3612	ribosomal protein L34 containing protein
Os.51929.1.S1_at	0.404744	LOC_Os10g31330	0.3614	transposon protein , CACTA, En/Spm sub-class
Os.23165.1.S1_at	0.404744	LOC_Os07g32560	0.3617	Peptidase S16, lon N-terminal domain containing protein.
OsAffx.7986.1.S1_at	2.54818	LOC_Os10g36210	0.3617	Valyl-tRNA synthetase
Os.9792.1.S1_at	0.404744	LOC_Os02g05890	0.3618	expressed protein
Os.49487.1.S1_at	0.404744	LOC_Os04g01600	0.362	D-isomer specific 2-hydroxyacid dehydrogenase, catalytic region d
Os.21180.2.S1_x_at	0.404744	LOC_Os01g39120	0.3621	RING zinc finger ankyrin protein
Os.16906.1.S1_at	0.404744	LOC_Os04g50110	0.3621	RNA recognition motif family protein
Os.3416.1.S1_at	0.404744	LOC_Os06g04280	0.3622	3-phosphoshikimate 1-carboxyvinyltransferase, chloroplast precursor
Os.13599.1.S1_at	0.404744	LOC_Os07g33240	0.3623	expressed protein
OsAffx.16884.1.S1_at	0.404744	LOC_Os08g07790	0.3624	CRS2-associated factor 1
Os.5799.1.S1_s_at	0.404744	LOC_Os03g58810	0.3627	ATP-dependent RNA helicase C1F7.02c
Os.9688.1.S1_at	0.404744	LOC_Os05g23740	0.3627	Stromal 70 kDa heat shock-related protein, chloroplast precursor
Os.25599.1.A1_at	0.404744	LOC_Os08g42440	0.3628	CCT motif family protein
Os.11265.1.S1_at	0.404744	LOC_Os03g16670	0.3632	haloacid dehalogenase-like hydrolase family protein
Os.18474.1.S1_at	0.404744	LOC_Os04g41810	0.3634	DOMON domain containing protein
Os.22627.1.S1_at	0.404744	LOC_Os03g57460	0.3635	beta-Ig-H3 domain-containing protein
OsAffx.30830.1.S1_at	0.404744	LOC_Os11g05650	0.3636	mRNA decapping enzyme
Os.9394.1.S1_at	0.404744	LOC_Os01g21970	0.3638	Protein kinase domain containing protein
Os.54600.1.S1_x_at	0.404744	LOC_Os01g55974	0.3638	Cytidine/deoxycytidylate deaminase, zinc-binding region domain co
Os.44098.1.S1_at	0.404744	LOC_Os07g27180	0.3638	TPR Domain containing protein
Os.23055.1.A1_at	0.404744	LOC_Os02g51100	0.3639	anion-transporting ATPase family protein
Os.9306.1.S1_at	0.404744	LOC_Os01g11230	0.364	SOUL
Os.8226.1.S1_at	0.404744	LOC_Os01g73780	0.364	expressed protein
Os.33787.1.S1_at	0.404744	LOC_Os01g57840	0.3643	expressed protein
Os.18627.1.S1_at	0.404744	LOC_Os03g53950	0.3647	Strictosidine synthase family protein
Os.46187.1.S1_at	0.404744	LOC_Os07g40940	0.3648	expressed protein
Os.49636.1.S1_at	0.404744	LOC_Os05g35970	0.3652	expressed protein
Os.2623.1.S1_at	0.404744	LOC_Os01g63270	0.3654	Alpha-glucan phosphorylase, H isozyme
Os.8559.1.S1_at	0.404744	LOC_Os06g44190	0.3654	hypothetical protein
OsAffx.28360.1.S1_at	0.404744	LOC_Os07g09310	0.3654	Thioredoxin family protein
Os.49548.1.S1_at	0.404744	LOC_Os11g14990	0.3654	expressed protein
OsAffx.19737.1.S1_x_at	0.404744	LOC_Os12g18900	0.3655	cysteine desulfurase
Os.5780.1.S1_at	0.404744	LOC_Os08g43290	0.3656	Protease inhibitor/seed storage/LTP family protein
Os.10829.1.S1_at	0.404744	LOC_Os01g04260	0.3657	Delta-7-sterol-C5
Os.24720.1.S1_at	0.404744	LOC_Os05g49220	0.3657	GTP-binding protein Era containing protein
Os.27006.1.S1_at	0.404744	LOC_Os03g16430	0.3659	Sigma-70 region 3 family protein
Os.51758.2.S1_at	4.95083	LOC_Os07g47840	0.3659	expressed protein
Os.7056.1.S1_at	0.404744	LOC_Os05g51180	0.3662	Hyaluronan/mRNA binding family protein
Os.10576.1.S1_at	0.716954	LOC_Os02g33550	0.3665	harpin-induced family protein
Os.21390.1.S1_at	0.886458	LOC_Os11g42880	0.3665	expressed protein
Os.23203.1.S1_at	0.404744	LOC_Os03g28960	0.367	DNA-directed RNA polymerase III 130 kDa polypeptide
Os.2450.3.S1_x_at	0.404744	LOC_Os02g14770	0.3673	Phosphoenolpyruvate carboxylase 1
OsAffx.16684.1.S1_at	0.404744	LOC_Os07g42440	0.3673	expressed protein
Os.15736.1.S1_at	0.404744	LOC_Os10g42700	0.3673	expressed protein
Os.33222.1.S1_at	0.404744	LOC_Os01g74600	0.3674	Vegetative storage protein
Os.11726.2.S1_x_at	0.404744	LOC_Os03g07850	0.3675	tRNA methyl transferase family protein
OsAffx.20211.1.S1_at	0.507651	LOC_Os10g36580	0.3677	hypothetical protein
Os.54577.1.S1_at	0.404744	LOC_Os01g06050	0.3679	expressed protein
Os.52021.1.S1_at	0.404744	LOC_Os11g45410	0.3681	pentatricopeptide
Os.50763.1.S1_at	0.404744	LOC_Os03g30260	0.3683	COBRA-like protein 2 precursor
Os.8109.1.S1_a_at	0.404744	LOC_Os01g64870	0.3692	expressed protein
Os.26698.2.S1_at	0.404744	LOC_Os08g43300	0.3696	UBX domain containing protein
Os.24268.1.S1_x_at	0.404744	LOC_Os11g06680	0.3697	expressed protein
Os.51624.1.S1_at	0.404744	LOC_Os09g21450	0.3701	Cyclin, N-terminal domain containing protein
Os.5446.2.A1_at	0.404744	LOC_Os04g38390	0.3703	Lipoxygenase, LH2 domain containing protein.
OsAffx.6386.1.S1_at	0.404744	LOC_Os09g24530	0.3705	Ribulose-1,5 bisphosphate carboxylase
Os.34615.1.S1_at	0.404744	LOC_Os08g27090	0.3707	30S ribosomal protein S17
OsAffx.30150.1.S1_at	0.404744	LOC_Os04g45510	0.3708	hypothetical protein
Os.18657.1.S1_at	0.404744	LOC_Os06g11060	0.3708	expressed protein
Os.48334.1.S1_at	0.404744	LOC_Os08g43320	0.3709	membrane protein
Os.55383.1.S1_at	1.87553	LOC_Os04g08280	0.3712	retrotransposon protein , unclassified
Os.8965.1.S1_at	0.404744	LOC_Os01g40290	0.3715	expressed protein
Os.28089.1.S1_at	0.404744	LOC_Os10g28020	0.3716	prolyl oligopeptidase family protein
OsAffx.3067.1.S1_at	0.404744	LOC_Os02g54360	0.3717	expressed protein
OsAffx.29587.1.S1_s_at	0.404744	LOC_Os08g38300	0.3717	Histone H2B
Os.15190.1.A1_at	0.404744	LOC_Os05g33710	0.3721	LEC14B protein
Os.12402.1.S1_at	0.404744	LOC_Os05g44320	0.3721	Periodic tryptophan protein 2 WD repeat associated domain containing protein
Os.8783.1.S1_at	0.404744	LOC_Os07g07490	0.3721	YT521-B-like family protein
Os.37924.2.A1_at	0.404744	LOC_Os02g01160	0.3724	#N/A
Os.9330.4.S1_x_at	0.404744	LOC_Os02g41630	0.3726	Phenylalanine ammonia-lyase
Os.50635.1.S1_x_at	0.404744	LOC_Os01g47410	0.3728	Aspartic proteinase oryzasin-1 precursor
Os.15634.1.S1_at	0.404744	LOC_Os02g48620	0.3728	tetratricopeptide repeat
Os.12126.2.S1_at	0.404744	LOC_Os04g43420	0.3728	peptidoglycan-binding domain-containing protein
Os.45984.1.S1_x_at	0.404744	LOC_Os01g73900	0.3729	DEAD/DEAH box helicase
Os.27149.1.S1_at	0.404744	LOC_Os05g22920	0.3729	Protein of unknown function DUF1253 domain containing protein.
Os.5934.1.S1_at	0.404744	LOC_Os02g07350	0.3731	Inositol monophosphatase family protein
OsAffx.3910.1.S1_at	0.404744	LOC_Os04g26850	0.3731	Importin-beta N-terminal domain containing protein
Os.5072.1.S1_at	0.404744	LOC_Os03g49590	0.3734	hypothetical protein
Os.46048.1.S1_x_at	0.404744	LOC_Os01g05500	0.3735	zinc finger in N-recognin family protein
Os.17834.1.S1_at	0.404744	LOC_Os02g39820	0.3738	expressed protein
Os.27653.1.S1_at	0.404744	LOC_Os02g48130	0.3739	expressed protein
Os.19539.1.S1_at	0.404744	LOC_Os02g47560	0.374	Hypothetical protein.
Os.51338.1.S1_at	0.404744	LOC_Os05g50250	0.374	NAD dependent epimerase/dehydratase family protein
Os.2298.1.S1_at	0.404744	LOC_Os03g02200	0.3743	Thymidine kinase
Os.4716.1.S1_at	0.404744	LOC_Os02g24020	0.3747	dihydrodipicolinate reductase family protein
OsAffx.31482.1.S1_s_at	0.404744	LOC_Os11g44940	0.3748	seed maturation protein PM27
Os.14197.1.S1_at	0.404744	LOC_Os10g38920	0.375	Protein kinase domain containing protein
Os.42095.1.S1_x_at	0.404744	LOC_Os01g54910	0.3752	GTP-binding protein TypA containing protein
OsAffx.25668.1.S1_at	0.404744	LOC_Os03g50780	0.3752	PHD-finger family protein
Os.15899.1.S1_at	0.404744	LOC_Os03g52490	0.3752	expressed protein
Os.35273.1.S1_at	0.404744	LOC_Os07g29240	0.3752	expressed protein
Os.50217.1.S1_at	0.404744	LOC_Os04g01480	0.3754	zinc finger family protein
Os.10183.1.S2_at	0.404744	LOC_Os05g08370	0.3755	Cellulose synthase A catalytic subunit 1
Os.9816.1.S1_a_at	0.404744	LOC_Os11g41890	0.3756	RNA-binding protein
Os.8110.1.S1_at	0.404744	LOC_Os03g14400	0.3757	Cytochrome P450 family protein
Os.8049.1.S1_a_at	0.404744	LOC_Os01g70170	0.3758	Transaldolase 2
Os.4867.1.S1_at	0.404744	LOC_Os08g40680	0.3761	Chitinase (EC 3.2.1.14).
Os.6230.1.S1_at	0.404744	LOC_Os03g64350	0.3764	Rhodanese-like domain containing protein
Os.51052.1.S1_at	0.404744	LOC_Os03g50530	0.3768	expressed protein
Os.9468.1.S1_at	0.404744	LOC_Os12g41500	0.3769	thiosulfate sulfurtransferase
Os.2244.1.S1_s_at	0.404744	LOC_Os03g17580	0.3772	ribosomal protein L10 containing protein
Os.4418.1.S1_at	0.404744	LOC_Os05g47980	0.3774	ATP synthase beta chain, mitochondrial precursor
Os.13835.2.S3_a_at	0.404744	LOC_Os01g51920	0.3776	Choline/ethanolamine kinase family protein
Os.55416.1.S1_at	0.404744	LOC_Os11g26030	0.3777	GTP-binding proteins
Os.10525.1.S1_at	0.404744	LOC_Os10g12750	0.3779	expressed protein
Os.32482.1.S1_at	0.404744	LOC_Os01g59090	0.378	thylakoid lumenal 20 kDa protein
Os.9119.1.S1_at	0.404744	LOC_Os09g29190	0.3782	Phosphoribosylaminoimidazole-succinocarboxamide synthase
Os.17490.2.A1_a_at	0.404744	LOC_Os03g45194	0.3786	Short-chain dehydrogenase/reductase SDR family protein.
Os.9107.2.S1_x_at	0.404744	LOC_Os09g27260	0.3786	Plant viral-response family protein
OsAffx.32207.1.A1_at	0.404744	LOC_Os01g58020	0.3788	Ribulose bisphosphate carboxylase large chain precursor
Os.33788.1.S1_at	0.404744	LOC_Os01g73540	0.3791	YGGT family protein
OsAffx.16792.1.S1_at	0.404744	LOC_Os08g02500	0.3792	ACT domain-containing protein
Os.46494.1.S1_at	0.404744	LOC_Os10g26690	0.3793	ribosomal protein L32 containing protein
Os.38086.1.S1_at	0.404744	LOC_Os01g05530	0.3794	expressed protein
Os.2820.1.A1_at	0.404744	LOC_Os03g56900	0.3795	reticulon family protein
Os.9173.1.S1_at	0.404744	LOC_Os08g41100	0.3795	Chitinase class I family protein
OsAffx.24890.1.S1_at	0.649723	LOC_Os02g56250	0.3796	GATA zinc finger family protein
Os.11624.1.S1_at	0.404744	LOC_Os05g23720	0.3796	ADP,ATP carrier protein, mitochondrial precursor
Os.52345.1.S1_at	0.404744	LOC_Os01g60280	0.3798	Protein kinase domain containing protein
Os.35044.2.S1_x_at	0.530629	LOC_Os01g32364	0.3804	Beta-glucosidase.
Os.49792.1.S1_x_at	0.404744	LOC_Os03g49400	0.3805	Natural resistance-associated macrophage protein
Os.11210.1.S1_at	0.404744	LOC_Os12g37610	0.3806	ribosomal protein S6 containing protein
Os.22886.1.A1_at	0.404744	LOC_Os01g05490	0.3808	Triosephosphate isomerase, cytosolic
Os.18387.1.S1_at	0.404744	LOC_Os07g09400	0.3808	expressed protein
Os.45994.1.S1_at	0.404744	LOC_Os01g15790	0.3809	expressed protein
Os.9710.1.S1_at	0.404744	LOC_Os03g26820	0.3812	Protease inhibitor/seed storage/LTP family protein
Os.50553.1.S1_at	0.404744	LOC_Os04g51900	0.3813	nuclear pore complex protein
Os.14813.1.S1_at	0.404744	LOC_Os11g42790	0.3813	sodium/hydrogen exchanger 3 family protein
Os.24789.1.A1_at	0.404744	LOC_Os11g10040	0.3814	mTERF family protein
Os.10179.1.S1_at	0.424316	LOC_Os06g03640	0.3817	BAG domain-containing protein
Os.5500.1.S1_s_at	0.404744	LOC_Os08g23180	0.382	Fasciclin domain containing protein
Os.52535.1.S1_x_at	0.404744	LOC_Os09g26810	0.3821	Chlorophyll a-b binding protein, chloroplast precursor
Os.16733.1.S1_at	0.404744	LOC_Os02g15750	0.3822	expressed protein
Os.9942.1.S1_x_at	0.404744	LOC_Os03g15540	0.3822	HEAT repeat family protein
Os.8576.1.S1_at	0.404744	LOC_Os12g42860	0.3823	expressed protein
Os.53174.1.A1_s_at	0.649723	LOC_Os02g48350	0.3825	Diacylglycerol acyltransferase family protein
Os.11505.1.S1_at	0.404744	LOC_Os02g56840	0.3826	F-box domain containing protein
Os.26952.1.S1_at	0.404744	LOC_Os01g66500	0.3829	phosphoribosylformylglycinamidine synthase, chloroplast precursor
Os.9363.1.S1_at	0.404744	LOC_Os04g51630	0.3832	60S ribosomal protein L7-1
Os.37882.1.S1_at	0.404744	LOC_Os08g23710	0.3834	60S ribosomal protein L7a.
Os.20630.1.S1_at	0.404744	LOC_Os01g23610	0.3836	Dihydrolipoyl dehydrogenase
Os.53043.1.S1_x_at	0.404744	LOC_Os01g02170	0.384	expressed protein
Os.47922.1.S1_x_at	0.404744	LOC_Os12g41930	0.384	SRP40, C-terminal domain containing protein
Os.27754.1.S1_at	0.404744	LOC_Os02g03720	0.3843	expressed protein
Os.9929.1.S1_at	0.404744	LOC_Os03g60509	0.3843	Chalcone isomerase (EC 5.5.1.6).
Os.49450.1.S1_at	0.404744	LOC_Os08g27150	0.3843	CRS1
Os.40545.1.S1_x_at	0.404744	LOC_Os01g26160	0.3845	HASTY
Os.47784.1.S1_at	0.404744	LOC_Os06g45340	0.3846	FK506-binding protein
Os.8736.1.S1_a_at	0.404744	LOC_Os07g47040	0.3846	expressed protein
Os.48273.1.A1_s_at	0.404744	LOC_Os01g51530	0.3847	expressed protein
Os.14052.1.S1_at	0.566504	LOC_Os03g45210	0.3847	expressed protein
Os.28397.1.S2_x_at	0.404744	LOC_Os02g41650	0.385	Phenylalanine ammonia-lyase
Os.46848.1.S1_at	1.17882	LOC_Os10g10980	0.385	F-box domain containing protein
Os.48002.1.A1_x_at	0.404744	LOC_Os01g48720	0.3852	RNA polymerase III subunit RPC82 family protein
Os.9917.1.S1_s_at	0.404744	LOC_Os02g45120	0.3856	Transcription factor S-II family protein
Os.24913.1.A1_at	0.466852	LOC_Os04g48260	0.3859	Zinc finger, C3HC4 type family protein
Os.19268.1.S1_at	0.404744	LOC_Os05g06510	0.3859	4Fe-4S binding domain containing protein
Os.18407.1.S1_at	0.404744	LOC_Os02g58550	0.386	chloroplast channel forming outer membrane protein
Os.24890.1.S1_at	0.404744	LOC_Os01g72120	0.3862	Glutathione S-transferase, N-terminal domain containing protein
Os.15461.1.S1_at	0.404744	LOC_Os07g41260	0.3864	pentatricopeptide
Os.7971.2.S1_s_at	0.404744	LOC_Os01g47330	0.3867	50S ribosomal protein L12-2, chloroplast precursor
OsAffx.19181.1.S1_at	0.404744	LOC_Os11g35860	0.3869	Protein kinase domain containing protein
Os.12238.2.S1_x_at	0.404744	LOC_Os02g01560	0.387	40S ribosomal protein S4
Os.18028.1.S1_at	0.404744	LOC_Os03g41612	0.387	Ribosomal protein L25-like domain containing protein.
Os.5273.2.S1_x_at	0.404744	LOC_Os06g02600	0.3872	DAG protein, chloroplast precursor
Os.8446.1.S1_at	0.404744	LOC_Os09g31230	0.3872	expressed protein
Os.11136.1.S1_at	0.404744	LOC_Os01g44210	0.3874	ribosomal protein L31 containing protein
Os.23604.1.S1_at	0.404744	LOC_Os01g66600	0.3874	rhodanese-like domain-containing protein
Os.52408.1.S1_at	0.404744	LOC_Os10g30100	0.3874	Nucleolar protein
OsAffx.26942.1.S1_at	0.404744	LOC_Os02g04360	0.3879	hypothetical protein
Os.11997.1.S1_at	0.404744	LOC_Os07g48510	0.388	Thioredoxin-like 1
Os.7424.2.S1_a_at	0.404744	LOC_Os10g34180	0.388	Transcription factor BTF3
Os.48004.1.S1_at	0.404744	LOC_Os01g54580	0.3883	#N/A
Os.50410.1.S1_x_at	0.404744	LOC_Os04g59600	0.3883	pentatricopeptide
Os.22700.1.S1_at	0.404744	LOC_Os04g46620	0.3884	T-complex protein 1, alpha subunit
Os.50298.1.S1_at	0.404744	LOC_Os04g51350	0.3884	pentatricopeptide
OsAffx.23175.1.S1_x_at	0.404744	LOC_Os01g09880	0.3885	Harpin-induced protein 1 containing protein
Os.8879.1.S1_at	0.404744	LOC_Os06g43760	0.3885	isoleucyl-tRNA synthetase
Os.4725.1.S1_at	0.404744	LOC_Os01g01060	0.3886	40S ribosomal protein S5
Os.49369.1.S1_at	0.404744	LOC_Os06g42800	0.3886	strubbelig receptor family 8
Os.54847.1.S1_at	0.404744	LOC_Os08g12800	0.3888	Glucan endo-1,3-beta-glucosidase 5 precursor
Os.28346.1.S1_at	0.507651	LOC_Os03g13260	0.3889	retrotransposon protein , unclassified
Os.15037.1.S1_a_at	0.404744	LOC_Os08g07850	0.3892	polI-like DNA polymerase
OsAffx.12089.1.S1_at	0.649723	LOC_Os02g17620	0.3897	isochorismatase family protein
Os.27822.2.S1_s_at	0.404744	LOC_Os04g47520	0.3897	axi 1
Os.20262.1.S1_at	0.404744	LOC_Os05g03174	0.3899	Glycosyl transferase, family 43 protein.
Os.47461.1.S1_at	0.404744	LOC_Os11g37390	0.39	F-box domain containing protein
OsAffx.21821.1.S1_at	0.404744	LOC_Os01g65730	0.3904	SET domain containing protein
Os.41980.1.S1_at	0.404744	LOC_Os01g57490	0.3905	D-mannose binding lectin family protein
OsAffx.14245.1.S1_x_at	0.404744	LOC_Os04g42784	0.3906	DNA mismatch repair protein.
Os.28320.1.S1_at	0.404744	LOC_Os05g38710	0.3907	lipin, N-terminal conserved region family protein
Os.11564.1.S1_at	0.404744	LOC_Os09g38420	0.3907	cysteinyl-tRNA synthetase family protein
Os.28823.1.S1_at	0.404744	LOC_Os01g37750	0.3908	Glutathione S-transferase, N-terminal domain containing protein
Os.54038.1.S1_at	0.404744	LOC_Os02g50330	0.3908	RNA-directed RNA polymerase (EC 2.7.7.48).
Os.16231.1.S1_s_at	0.404744	LOC_Os04g36890	0.3908	peptidyl-prolyl cis-trans isomerase, FKBP-type family protein
Os.46021.1.S1_at	3.5146	LOC_Os01g46600	0.3909	seed maturation protein PM41
Os.52469.1.S1_at	0.404744	LOC_Os07g38470	0.3909	hypothetical protein
Os.12809.1.S1_s_at	0.404744	LOC_Os07g48490	0.3912	expressed protein
Os.10342.1.S1_at	1.42425	LOC_Os02g57180	0.3913	NAD dependent epimerase/dehydratase family protein
OsAffx.16751.1.S1_at	0.404744	LOC_Os07g47470	0.3914	Rf1 protein, mitochondrial precursor
Os.26724.1.S1_at	0.404744	LOC_Os08g38820	0.3916	Endomembrane protein 70 containing protein
Os.6011.1.S1_at	0.404744	LOC_Os10g16974	0.3916	#N/A
Os.53977.1.S1_at	0.404744	LOC_Os04g35650	0.3919	pentatricopeptide
Os.27264.1.A1_at	0.404744	LOC_Os01g47200	0.392	transposon protein , CACTA, En/Spm sub-class
Os.4606.1.S1_at	0.404744	LOC_Os05g03540	0.3922	expressed protein
Os.26898.1.S1_at	0.404744	LOC_Os01g72780	0.3924	HEAT repeat family protein
Os.54126.1.S1_at	0.404744	LOC_Os03g18830	0.3924	Programmed cell death protein 2, C-terminal domain containing protein
OsAffx.27508.111.S1_s_at	0.404744	LOC_Os08g41300	0.3925	60S ribosomal protein L32
Os.38581.1.S1_s_at	0.404744	LOC_Os05g38530	0.3929	Heat shock cognate 70 kDa protein
Os.32042.1.S1_at	0.404744	LOC_Os07g07150	0.3929	expressed protein
Os.8521.2.S1_x_at	0.404744	LOC_Os07g11110	0.3929	mRNA-binding protein precursor
Os.52724.1.S1_x_at	0.404744	LOC_Os04g47370	0.3934	expressed protein
Os.53568.1.S1_at	0.404744	LOC_Os08g39560	0.3936	OTU-like cysteine protease family protein
Os.2447.1.S1_at	0.404744	LOC_Os06g15990	0.3937	Aldehyde dehydrogenase, mitochondrial precursor
OsAffx.29659.2.S1_s_at	0.404744	LOC_Os08g44480	0.3939	40S ribosomal protein S25
Os.18091.1.S1_at	0.404744	LOC_Os05g38210	0.3945	Mitochondrial glycoprotein
Os.54112.1.S1_at	1.25276	LOC_Os02g14929	0.3946	T-complex protein 1, gamma subunit
Os.18152.1.S1_at	0.404744	LOC_Os03g58720	0.3946	RNA recognition motif family protein
Os.7948.1.S1_a_at	0.404744	LOC_Os01g17150	0.3948	expressed protein
Os.55744.1.S1_at	0.404744	LOC_Os04g43130	0.3948	Transcriptional corepressor LEUNIG
Os.9320.1.S1_at	0.404744	LOC_Os05g42190	0.3952	Flavoprotein wrbA
OsAffx.23364.1.S1_x_at	0.404744	LOC_Os01g23990	0.3955	expressed protein
Os.10453.1.S1_at	0.404744	LOC_Os06g36700	0.3955	T-complex protein 1, epsilon subunit
Os.810.2.S1_x_at	0.404744	LOC_Os01g01510	0.3956	expressed protein
Os.12990.1.S1_x_at	0.404744	LOC_Os03g50970	0.3957	retrotransposon protein , Ty1-copia subclass
Os.170.3.S1_at	1.87553	LOC_Os01g64120	0.3958	Ferredoxin-2, chloroplast precursor
Os.18455.1.S1_at	0.404744	LOC_Os02g21640	0.3958	expressed protein
Os.20531.1.S1_at	0.404744	LOC_Os04g54020	0.3958	receptor-like kinase
Os.5282.1.S1_at	0.404744	LOC_Os03g10340	0.396	40S ribosomal protein S3a
Os.7499.1.S1_at	0.404744	LOC_Os07g01660	0.396	Dirigent-like protein
Os.27275.2.S1_x_at	0.404744	LOC_Os08g40570	0.3961	Pyridoxamine 5'-phosphate oxidase family protein
Os.17665.2.S1_at	0.404744	LOC_Os06g14190	0.3963	NF-X1 type zinc finger family protein
Os.12203.1.S1_at	0.404744	LOC_Os05g27940	0.3966	40S ribosomal protein S7
Os.18850.1.S1_at	0.404744	LOC_Os10g30870	0.3966	expressed protein
Os.56032.1.S1_x_at	0.404744	LOC_Os02g54340	0.3967	26S protease regulatory subunit 7
Os.5684.1.S1_at	0.404744	LOC_Os07g09340	0.3967	Plasma membrane ATPase 1
Os.36388.2.S1_x_at	0.404744	LOC_Os07g34950	0.3973	expressed protein
Os.1798.1.S1_at	0.404744	LOC_Os01g05080	0.3974	Thylakoid lumenal 15 kDa protein, chloroplast precursor
Os.10628.1.S1_at	0.404744	LOC_Os02g03730	0.3974	SWIB/MDM2 domain containing protein
Os.12705.2.S1_x_at	0.404744	LOC_Os03g15890	0.3976	RNA recognition motif family protein
Os.50569.1.S1_x_at	0.404744	LOC_Os04g57880	0.3977	DnaJ domain containing protein
Os.6990.1.S1_at	0.404744	LOC_Os09g33860	0.3978	Protein kinase domain containing protein
Os.50580.1.S1_at	0.404744	LOC_Os04g44400	0.398	ATP-dependent Clp protease proteolytic subunit, mitochondrial precursor
Os.57511.1.S1_at	0.404744	LOC_Os02g05470	0.3984	#N/A
Os.16645.1.A1_at	0.404744	LOC_Os12g10640	0.3987	expressed protein
OsAffx.31869.1.S1_at	0.404744	LOC_Os12g14430	0.3987	retrotransposon protein , unclassified
Os.48061.1.A1_x_at	0.404744	LOC_Os06g18670	0.3989	Flavonol 3-O-glucosyltransferase 5
Os.11043.2.S1_at	0.404744	LOC_Os09g24690	0.3989	60S ribosomal protein L34
Os.50384.1.S1_at	0.404744	LOC_Os02g32760	0.399	60S acidic ribosomal protein P2A
Os.421.1.S1_a_at	0.404744	LOC_Os01g52500	0.3993	NADP-dependent malic enzyme
Os.8596.1.S1_at	0.404744	LOC_Os11g03794	0.3993	#N/A
OsAffx.14519.1.S1_s_at	0.404744	LOC_Os05g03070	0.3996	phosphate translocator
Os.7064.1.S1_s_at	0.404744	LOC_Os02g06360	0.3998	KpsF/GutQ family protein
Os.12267.2.S1_s_at	0.404744	LOC_Os06g08320	0.4001	60S ribosomal protein L39
Os.11782.1.S1_at	0.404744	LOC_Os02g34600	0.4002	Serine/threonine-protein kinase SAPK7
Os.17446.1.S1_at	0.69031	LOC_Os04g48270	0.4002	F-box family protein
Os.55007.1.S1_x_at	0.404744	LOC_Os07g45330	0.4003	expressed protein
Os.15538.1.S1_at	0.404744	LOC_Os08g10570	0.4003	bifunctional purine biosynthesis protein PurH containing protein
Os.9075.1.S1_at	0.404744	LOC_Os03g60400	0.4004	40S ribosomal protein S23
Os.6305.1.S1_at	0.404744	LOC_Os08g33390	0.4004	Regulator of chromosome condensation family protein
Os.12561.1.S1_at	0.404744	LOC_Os05g39960	0.4006	40S ribosomal protein S26
Os.8741.1.S1_at	0.404744	LOC_Os03g12820	0.4007	Poly polymerase catalytic domain containing protein
Os.51137.1.S1_at	0.404744	LOC_Os05g12380	0.4008	Conserved hypothetical protein.
OsAffx.14423.1.S1_at	0.404744	LOC_Os04g55080	0.4011	Cyclic nucleotide-gated ion channel 7
Os.5836.1.A1_at	0.404744	LOC_Os10g27110	0.4016	Lipase
Os.15944.1.S1_a_at	0.404744	LOC_Os10g35730	0.4018	expressed protein
Os.37617.1.S1_at	0.404744	LOC_Os01g39860	0.402	oxidoreductase, 2OG-Fe oxygenase family protein
Os.3376.1.S1_at	0.404744	LOC_Os02g56130	0.402	Proliferating cell nuclear antigen
Os.18054.1.S1_s_at	0.404744	LOC_Os04g31270	0.4021	ribosome-associated GTPase YjeQ family protein
Os.8043.1.S1_at	0.404744	LOC_Os03g51010	0.4022	hydrolase, alpha/beta fold family protein
OsAffx.26560.1.S1_at	0.404744	LOC_Os04g51480	0.4022	expressed protein
Os.55096.1.S1_at	0.404744	LOC_Os06g14670	0.4024	Myb-like DNA-binding domain containing protein
Os.54043.1.S1_at	0.404744	LOC_Os08g16710	0.4024	F-box domain containing protein
Os.5491.1.A1_s_at	0.69031	LOC_Os12g29220	0.4024	N3 like protein
Os.53379.1.S1_at	0.404744	LOC_Os05g30240	0.4026	pentatricopeptide
Os.16323.2.S1_x_at	0.404744	LOC_Os07g26610	0.4027	phosphoglucomutase
Os.34904.1.S1_at	0.404744	LOC_Os01g68950	0.4028	Ubiquitin-like protein SMT3
Os.4506.3.S1_x_at	0.404744	LOC_Os06g02370	0.4029	expressed protein
Os.34126.1.S1_at	0.404744	LOC_Os01g70180	0.4034	exostosin family protein
OsAffx.4399.1.S1_x_at	0.404744	LOC_Os05g22940	0.4035	acetyl-coenzyme A carboxylase
Os.3241.1.S1_at	0.404744	LOC_Os10g37860	0.4035	expressed protein
Os.53676.1.S1_at	0.99154	LOC_Os08g28560	0.404	expressed protein
Os.21267.1.S1_at	0.404744	LOC_Os08g37780	0.4042	NOL1/NOP2/sun family protein
Os.17841.1.S1_at	0.404744	LOC_Os07g06940	0.4044	Valyl-tRNA synthetase
Os.11568.2.S1_at	0.404744	LOC_Os12g06610	0.4044	Uncharacterised protein family containing protein
Os.38507.1.S1_at	0.404744	LOC_Os02g48480	0.4045	expressed protein
Os.35677.1.S1_at	0.404744	LOC_Os03g09060	0.4045	1,4-dihydroxy-2-naphthoate phytyltransferase familyprotein
Os.51909.1.S1_at	0.404744	LOC_Os05g39150	0.4045	expressed protein
Os.307.1.S1_at	0.404744	LOC_Os01g14840	0.4047	expressed protein
Os.56074.1.S1_at	0.444298	LOC_Os02g03710	0.4047	expressed protein
Os.9027.1.S1_at	0.404744	LOC_Os03g14530	0.4049	40S ribosomal protein S20
Os.48959.1.S1_at	0.404744	LOC_Os03g21510	0.405	Protein kinase domain containing protein
Os.9748.2.S1_x_at	0.404744	LOC_Os08g04440	0.405	RNA recognition motif family protein
Os.47490.1.S1_at	0.404744	LOC_Os08g39550	0.4054	Leucine Rich Repeat family protein
Os.8992.1.S1_at	0.404744	LOC_Os12g19040	0.4056	expressed protein
Os.12218.1.S1_at	0.404744	LOC_Os03g59050	0.4057	ATP-dependent RNA helicase An3
Os.37893.1.S1_at	0.404744	LOC_Os04g43760	0.4057	Phenylalanine ammonia-lyase
Os.52411.1.S1_at	0.404744	LOC_Os03g02640	0.4059	expressed protein
OsAffx.19388.1.S1_s_at	4.95083	LOC_Os02g36740	0.4063	#N/A
Os.55197.1.S1_at	0.597068	LOC_Os06g23360	0.4063	expressed protein
Os.36961.1.S1_at	0.404744	LOC_Os01g53810	0.4064	Transferrin receptor-like dimerisation domain containing protein
Os.6033.1.S2_at	0.404744	LOC_Os01g54860	0.4064	3-hydroxyisobutyryl-coenzyme A hydrolase
Os.37945.1.S1_at	0.404744	LOC_Os05g48310	0.4066	60S ribosomal protein L33-B
Os.49155.1.S1_at	0.404744	LOC_Os02g05030	0.4068	sucrose phosphate phosphatase
Os.24764.1.S1_a_at	0.404744	LOC_Os02g14290	0.4068	Scramblase family protein
Os.11581.1.S1_at	0.404744	LOC_Os07g04160	0.4072	peptidyl-prolyl cis-trans isomerase, FKBP-type family protein
Os.55391.1.S1_at	0.404744	LOC_Os12g35550	0.4072	expressed protein
Os.28404.1.A1_at	0.404744	LOC_Os03g07190	0.4073	expressed protein
Os.4940.1.S1_at	1.53413	LOC_Os06g46970	0.4073	expressed protein
Os.56997.1.S1_at	0.404744	LOC_Os08g37940	0.4073	HAD-superfamily hydrolase, subfamily IA, variant 3 containing protein
Os.11453.1.S1_x_at	0.404744	LOC_Os10g41534	0.4077	#N/A
Os.37238.1.S1_at	0.404744	LOC_Os08g09690	0.4078	CCAAT-binding transcription factor subunit B familyprotein
Os.39181.1.A1_x_at	1.32271	LOC_Os02g57924	0.4079	#N/A
Os.35013.1.S1_at	0.404744	LOC_Os03g16170	0.4079	Protein phosphatase 2C
Os.23259.2.S1_x_at	0.404744	LOC_Os10g01540	0.4081	Notchless homolog 1
Os.36264.1.S1_at	0.404744	LOC_Os01g53750	0.4082	Glycosyl hydrolases family 17 protein
Os.42060.1.S1_at	0.404744	LOC_Os01g55740	0.4082	Rhomboid family protein
Os.38330.2.S1_at	0.404744	LOC_Os01g56010	0.4084	Serpin family protein
Os.14842.1.S1_at	0.404744	LOC_Os09g27420	0.4086	Formate-tetrahydrofolate ligase
Os.14831.2.S1_at	0.404744	LOC_Os09g04440	0.4087	DNA-binding protein
Os.47343.2.S1_at	0.404744	LOC_Os09g39740	0.4088	ACT domain-containing protein
OsAffx.26590.1.S1_at	0.404744	LOC_Os04g53300	0.409	Common central domain of tyrosinase family protein
Os.16889.1.S1_a_at	0.404744	LOC_Os12g07260	0.409	DNA-binding protein
Os.8773.1.S1_a_at	0.404744	LOC_Os06g09679	0.4091	20 kDa chaperonin, chloroplast precursor
Os.54217.1.S1_at	0.404744	LOC_Os06g45870	0.4091	expressed protein
Os.15746.1.S1_at	0.404744	LOC_Os09g31490	0.4091	#N/A
Os.39984.1.S1_at	0.404744	LOC_Os08g22149	0.4093	CBS domain containing protein.
Os.11305.1.S1_at	4.70249	LOC_Os12g29400	0.4093	ABA-responsive protein
Os.8411.1.S1_at	0.404744	LOC_Os04g25560	0.4094	Serine carboxypeptidase I precursor
Os.27075.1.S1_at	0.404744	LOC_Os05g25780	0.4097	rhodanese-like domain-containing protein
Os.33725.1.S1_at	0.404744	LOC_Os06g07160	0.4097	metaxin
Os.25454.1.S1_at	0.404744	LOC_Os11g33340	0.4098	metallopeptidase family M24 containing protein
Os.14790.1.S1_at	0.404744	LOC_Os01g60260	0.4099	KH domain-containing protein
Os.33175.1.S1_at	0.404744	LOC_Os01g42990	0.41	Protein prenyltransferase domain containing protein.
Os.55564.1.S1_at	1.87553	LOC_Os02g06410	0.41	CBS domain containing protein
Os.26384.1.S1_at	0.404744	LOC_Os09g29070	0.4102	Glucose-6-phosphate isomerase
Os.26151.1.S1_s_at	0.404744	LOC_Os01g65210	0.4103	POT family protein
Os.54145.2.S1_at	0.530629	LOC_Os04g57739	0.4103	Conserved hypothetical protein.
Os.3571.2.S1_s_at	0.404744	LOC_Os06g04930	0.4103	expressed protein
OsAffx.30114.1.S1_s_at	0.404744	LOC_Os09g32270	0.4103	ribosomal protein S16 containing protein
OsAffx.5287.1.S1_s_at	0.404744	LOC_Os07g10660	0.4104	40S ribosomal protein S2
Os.57452.1.S1_x_at	0.404744	LOC_Os02g56960	0.4105	60S ribosomal protein L23
OsAffx.15265.1.S1_at	0.404744	LOC_Os06g04830	0.4105	Leucine Rich Repeat family protein
Os.49968.1.S1_at	0.404744	LOC_Os08g37520	0.4107	pentatricopeptide
OsAffx.7765.1.S1_at	0.404744	LOC_Os12g32280	0.4107	SWIB/MDM2 domain containing protein
Os.50053.1.A1_at	2.69318	LOC_Os07g05940	0.4108	viviparous-14
Os.5524.1.S1_at	0.404744	LOC_Os08g25090	0.4108	GrpE1
Os.14232.1.S1_at	0.404744	LOC_Os01g46120	0.4109	GDSL-like Lipase/Acylhydrolase family protein
Os.18416.1.S1_at	0.404744	LOC_Os07g47420	0.411	60S ribosome subunit biogenesis protein NIP7 homolog
Os.12591.2.S1_x_at	0.404744	LOC_Os11g10480	0.4111	Alcohol dehydrogenase 1
Os.6263.1.S1_at	0.770548	LOC_Os02g03280	0.4113	Bax inhibitor-1
Os.12854.1.S1_at	0.404744	LOC_Os05g31000	0.4114	Nascent polypeptide-associated complex alpha subunit
Os.12861.1.S1_at	0.404744	LOC_Os03g43430	0.4118	twin-arginine translocation protein, TatA/E family protein
Os.23841.1.A1_at	0.404744	LOC_Os01g04120	0.4119	expressed protein
Os.24545.2.S1_x_at	0.404744	LOC_Os03g30300	0.412	6-phosphogluconolactonase family protein
Os.52749.1.S1_at	0.404744	LOC_Os04g42110	0.412	Cell division control protein 48 homolog B
Os.8139.1.S1_at	0.404744	LOC_Os09g29490	0.4121	Peroxidase 17 precursor
Os.12607.1.S1_s_at	0.404744	LOC_Os08g44860	0.4124	Peptidase family M1 containing protein
Os.55332.1.S1_at	1.42425	LOC_Os09g04100	0.4124	expressed protein
Os.28124.1.S1_at	0.69031	LOC_Os10g28080	0.4128	Glycosyl hydrolases family 18 protein
Os.12351.1.S1_at	0.404744	LOC_Os01g16870	0.413	Piwi domain containing protein
Os.18557.1.S1_at	0.404744	LOC_Os05g07900	0.4131	Brittle-1 protein, chloroplast precursor
Os.57155.1.S1_at	0.404744	LOC_Os08g41080	0.4131	expressed protein
Os.19842.1.S1_at	0.404744	LOC_Os08g19850	0.4132	Threonyl-tRNA synthetase, mitochondrial precursor
Os.27465.1.S1_at	0.404744	LOC_Os03g18890	0.4133	glycosyl transferase family 8 protein
OsAffx.24076.1.S1_at	0.404744	LOC_Os02g03010	0.4136	expressed protein
Os.53291.1.S1_at	0.404744	LOC_Os03g64280	0.4136	oxidoreductase, 2OG-Fe oxygenase family protein
Os.47405.1.A1_s_at	0.404744	LOC_Os05g30530	0.4137	40S ribosomal protein S4
Os.35805.1.S1_at	0.404744	LOC_Os12g07060	0.4138	DnaJ C terminal region family protein
Os.8457.1.S1_at	0.404744	LOC_Os05g27100	0.4139	heavy metal-associated domain containing protein
Os.25104.1.S1_x_at	0.404744	LOC_Os02g52280	0.4146	expressed protein
OsAffx.15081.1.S1_at	0.404744	LOC_Os05g43230	0.4146	papain-like cysteine peptidase XBCP3
Os.34107.1.S1_at	0.404744	LOC_Os10g22380	0.4148	glutamyl-tRNA synthetase family protein
Os.18061.1.S1_at	0.404744	LOC_Os04g30210	0.4149	F-box domain containing protein
Os.57557.1.S1_at	0.404744	LOC_Os09g20980	0.4149	Zinc finger, C3HC4 type family protein
Os.9360.1.S1_at	0.404744	LOC_Os12g40300	0.4151	Skp1 family, dimerisation domain containing protein
Os.6724.1.S1_at	0.404744	LOC_Os03g26460	0.4152	expressed protein
Os.16809.1.S1_at	0.404744	LOC_Os09g09980	0.4152	Glucan endo-1,3-beta-glucosidase 5 precursor
Os.52167.1.S1_x_at	0.404744	LOC_Os10g38850	0.4152	amine oxidase, flavin-containing family protein
Os.52224.1.S1_at	0.404744	LOC_Os03g17634	0.4153	Protein prenyltransferase domain containing protein.
Os.11943.1.S1_at	0.404744	LOC_Os08g45140	0.4154	Glutaredoxin
OsAffx.26856.1.S1_at	3.94292	LOC_Os05g12450	0.4157	UDP-glucoronosyl and UDP-glucosyl transferase familyprotein
OsAffx.20494.2.S1_at	0.404744	LOC_Os10g20060	0.4157	hypothetical protein
Os.6308.1.S1_at	0.404744	LOC_Os03g02260	0.4158	Heat shock 70 kDa protein, mitochondrial precursor
Os.12590.1.S1_at	0.404744	LOC_Os06g02510	0.4161	60S ribosomal protein L13-2
Os.2000.2.S1_x_at	0.404744	LOC_Os01g53840	0.4162	protein kinase family protein
Os.26798.2.S1_a_at	0.404744	LOC_Os12g35630	0.4163	Elongation factor TS family protein
OsAffx.2361.1.S1_x_at	0.404744	LOC_Os01g58850	0.4164	circadian clock coupling factor ZGT
Os.24794.1.S1_x_at	0.404744	LOC_Os03g24860	0.4164	Sugar transporter family protein
Os.7753.1.S1_at	0.404744	LOC_Os01g18170	0.4167	Nectarin-1 precursor
Os.22696.1.S1_at	0.404744	LOC_Os11g06750	0.4167	60S ribosomal protein L3
OsAffx.7660.1.S1_at	0.404744	LOC_Os12g22620	0.4168	Endonuclease/Exonuclease/phosphatase family protein
Os.4914.1.S1_s_at	0.404744	LOC_Os03g51459	0.4169	Conserved hypothetical protein.
Os.49930.1.S1_at	0.404744	LOC_Os07g09384	0.4171	Conserved hypothetical protein.
Os.11788.1.S1_at	0.530629	LOC_Os10g01080	0.4173	pyridoxin biosynthesis protein ER1
Os.9048.1.S1_at	0.404744	LOC_Os03g63590	0.4174	Cleavage and polyadenylation specificity factor, 73kDa subunit
Os.11402.1.S1_at	0.404744	LOC_Os05g01270	0.4174	peptidyl-prolyl cis-trans isomerase, cyclophilin-type family protein
Os.22478.2.S1_x_at	0.404744	LOC_Os01g60650	0.4175	non-green plastid inner envelope membrane protein
Os.21263.1.S1_at	0.404744	LOC_Os04g53700	0.4177	MYND finger family protein
Os.14917.2.S1_x_at	0.404744	LOC_Os01g10280	0.4178	Phosphoribosylaminoimidazole carboxylase, chloroplast precursor
Os.49423.1.S1_at	0.404744	LOC_Os11g05556	0.4178	#N/A
Os.5720.1.S1_s_at	0.404744	LOC_Os04g58620	0.4179	K+ efflux antiporter
OsAffx.2386.1.S1_at	0.404744	LOC_Os01g62080	0.4183	Protein kinase AFC1
Os.17844.1.S1_x_at	0.404744	LOC_Os12g13290	0.4184	hypothetical protein
Os.37693.1.A1_at	0.404744	LOC_Os09g23595	0.4187	Conserved hypothetical protein.
Os.36435.1.S1_at	0.404744	LOC_Os11g48080	0.4187	pyridoxin biosynthesis protein ER1
OsAffx.32264.1.A1_at	0.404744	LOC_Os03g45720	0.4188	glyoxalase family protein
Os.35335.1.A1_s_at	0.404744	LOC_Os04g54800	0.4188	Shikimate kinase, chloroplast precursor
Os.46403.1.S1_at	0.404744	LOC_Os01g69950	0.4195	50S ribosomal protein L27, chloroplast precursor
Os.26795.1.S1_s_at	0.404744	LOC_Os01g16110	0.4196	La domain containing protein
OsAffx.10929.1.S1_x_at	0.404744	LOC_Os01g05630	0.4198	Histone H2B.2
OsAffx.25646.1.S1_at	0.404744	LOC_Os03g49710	0.4199	30S ribosomal protein S13
Os.4801.1.S1_x_at	0.404744	LOC_Os01g52010	0.4201	Allinase, C-terminal domain containing protein
Os.27684.1.S1_at	0.404744	LOC_Os01g62650	0.4201	Pumilio-family RNA binding repeat containing protein
Os.56297.1.S1_at	0.404744	LOC_Os09g27610	0.4201	hypothetical protein
Os.12112.1.S1_at	0.404744	LOC_Os01g60830	0.4202	expressed protein
OsAffx.16018.1.S1_at	0.404744	LOC_Os06g51470	0.4202	expressed protein
Os.49448.1.S1_at	0.818496	LOC_Os01g72210	0.4204	early-responsive to dehydration protein
Os.6403.1.S1_at	0.404744	LOC_Os02g55590	0.4204	expressed protein
Os.50130.1.S1_at	4.19255	LOC_Os04g02640	0.4204	Chalcone and stilbene synthases, N-terminal domain containing protein
Os.5218.1.S1_at	0.404744	LOC_Os12g36194	0.4205	#N/A
Os.49362.1.S1_at	0.404744	LOC_Os06g10200	0.4207	Uridylate kinase
Os.26397.1.S1_at	0.404744	LOC_Os06g39906	0.4207	Homeodomain-like containing protein.
Os.10419.1.S1_a_at	0.597068	LOC_Os08g14040	0.4208	hypothetical protein
Os.56170.1.S1_at	0.404744	LOC_Os06g34660	0.4209	Hypothetical protein.
Os.7860.1.S1_at	0.404744	LOC_Os09g27030	0.4209	Cysteine proteinase 2 precursor
OsAffx.12010.1.S1_at	0.404744	LOC_Os02g12750	0.421	Tetraspanin family protein
Os.7308.2.S1_at	0.404744	LOC_Os03g31160	0.421	expressed protein
Os.27943.1.S1_a_at	0.404744	LOC_Os01g50030	0.4211	Phosphoethanolamine N-methyltransferase
OsAffx.4196.1.S1_s_at	0.404744	LOC_Os04g56760	0.4211	PHD finger-like domain protein 5A
OsAffx.2784.1.S1_s_at	0.649723	LOC_Os02g29140	0.4212	ankyrin-like protein
Os.53717.1.S1_at	0.404744	LOC_Os06g01250	0.4212	Cytochrome P450 family protein
Os.4953.2.S1_x_at	0.404744	LOC_Os01g58080	0.4213	membrane-associated salt-inducible protein
Os.28300.2.S1_a_at	0.404744	LOC_Os09g30412	0.4213	Heat shock protein 82.
Os.17724.1.S1_at	0.404744	LOC_Os03g45320	0.4215	3-isopropylmalate dehydrogenase 2, chloroplast precursor
Os.2368.1.S3_at	0.404744	LOC_Os03g60720	0.4215	Alpha-expansin OsEXPA7.
Os.10193.1.S1_at	0.404744	LOC_Os08g09200	0.4215	Aconitate hydratase, cytoplasmic
Os.1500.2.S1_x_at	0.404744	LOC_Os01g43070	0.4218	oxygen-evolving complex
Os.50857.1.S1_at	0.404744	LOC_Os03g62690	0.4219	pentatricopeptide
Os.12640.1.S1_at	0.404744	LOC_Os01g65650	0.422	Leucine Rich Repeat family protein
Os.206.1.S1_at	0.404744	LOC_Os01g16890	0.4223	60S ribosomal protein L30
Os.12932.1.S1_at	0.404744	LOC_Os11g43600	0.4224	Peptide chain release factor 1
Os.17269.1.S1_at	0.404744	LOC_Os01g23740	0.4225	protein disulfide-isomerase A6 precursor
Os.48707.1.S1_at	0.404744	LOC_Os06g48650	0.4227	subtilase family protein
Os.6728.1.S1_a_at	0.404744	LOC_Os03g22730	0.4236	Nucleolar protein NOP5
Os.53974.1.S1_at	0.404744	LOC_Os03g42770	0.4236	U3 snoRNP-associated
Os.24690.2.S1_s_at	0.404744	LOC_Os04g55210	0.4237	Chloride channel-like protein CLC-g
Os.50302.1.S1_at	0.404744	LOC_Os06g12540	0.4238	pentatricopeptide
Os.38021.1.S1_at	0.404744	LOC_Os07g43950	0.4238	RNA recognition motif family protein
Os.16043.1.S1_at	0.940163	LOC_Os11g45290	0.4239	expressed protein
Os.11411.2.S1_a_at	0.404744	LOC_Os04g40190	0.4242	expressed protein
Os.50009.1.S1_at	0.404744	LOC_Os03g08600	0.4246	glycogenin glucosyltransferase
Os.37435.1.S1_at	0.404744	LOC_Os06g03790	0.4247	mitochondrial ribosomal protein
Os.27745.1.A1_at	0.404744	LOC_Os06g12600	0.4247	Fructokinase
Os.16318.1.S1_at	0.404744	LOC_Os12g22030	0.4247	Serine hydroxymethyltransferase, mitochondrial precursor
Os.6512.1.S1_at	0.404744	LOC_Os08g40610	0.4249	ribosomal protein S16 containing protein
Os.51518.1.S1_at	0.404744	LOC_Os04g56939	0.425	p8MTCP1 family protein.
Os.9077.1.S1_at	0.404744	LOC_Os10g41940	0.425	expressed protein
Os.50913.1.S1_at	3.73738	LOC_Os07g42080	0.4252	expressed protein
Os.11248.1.S1_at	0.404744	LOC_Os11g04670	0.4254	2-isopropylmalate synthase B
Os.4748.1.S1_at	0.404744	LOC_Os02g28810	0.4256	40S ribosomal protein S8
Os.6080.1.S1_at	0.404744	LOC_Os06g04380	0.4259	Glycine cleavage T-protein containing protein
Os.1021.1.S1_at	0.404744	LOC_Os01g42710	0.4261	LSD1 zinc finger family protein
Os.27979.1.S1_at	0.404744	LOC_Os03g50120	0.4261	Zn-finger in Ran binding protein and others containing protein
Os.23567.1.S1_at	0.404744	LOC_Os08g10649	0.4261	GTP-binding protein ERG.
Os.7473.1.S1_at	0.404744	LOC_Os06g11440	0.4262	transposon protein , Mutator sub-class
Os.12870.1.S1_at	0.404744	LOC_Os03g22330	0.4263	photolyase/blue-light receptor PHR2
Os.50983.1.S1_at	0.404744	LOC_Os04g40180	0.4263	expressed protein
OsAffx.24669.1.S1_at	0.404744	LOC_Os02g41560	0.4264	pentatricopeptide
Os.2106.1.S2_at	0.404744	LOC_Os12g32120	0.4264	transposon protein , CACTA, En/Spm sub-class
Os.33704.1.S1_at	1.64595	LOC_Os01g20110	0.4265	expressed protein
OsAffx.28861.1.S1_x_at	0.404744	LOC_Os07g41570	0.4265	DEAD/DEAH box helicase family protein
Os.16523.1.S1_at	0.404744	LOC_Os01g43020	0.4267	CTP synthase
Os.55120.1.S1_at	0.940163	LOC_Os04g52550	0.4267	Piwi domain containing protein
OsAffx.27916.1.S1_at	0.404744	LOC_Os06g33520	0.4267	DEAD box RNA helicase
Os.6742.1.S1_at	0.404744	LOC_Os01g27730	0.4271	expressed protein
Os.7914.2.S1_at	0.404744	LOC_Os05g09400	0.4273	expressed protein
Os.25250.1.S1_at	0.404744	LOC_Os02g42406	0.4274	DEAD/DEAH box helicase, N-terminal domain containing protein.
Os.4666.1.S1_at	0.404744	LOC_Os10g37340	0.4274	Cys/Met metabolism PLP-dependent enzyme family protein
Os.7442.2.S1_s_at	0.404744	LOC_Os08g10470	0.4275	SET domain-containing protein
Os.19378.1.S1_at	0.404744	LOC_Os02g18940	0.4277	Conserved hypothetical protein.
Os.5497.1.S1_a_at	0.404744	LOC_Os07g38620	0.4278	root border cell-specific protein
Os.7025.1.S1_s_at	0.404744	LOC_Os04g42580	0.428	carboxyvinyl-carboxyphosphonate phosphorylmutase
Os.16245.1.S1_at	0.404744	LOC_Os03g18200	0.4281	Hypothetical protein.
Os.7714.1.S1_at	0.404744	LOC_Os04g38750	0.4281	Plastid-specific 30S ribosomal protein 3, chloroplast precursor
Os.17083.1.S1_at	0.404744	LOC_Os01g01689	0.4284	Phosphatidylinositol 3- and 4-kinase domain containing protein.
Os.18818.1.S1_a_at	0.404744	LOC_Os01g12710	0.4284	oxidoreductase, short chain dehydrogenase/reductasefamily protein
Os.11111.1.S1_at	0.404744	LOC_Os05g08810	0.4284	Phosphatidylinositol 3-kinase, root isoform
Os.49654.1.S1_at	0.404744	LOC_Os03g18970	0.4285	protein phosphatase 2C
Os.10217.1.S1_a_at	0.404744	LOC_Os04g06770	0.4285	Piwi domain containing protein
OsAffx.26585.1.S1_s_at	0.404744	LOC_Os04g53130	0.4286	Bromodomain containing protein
Os.7817.1.A1_s_at	0.404744	LOC_Os05g41180	0.4286	Proteasome subunit alpha type 3
Os.13461.1.S1_at	0.404744	LOC_Os02g43020	0.4287	stress-inducible protein
Os.14185.2.S1_a_at	0.404744	LOC_Os02g11740	0.4288	Plastidic ATP/ADP-transporter
Os.14380.1.S1_s_at	0.404744	LOC_Os02g44300	0.4292	MSP domain containing protein
Os.53302.1.S1_x_at	0.404744	LOC_Os02g37090	0.4294	hydrolase, alpha/beta fold family protein
Os.6247.1.S1_at	0.404744	LOC_Os09g36350	0.4294	Glycosyl hydrolase family 9 protein
Os.8039.1.S1_at	0.404744	LOC_Os03g46640	0.4295	Deoxyuridine 5'-triphosphate nucleotidohydrolase
Os.52689.1.S1_at	0.404744	LOC_Os03g48310	0.4295	Plasma membrane ATPase 3
OsAffx.16625.1.S1_at	0.404744	LOC_Os07g39090	0.4295	hypothetical protein
Os.12701.1.S2_at	0.404744	LOC_Os04g55650	0.4296	Low-temperature-induced cysteine proteinase precursor
Os.51193.1.S1_x_at	0.404744	LOC_Os04g55640	0.4297	uncharacterized plant-specific domain TIGR01627 family protein
OsAffx.32160.1.S1_at	0.404744	LOC_Os12g42600	0.4297	Ubiquitin carboxyl-terminal hydrolase family protein
Os.9987.1.S1_at	0.404744	LOC_Os07g34598	0.43	Tyrosyl-DNA phosphodiesterase family protein.
Os.57504.1.A1_at	0.404744	LOC_Os05g41210	0.4301	#N/A
OsAffx.30049.1.S1_x_at	0.404744	LOC_Os09g26920	0.4301	subtilase family protein
Os.5681.1.S1_at	0.404744	LOC_Os09g29630	0.4304	NOL1/NOP2/sun family protein
Os.8152.1.S1_at	0.404744	LOC_Os05g49890	0.4305	GTP-binding nuclear protein Ran/TC4
OsAffx.4587.1.S1_at	0.404744	LOC_Os05g41360	0.4306	expressed protein
Os.12196.1.S1_at	0.404744	LOC_Os02g33450	0.4307	2-cys peroxiredoxin BAS1, chloroplast precursor
Os.820.1.S1_s_at	1.32271	LOC_Os01g19020	0.4309	Peroxidase family protein
Os.7219.1.S1_at	0.404744	LOC_Os09g11240	0.431	expressed protein
Os.11276.1.S1_at	0.404744	LOC_Os03g22180	0.4311	60S ribosomal protein L18
Os.26354.1.S1_a_at	0.404744	LOC_Os07g31540	0.4317	Ubiquitin family protein
Os.13027.1.S1_at	0.404744	LOC_Os01g32790	0.4318	expressed protein
Os.52593.1.S1_s_at	0.404744	LOC_Os09g21230	0.4318	acyl-activating enzyme 17
Os.50746.1.S1_at	1.17882	LOC_Os02g49770	0.432	NHL repeat-containing protein
OsAffx.12354.1.S1_x_at	0.404744	LOC_Os02g34930	0.4322	hypothetical protein
Os.10701.1.S1_at	0.404744	LOC_Os03g52630	0.4322	endo-1,4-beta-glucanase Cel1
Os.25065.1.S1_a_at	0.404744	LOC_Os04g43922	0.4322	Nucleic acid-binding OB-fold domain containing protein.
Os.9011.1.S1_at	0.404744	LOC_Os01g53620	0.4323	expressed protein
Os.9465.1.S1_s_at	0.404744	LOC_Os07g26940	0.4325	ORMDL family protein
OsAffx.31541.1.S1_s_at	0.404744	LOC_Os11g01610	0.4326	PRA1 family protein
Os.10048.1.S1_at	0.404744	LOC_Os02g27960	0.4327	expressed protein
Os.47596.1.S1_at	0.404744	LOC_Os07g48960	0.4327	Lon protease homolog 2, mitochondrial precursor
Os.27302.1.S1_x_at	0.404744	LOC_Os01g13150	0.433	metallo-beta-lactamase superfamily protein
Os.46693.1.S1_at	0.404744	LOC_Os10g21940	0.4331	expressed protein
Os.50461.1.S1_at	0.404744	LOC_Os03g10469	0.4332	Tapetum specific protein (Tapetum-specific endoxylanase).
Os.12309.1.S1_s_at	0.404744	LOC_Os03g40550	0.4332	pfkB-type carbohydrate kinase family protein
Os.54254.1.S1_x_at	0.99154	LOC_Os11g40249	0.4332	#N/A
Os.25239.1.S1_a_at	0.404744	LOC_Os01g72800	0.4335	signal recognition particle-docking protein FtsY containing protein
Os.14592.1.S1_at	0.404744	LOC_Os06g39260	0.4335	Adenosine 3'-phospho 5'-phosphosulfate transporter 1
Os.17125.1.S1_at	0.404744	LOC_Os08g41090	0.4336	Peroxidase family protein
Os.13493.1.S1_at	0.404744	LOC_Os05g49970	0.4338	Translation initiation factor IF-2, chloroplast precursor
Os.32013.1.S1_a_at	0.404744	LOC_Os04g38900	0.4339	SPFH domain/Band 7 family protein
Os.53679.1.S1_s_at	0.404744	LOC_Os09g31080	0.434	expressed protein
Os.1981.1.S1_at	0.404744	LOC_Os01g02880	0.4342	Fructose-bisphosphate aldolase 1, chloroplast precursor
Os.39261.1.S1_at	0.404744	LOC_Os10g28640	0.4342	expressed protein
Os.22608.1.S1_s_at	0.404744	LOC_Os09g36040	0.4345	Rhodanese-like domain containing protein
Os.27709.1.S1_a_at	0.404744	LOC_Os01g13570	0.4346	phosphoglycerate mutase family protein
OsAffx.2750.1.S1_at	0.404744	LOC_Os02g25870	0.4346	Elongation factor Tu C-terminal domain containing protein
Os.7626.1.S1_at	0.404744	LOC_Os03g31300	0.4346	Chaperone clpB 1
Os.47913.1.A1_at	0.404744	LOC_Os09g39180	0.4346	31 kDa ribonucleoprotein, chloroplast precursor.
Os.54080.1.S1_at	0.404744	LOC_Os05g37450	0.4347	Starch binding domain containing protein
Os.52983.1.S1_x_at	0.404744	LOC_Os07g08050	0.4348	expressed protein
OsAffx.5584.1.S1_at	0.404744	LOC_Os07g40320	0.4348	Got1-like family protein
Os.49458.1.S1_at	0.404744	LOC_Os11g34160	0.4348	membrane associated salt-inducible protein
Os.54510.1.S1_at	0.404744	LOC_Os07g44650	0.4349	Complex 1 protein containing protein
OsAffx.4110.1.S1_at	0.404744	LOC_Os04g47290	0.435	expressed protein
Os.48809.1.S1_at	0.404744	LOC_Os04g54840	0.435	DNA-directed RNA polymerase
Os.55254.1.S1_at	0.404744	LOC_Os06g10130	0.435	expressed protein
OsAffx.24686.1.S1_at	0.404744	LOC_Os02g42290	0.4354	ATP-dependent Clp protease proteolytic subunit
Os.40400.1.S1_at	0.404744	LOC_Os03g62720	0.4354	3' exoribonuclease family, domain 1 containing protein
Os.16956.1.S1_s_at	0.404744	LOC_Os01g35050	0.4355	early-responsive to dehydration protein
Os.24684.1.S1_at	0.404744	LOC_Os03g20640	0.4356	expressed protein
Os.33587.1.S1_x_at	0.404744	LOC_Os07g08180	0.4357	pentatricopeptide
Os.24040.1.S1_at	0.404744	LOC_Os09g36630	0.4359	expressed protein
Os.4654.1.S1_at	0.404744	LOC_Os01g16510	0.4361	expressed protein
Os.27193.1.S1_at	0.404744	LOC_Os02g58510	0.4361	homoserine kinase family protein
Os.54915.1.S1_at	0.404744	LOC_Os05g19040	0.4361	B-cell receptor-associated protein 31-like containing protein
Os.23289.1.S1_at	0.404744	LOC_Os05g08440	0.4363	F-box domain containing protein
OsAffx.18708.1.S1_x_at	0.404744	LOC_Os11g06540	0.4365	hypothetical protein
Os.11159.1.S1_at	0.404744	LOC_Os01g52390	0.4366	retrotransposon protein , Ty3-gypsy subclass
Os.9175.1.S1_at	0.404744	LOC_Os05g47640	0.4366	Threonine synthase, chloroplast precursor
Os.2242.1.S1_at	0.404744	LOC_Os04g59494	0.4367	30S ribosomal protein S17, chloroplast precursor (CS17).
Os.53114.1.S1_at	3.73738	LOC_Os07g48610	0.4367	hydrolase, alpha/beta fold family protein
Os.12781.1.S1_at	0.404744	LOC_Os12g32986	0.4368	#N/A
OsAffx.32197.1.A1_x_at	0.404744	LOC_Os08g35420	0.4369	Photosystem Q
Os.12950.1.S1_at	0.404744	LOC_Os03g29180	0.437	LOC496049 protein
Os.3441.1.S1_at	2.3942	LOC_Os09g19734	0.437	Voltage-dependent anion channel.
Os.24578.1.A1_at	0.404744	LOC_Os02g22070	0.4371	expressed protein
Os.27944.1.S1_at	0.404744	LOC_Os03g08080	0.4372	YGGT family protein
OsAffx.2947.1.S1_at	3.29364	LOC_Os02g43370	0.4374	transposon protein , unclassified
Os.9140.1.S1_at	0.404744	LOC_Os04g33220	0.4375	SAM domain family protein
Os.20603.1.S1_at	0.404744	LOC_Os06g28970	0.4375	BolA-like protein
Os.49224.1.S1_at	0.404744	LOC_Os07g05550	0.4375	expressed protein
Os.50702.1.S1_at	0.404744	LOC_Os08g09670	0.4375	N7 protein
Os.26753.1.S1_at	0.404744	LOC_Os07g13590	0.4376	expressed protein
Os.48438.1.S1_at	0.404744	LOC_Os03g05806	0.4377	RNA-binding S4 domain containing protein.
Os.27826.1.S1_at	0.404744	LOC_Os03g12020	0.4382	50S ribosomal protein L15, chloroplast precursor
Os.8113.1.S1_at	0.770548	LOC_Os01g08470	0.4383	transposon protein , CACTA, En/Spm sub-class
Os.4859.1.S1_at	0.404744	LOC_Os12g12850	0.4383	ATP-dependent Clp protease ATP-binding subunit clpAhomolog CD4B
Os.4990.1.S1_at	0.404744	LOC_Os05g05460	0.4384	EF hand family protein
Os.26690.1.S1_a_at	0.404744	LOC_Os05g44360	0.4386	Oligosaccharyl transferase STT3 subunit homolog
Os.24868.1.S1_at	0.404744	LOC_Os01g51754	0.4387	Glycoside hydrolase family 13 protein.
Os.26146.1.S1_at	0.404744	LOC_Os02g36140	0.4387	Terpene synthase family, metal binding domain containing protein
Os.4022.1.S1_at	0.404744	LOC_Os02g20850	0.439	RAC-like GTP binding protein RAC13
Os.16681.1.S1_at	0.404744	LOC_Os02g47590	0.4392	Ornithine carbamoyltransferase, chloroplast precursor
Os.50204.1.S1_at	0.404744	LOC_Os03g11780	0.4392	expressed protein
Os.625.1.S1_at	0.404744	LOC_Os01g09670	0.4393	Pollen-specific protein SF21
Os.51916.1.S1_at	1.25276	LOC_Os01g39030	0.4396	hypothetical protein
Os.27630.1.A1_at	0.404744	LOC_Os07g38300	0.4399	Ribosome recycling factor, chloroplast precursor
Os.11832.1.S1_at	0.404744	LOC_Os01g02040	0.4401	transposon protein , CACTA, En/Spm sub-class
Os.48045.1.S1_at	0.404744	LOC_Os08g44420	0.4402	125 kDa kinesin-related protein
Os.9361.1.S1_s_at	0.404744	LOC_Os01g47660	0.4406	60S ribosomal protein L18a
Os.51814.1.S1_at	0.444298	LOC_Os06g44180	0.4407	NAD dependent epimerase/dehydratase family protein
Os.9047.1.S1_at	0.404744	LOC_Os02g17370	0.4408	expressed protein
Os.5507.1.S1_at	0.404744	LOC_Os12g07020	0.4409	5-formyltetrahydrofolate cyclo-ligase family protein
Os.8261.1.S1_at	0.404744	LOC_Os01g73950	0.4411	pentatricopeptide
Os.27671.1.S1_at	0.404744	LOC_Os03g17470	0.4411	IN2-1 protein
Os.24642.1.S1_at	0.404744	LOC_Os04g41530	0.4412	serine/threonine-protein kinase GCN2
Os.5577.2.S1_a_at	0.404744	LOC_Os04g59570	0.4414	expressed protein
OsAffx.15538.1.S1_at	4.19255	LOC_Os06g21570	0.4414	Glycosyl hydrolase family 1 protein
Os.19021.1.S1_at	0.404744	LOC_Os06g34040	0.4414	4-methyl-5-thiazole monophosphate biosynthesis protein
Os.5194.1.S1_x_at	0.404744	LOC_Os01g66110	0.4416	dehydration-responsive protein
Os.6302.2.S1_at	0.404744	LOC_Os05g35530	0.4416	expressed protein
OsAffx.27810.1.S1_at	0.404744	LOC_Os08g29360	0.442	retrotransposon protein , Ty3-gypsy subclass
Os.53038.1.S1_at	0.404744	LOC_Os12g02280	0.442	pentatricopeptide
Os.49237.1.S1_at	0.404744	LOC_Os05g08410	0.4421	ATP10 protein
Os.33629.1.S1_a_at	0.404744	LOC_Os01g65200	0.4422	POT family protein
Os.54574.1.S1_at	0.404744	LOC_Os07g07520	0.4422	F-box domain containing protein
Os.54312.1.S1_at	0.404744	LOC_Os11g05570	0.4423	ribonuclease HI large subunit
Os.49732.1.S1_at	0.404744	LOC_Os06g23370	0.4425	expressed protein
Os.49596.1.S1_at	0.404744	LOC_Os03g10460	0.4426	expressed protein
Os.33461.2.S1_x_at	0.404744	LOC_Os03g56390	0.4427	radical S-adenosyl methionine and flavodoxin domains1, isoform 1
Os.4694.1.S1_at	0.404744	LOC_Os09g12600	0.4427	Triose phosphate/phosphate translocator, non-green plastid
OsAffx.31341.1.S1_s_at	0.404744	LOC_Os11g37200	0.4427	Uncharacterized protein family UPF0005 containing protein
Os.19279.2.S1_x_at	0.404744	LOC_Os01g72860	0.4428	MAC/Perforin domain containing protein
Os.7212.1.S1_at	0.404744	LOC_Os10g07480	0.4428	expressed protein
Os.20937.1.S1_at	0.404744	LOC_Os08g34740	0.4433	SGT1 protein
OsAffx.4983.2.S1_x_at	0.404744	LOC_Os02g58150	0.4434	expressed protein
Os.8011.1.S1_at	0.404744	LOC_Os03g64210	0.4435	RuBisCO subunit binding-protein alpha subunit, chloroplast precursor
Os.12596.1.S1_at	0.404744	LOC_Os04g39700	0.4435	60S ribosomal protein L6
Os.6831.1.S1_a_at	0.404744	LOC_Os08g44290	0.4438	28 kDa ribonucleoprotein, chloroplast
Os.7699.1.S1_at	0.69031	LOC_Os10g22050	0.4439	expressed protein
Os.7334.1.A1_at	0.404744	LOC_Os11g11340	0.444	ATPase, AAA family protein
OsAffx.12991.1.S1_s_at	0.404744	LOC_Os03g22320	0.4441	Utp14 protein
Os.9537.1.S1_s_at	0.404744	LOC_Os11g01420	0.4444	ribosomal protein L10 containing protein
Os.22483.1.A1_s_at	0.404744	LOC_Os03g62510	0.4445	FAD dependent oxidoreductase family protein
Os.10081.1.S1_at	0.404744	LOC_Os05g44130	0.4445	Gamma-glutamyl hydrolase precursor
Os.22711.1.A1_at	0.69031	LOC_Os03g06350	0.4446	uncharacterized plant-specific domain TIGR01568 family protein
Os.51812.1.S1_at	0.404744	LOC_Os02g56870	0.4447	hypothetical protein
Os.51752.2.S1_x_at	0.404744	LOC_Os05g07810	0.4448	universal stress protein family protein
Os.2695.1.S1_at	0.404744	LOC_Os08g23810	0.4448	Enoyl, chloroplast precursor
Os.5803.1.S1_at	0.404744	LOC_Os04g33510	0.4451	expressed protein
Os.23208.1.S1_at	0.404744	LOC_Os04g52980	0.4451	expressed protein
Os.8849.1.S1_at	0.404744	LOC_Os07g09330	0.4451	histidinol-phosphate phosphatase , inositolmonophosphatase family protein
Os.4079.2.S1_a_at	0.404744	LOC_Os06g12790	0.4452	RAC-like GTP binding protein ARAC10
Os.10926.1.S1_at	0.530629	LOC_Os07g14850	0.4452	Cellulose synthase A catalytic subunit 6
OsAffx.2707.1.S1_at	0.404744	LOC_Os02g21300	0.4453	transposon protein , unclassified
OsAffx.31788.1.S1_s_at	0.404744	LOC_Os12g17830	0.4456	expressed protein
Os.7444.1.S1_x_at	0.404744	LOC_Os07g48970	0.4458	expressed protein
Os.8747.3.S1_x_at	0.404744	LOC_Os10g10400	0.446	hypothetical protein
Os.3917.2.S1_x_at	0.404744	LOC_Os01g11414	0.4461	Calcium-binding EF-hand domain containing protein.
Os.7295.1.S1_at	0.404744	LOC_Os02g07410	0.4461	Glycine cleavage system H protein, mitochondrial precursor
Os.51936.1.S1_at	0.404744	LOC_Os03g11380	0.4462	SNARE domain containing protein
Os.20176.1.S1_at	0.404744	LOC_Os03g53640	0.4462	expressed protein
Os.5170.1.S1_at	0.404744	LOC_Os06g28950	0.4462	FKBP-type peptidyl-prolyl cis-trans isomerase
Os.25324.1.A1_at	0.404744	LOC_Os08g12780	0.4462	expressed protein
Os.24034.3.S1_x_at	0.404744	LOC_Os01g65400	0.4463	5'-3' exonuclease, N-terminal resolvase-like domaincontaining protein
Os.3435.2.S1_x_at	0.404744	LOC_Os05g48150	0.4463	transposon protein , unclassified
Os.36975.3.S1_x_at	0.404744	LOC_Os01g08510	0.4464	MAR binding filament-like protein 1
Os.27113.1.S1_at	0.404744	LOC_Os04g55690	0.4464	expressed protein
Os.8081.1.A1_at	0.404744	LOC_Os07g36390	0.4464	CRP1
Os.7452.1.S1_at	0.530629	LOC_Os05g38220	0.4465	oxidoreductase, aldo/keto reductase family protein
OsAffx.15200.4.A1_at	0.404744	LOC_Os05g51660	0.4466	SCP-like extracellular protein
Os.28412.1.S1_a_at	0.404744	LOC_Os09g04504	0.4467	Hypothetical protein.
Os.23286.1.A1_at	0.404744	LOC_Os10g02920	0.4469	Cytochrome b561 family protein
Os.4124.1.S1_a_at	0.404744	LOC_Os01g51390	0.4472	Insulinase containing protein
Os.52556.1.S1_at	0.404744	LOC_Os02g58790	0.4474	expressed protein
OsAffx.16527.1.S1_at	0.404744	LOC_Os07g32600	0.4478	Glycoside hydrolase, family 17 protein.
Os.26551.1.S1_at	2.3942	LOC_Os02g13130	0.448	KH domain containing protein
OsAffx.17159.1.S1_x_at	0.404744	LOC_Os08g25900	0.448	PsbP family protein
Os.9142.1.S1_at	0.404744	LOC_Os05g50980	0.4482	Conserved hypothetical protein.
Os.54277.1.S1_a_at	0.404744	LOC_Os01g49010	0.4483	Origin recognition complex subunit 4
Os.9795.1.S1_at	0.444298	LOC_Os05g23924	0.4485	Hypothetical protein.
Os.14313.2.S1_x_at	1.32271	LOC_Os01g61620	0.4488	protein kinase family protein
Os.49564.1.S1_at	0.404744	LOC_Os04g33610	0.4489	expressed protein
Os.9586.1.S1_at	0.404744	LOC_Os02g20860	0.449	ATP11 protein
Os.33256.1.S2_at	0.404744	LOC_Os03g08370	0.449	transposon protein , unclassified
Os.9055.1.S1_at	0.404744	LOC_Os02g49780	0.4491	expressed protein
Os.38033.4.S1_x_at	0.404744	LOC_Os01g62050	0.4492	hypothetical protein
Os.7004.1.S1_at	0.404744	LOC_Os12g13340	0.4492	expressed protein
OsAffx.15312.1.S1_at	0.404744	LOC_Os06g08540	0.4497	formin homology 2 domain-containing protein
Os.49495.3.S1_at	0.404744	LOC_Os03g15240	0.4498	expressed protein
OsAffx.14759.1.S1_s_at	0.404744	LOC_Os05g19270	0.4498	DNA mismatch repair protein MSH2
OsAffx.983.1.S1_at	0.404744	LOC_Os06g13020	0.4499	DNA polymerase lambda
Os.4684.1.S1_at	0.404744	LOC_Os01g49290	0.45	Guanine nucleotide-binding protein beta subunit
Os.29062.1.S1_at	0.404744	LOC_Os01g05150	0.4502	Conserved hypothetical protein.
Os.47747.1.S1_at	0.404744	LOC_Os02g01230	0.4503	Ribosomal protein S5, C-terminal domain containing protein
Os.8554.2.S1_x_at	0.404744	LOC_Os01g74190	0.4506	expressed protein
Os.26453.2.S1_x_at	0.404744	LOC_Os07g16040	0.4506	D-isomer specific 2-hydroxyacid dehydrogenase
Os.48048.1.A1_at	0.404744	LOC_Os02g35750	0.4507	Rf1 protein, mitochondrial precursor
Os.18513.1.S1_at	0.404744	LOC_Os05g32820	0.4507	Peptide-N4-asparagine amidase A
OsAffx.29775.1.S1_at	1.87553	LOC_Os09g09270	0.4509	Dihydroflavonol-4-reductase
Os.2467.1.S1_at	0.404744	LOC_Os04g31040	0.451	violaxanthin de-epoxidase
Os.12242.1.S1_at	0.404744	LOC_Os05g39140	0.4511	expressed protein
OsAffx.19965.1.S1_at	0.404744	LOC_Os12g34400	0.4511	hypothetical protein
Os.12675.1.S1_at	0.404744	LOC_Os12g26940	0.4512	CHASE domain containing protein
OsAffx.19751.1.S1_s_at	0.404744	LOC_Os12g19590	0.4516	transducin family protein
Os.26408.1.S1_x_at	0.404744	LOC_Os02g57660	0.4517	Phosphatidylinositol-4-phosphate 5-kinase 9
Os.7905.1.S1_at	0.649723	LOC_Os09g03490	0.4518	GDSL-motif lipase/hydrolase family protein
Os.46548.2.S1_at	0.404744	LOC_Os10g39930	0.4518	Cytochrome P450 family protein
OsAffx.30514.2.S1_s_at	0.404744	LOC_Os10g23204	0.452	#N/A
Os.51162.1.S1_at	0.404744	LOC_Os03g44560	0.4522	expressed protein
Os.10033.1.S1_at	0.404744	LOC_Os05g13950	0.4522	Eukaryotic translation initiation factor 3 subunit 6interactingprotein
OsAffx.27312.1.S1_at	0.404744	LOC_Os05g44922	0.4522	Phosphofructokinase family protein.
OsAffx.24075.1.S1_at	0.404744	LOC_Os02g03000	0.4525	division protein
Os.39131.1.A1_at	0.404744	LOC_Os02g33030	0.4525	Eukaryotic-type carbonic anhydrase family protein
Os.20977.2.S1_x_at	0.404744	LOC_Os03g37330	0.4525	KOW motif family protein
Os.16888.1.A1_at	0.404744	LOC_Os03g42110	0.4526	N-acetyl-gamma-glutamyl-phosphate reductase, chloroplast precursor
Os.22580.1.S1_s_at	0.404744	LOC_Os01g73250	0.4527	ABA/WDS induced protein
OsAffx.30275.1.S1_at	0.716954	LOC_Os10g04380	0.4527	hypothetical protein
Os.33648.1.S1_at	0.404744	LOC_Os03g06710	0.4528	pentatricopeptide
OsAffx.12920.1.S1_at	0.404744	LOC_Os03g18490	0.4528	expressed protein
Os.13010.1.S1_a_at	0.404744	LOC_Os04g48060	0.453	Activator 1 40 kDa subunit
Os.51054.1.S1_at	0.404744	LOC_Os04g39410	0.4534	pentatricopeptide
OsAffx.26601.1.S1_at	0.404744	LOC_Os04g54500	0.4534	polI-like DNA polymerase
Os.7181.1.S1_at	0.404744	LOC_Os03g58530	0.4537	ES43
Os.9134.1.S1_at	0.404744	LOC_Os03g06740	0.454	Glutathione reductase, chloroplast precursor
Os.15944.2.S1_x_at	0.404744	LOC_Os10g35760	0.454	pentatricopeptide
Os.7624.1.S1_at	0.404744	LOC_Os03g02390	0.4541	Mitochondrial import inner membrane translocase subunit Tim17 family protein
Os.50976.1.S1_at	0.404744	LOC_Os03g48040	0.4541	ferredoxin family protein
Os.1605.1.S1_at	0.404744	LOC_Os04g37630	0.4541	expressed protein
OsAffx.4028.1.S1_x_at	0.404744	LOC_Os04g39190	0.4541	cell division protein FtsH
Os.24649.1.S1_at	0.404744	LOC_Os07g38430	0.4542	Will die slowly protein
Os.14555.1.S1_at	0.404744	LOC_Os10g27990	0.4543	exocyst complex component Sec15
Os.9286.1.S1_s_at	0.404744	LOC_Os06g39750	0.4545	Fatty acid elongase
Os.11582.1.S1_s_at	0.404744	LOC_Os03g40180	0.4546	60S ribosomal protein L15
Os.46024.1.S1_at	0.404744	LOC_Os01g62290	0.455	Heat shock cognate 70 kDa protein
Os.52106.1.S1_at	0.404744	LOC_Os02g51450	0.455	mTERF family protein
Os.1378.1.S1_at	0.404744	LOC_Os05g28280	0.455	DNA-binding protein, 42 kDa containing protein
Os.57432.1.S1_a_at	0.404744	LOC_Os08g07290	0.4553	HEAT repeat family protein
OsAffx.19483.1.S1_s_at	0.404744	LOC_Os11g04370	0.4554	ribosomal protein L24 containing protein
OsAffx.29070.1.S1_s_at	0.404744	LOC_Os07g06440	0.4556	hydrolase, TatD family protein
Os.54023.1.S1_at	0.424316	LOC_Os02g17304	0.4557	Disease resistance protein family protein.
Os.5631.1.S1_s_at	0.404744	LOC_Os04g52900	0.4559	ABC transporter
Os.35247.1.S1_at	0.404744	LOC_Os05g32610	0.456	Helicase conserved C-terminal domain containing protein
Os.36706.1.S1_at	0.404744	LOC_Os07g33660	0.456	expressed protein
Os.27598.1.S1_at	0.404744	LOC_Os03g16470	0.4561	expressed protein
Os.46595.1.S1_a_at	0.404744	LOC_Os10g31940	0.4561	Inosine triphosphate pyrophosphatase
Os.2978.1.S1_at	0.404744	LOC_Os10g43050	0.4561	ATP-dependent Clp protease proteolytic subunit 3
Os.12729.1.S1_at	0.404744	LOC_Os01g46070	0.4566	Malate dehydrogenase, mitochondrial precursor
OsAffx.29613.1.S1_at	0.404744	LOC_Os08g40870	0.4566	pentatricopeptide
Os.17614.1.S1_at	0.404744	LOC_Os04g46610	0.4568	PAP_fibrillin family protein
OsAffx.15372.1.S1_x_at	0.404744	LOC_Os06g11600	0.4568	Plant protein family protein
OsAffx.32259.1.A1_at	0.404744	LOC_Os02g22740	0.457	retrotransposon protein , Ty3-gypsy subclass
Os.12381.1.S1_s_at	1.75304	LOC_Os07g44250	0.4571	Dirigent-like protein
Os.31679.1.S1_at	0.404744	LOC_Os07g22670	0.4574	mTERF family protein
Os.12549.1.S1_at	0.404744	LOC_Os11g01740	0.4575	Protein kinase domain containing protein
Os.24718.1.S1_at	0.404744	LOC_Os02g04270	0.4577	DNA polymerase V family protein
Os.18173.1.S1_at	0.404744	LOC_Os06g21480	0.4578	60S ribosomal protein L31
Os.54636.1.S1_at	0.404744	LOC_Os01g13300	0.4579	B3 DNA binding domain containing protein
Os.4979.1.S1_at	0.404744	LOC_Os05g45930	0.458	IQ calmodulin-binding motif family protein
Os.37611.1.S1_at	0.404744	LOC_Os01g09510	0.4584	60S acidic ribosomal protein P2A
Os.9865.2.S1_x_at	0.404744	LOC_Os01g01302	0.4585	Shikimate kinase domain containing protein.
Os.10862.1.S1_at	0.818496	LOC_Os06g05410	0.4585	expressed protein
Os.17964.1.S1_at	0.404744	LOC_Os01g46060	0.4586	expressed protein
OsAffx.11980.1.S1_at	0.404744	LOC_Os02g10790	0.4586	expressed protein
Os.8767.1.S1_x_at	0.404744	LOC_Os03g58204	0.4586	#N/A
Os.24539.1.S1_at	0.404744	LOC_Os09g21110	0.4586	leucyl-tRNA synthetase family protein
Os.18942.2.S1_at	0.404744	LOC_Os03g32160	0.4587	calmodulin-binding protein
Os.8294.1.S1_at	0.404744	LOC_Os02g09359	0.4588	Protein kinase-like protein.
Os.54130.1.S1_at	0.530629	LOC_Os04g40050	0.4588	expressed protein
Os.8999.3.S1_x_at	0.404744	LOC_Os01g67860	0.459	Fructose-bisphosphate aldolase, cytoplasmic isozyme
Os.51937.1.S1_a_at	0.404744	LOC_Os07g09670	0.459	galactosyltransferase family protein
Os.17721.1.S1_at	0.404744	LOC_Os09g32030	0.4592	Iojap-related protein family protein.
Os.24631.1.A1_at	0.404744	LOC_Os02g16709	0.4594	Chloroplast thylakoidal processing peptidase
Os.4880.1.S1_at	0.404744	LOC_Os08g13690	0.4595	60S ribosomal protein L7-1
OsAffx.31220.1.S1_at	2.54818	LOC_Os11g30200	0.4595	hypothetical protein
Os.49982.1.S1_at	1.75304	LOC_Os06g10140	0.4597	Conserved hypothetical protein.
Os.9342.1.S1_at	0.404744	LOC_Os07g43290	0.4597	Protease inhibitor/seed storage/LTP family protein
Os.14157.1.S1_at	0.404744	LOC_Os08g15500	0.4597	expressed protein
Os.46597.2.S1_at	0.404744	LOC_Os10g36620	0.4598	expressed protein
Os.37786.1.S1_at	0.404744	LOC_Os07g43310	0.46	Ribosomal protein L7/L12 C-terminal domain containing protein
Os.49330.1.S1_at	4.95083	LOC_Os04g53520	0.4602	expressed protein
Os.5668.1.S1_at	0.404744	LOC_Os12g09290	0.4602	tRNA pseudouridine synthase family protein
Os.3417.1.S1_at	0.404744	LOC_Os01g70860	0.4603	Esterase PIR7A
Os.5493.1.S1_at	0.404744	LOC_Os08g04010	0.4603	hypothetical protein
OsAffx.29466.1.S1_at	0.507651	LOC_Os08g32310	0.4603	hypothetical protein
Os.8285.1.S1_at	0.404744	LOC_Os10g34750	0.4603	DNA ligase
Os.10978.1.S1_at	0.404744	LOC_Os12g32240	0.4603	Eukaryotic translation initiation factor 5A-2
Os.14565.1.S1_at	0.404744	LOC_Os07g12250	0.4604	60S ribosomal protein L24
Os.46184.1.A1_at	0.404744	LOC_Os10g18070	0.4604	expressed protein
OsAffx.16613.1.S1_at	0.886458	LOC_Os07g38390	0.4605	chalcone isomerase
Os.22451.1.A1_at	0.404744	LOC_Os08g41910	0.4608	Sua5/YciO/YrdC/YwlC family protein
Os.53877.1.S1_x_at	0.404744	LOC_Os11g39670	0.4608	seryl-tRNA synthetase family protein
Os.12228.1.S1_at	0.404744	LOC_Os02g04160	0.461	expressed protein
Os.17520.1.S1_at	0.404744	LOC_Os09g31514	0.4612	#N/A
Os.11323.1.S1_at	0.404744	LOC_Os03g20120	0.4613	galactinol synthase 3
Os.23164.1.S1_a_at	0.404744	LOC_Os07g39980	0.4614	expressed protein
Os.48405.1.A1_at	0.404744	LOC_Os08g16570	0.4616	expressed protein
Os.22819.1.S1_at	0.404744	LOC_Os08g37060	0.4616	2-Hydroxyisoflavanone dehydratase
Os.34775.1.S1_at	0.404744	LOC_Os01g62800	0.4618	dehydration-responsive family protein
Os.18031.1.S1_at	0.404744	LOC_Os06g12160	0.4618	AAA-type ATPase family protein
Os.53688.1.S1_at	0.404744	LOC_Os06g42770	0.4618	Type II intron maturase family protein
Os.11722.3.S1_x_at	0.404744	LOC_Os10g10244	0.4618	#N/A
OsAffx.29165.1.S1_at	0.404744	LOC_Os08g12840	0.4619	beta-hydroxyacyl- dehydratase FabZ containing protein
Os.534.3.S1_x_at	0.404744	LOC_Os01g05800	0.462	Inner membrane protein ALBINO3, chloroplast precursor
Os.7252.1.S1_at	0.404744	LOC_Os03g18190	0.462	Importin-beta N-terminal domain containing protein
Os.9269.1.S1_at	0.404744	LOC_Os04g57590	0.4621	intracellular protease, PfpI family protein
Os.51639.1.S1_x_at	1.32271	LOC_Os10g38040	0.4621	LysM domain containing protein
OsAffx.5420.1.S1_x_at	0.404744	LOC_Os07g23880	0.4624	Glycosyl hydrolases family 31 protein
OsAffx.31869.3.S1_x_at	0.404744	LOC_Os12g23420	0.4625	retrotransposon protein
Os.38506.1.S1_s_at	0.404744	LOC_Os07g07770	0.4627	40S ribosomal protein S18
Os.45920.1.S1_at	0.404744	LOC_Os03g01530	0.463	Tubulin beta-2 chain
Os.52764.1.S1_at	0.404744	LOC_Os11g03200	0.463	pentatricopeptide
Os.53554.1.S1_at	0.424316	LOC_Os05g43970	0.4632	expressed protein
Os.1577.2.S1_x_at	0.404744	LOC_Os01g51250	0.4634	Mitochondrial carrier protein
Os.48269.1.S1_at	0.404744	LOC_Os05g42300	0.4635	NAF1 domain containing protein
Os.22474.1.S1_at	0.404744	LOC_Os06g51029	0.4636	Cell division protein ftsH homolog, chloroplast precursor
Os.14870.1.S1_at	0.404744	LOC_Os03g34040	0.4637	ribosomal protein S5 containing protein
Os.22585.1.S1_at	0.404744	LOC_Os01g12490	0.4638	expressed protein
Os.53511.1.S1_at	2.69318	LOC_Os11g42850	0.4639	expressed protein
Os.4378.4.S1_x_at	0.404744	LOC_Os01g36950	0.464	expressed protein
Os.47966.1.S1_at	0.404744	LOC_Os01g62210	0.464	ribosomal protein L17 containing protein
Os.9021.1.S1_at	0.404744	LOC_Os03g22430	0.464	ATP-dependent Clp protease proteolytic subunit
Os.11464.1.S1_at	0.404744	LOC_Os03g41510	0.4642	oxidoreductase, aldo/keto reductase family protein
Os.5449.1.S1_at	0.404744	LOC_Os06g04610	0.4642	Ribosome-binding factor A family protein.
OsAffx.20798.1.S1_at	0.404744	LOC_Os10g02210	0.4648	POT family protein
Os.20075.1.S1_at	0.404744	LOC_Os03g01570	0.4652	Uncharacterised protein family containing protein
Os.8842.1.S1_at	0.404744	LOC_Os07g32620	0.4652	UDP-glucoronosyl and UDP-glucosyl transferase familyprotein
Os.20871.1.S1_s_at	0.404744	LOC_Os11g31480	0.4653	expressed protein
Os.38249.2.S1_at	0.404744	LOC_Os01g38530	0.4655	early flowering 3
Os.51217.3.S1_x_at	0.404744	LOC_Os02g47640	0.4655	tubby
Os.14701.1.S1_a_at	0.404744	LOC_Os03g15950	0.4655	Enolase, C-terminal TIM barrel domain containing protein
Os.10842.1.S1_at	0.404744	LOC_Os12g04240	0.4655	EF hand family protein
Os.2614.1.S1_at	0.404744	LOC_Os03g04260	0.4657	Glutathione S-transferase, N-terminal domain containing protein
OsAffx.25289.1.S1_x_at	0.404744	LOC_Os03g29920	0.4659	heavy metal-associated domain containing protein
Os.652.1.S2_a_at	0.404744	LOC_Os01g43520	0.4661	ceramidase family protein
Os.4622.1.S1_at	0.404744	LOC_Os07g10720	0.4662	40S ribosomal protein S15a
Os.15766.1.S1_at	0.716954	LOC_Os04g39840	0.4664	Cyanogenic beta-glucosidase precursor
Os.17033.1.S1_at	0.404744	LOC_Os04g30430	0.4666	Nuclear transport factor 2 domain containing protein
Os.57130.1.S1_at	0.404744	LOC_Os06g46754	0.4669	PAK-box/P21-Rho-binding domain containing protein.
Os.33786.1.S1_at	0.404744	LOC_Os02g58450	0.467	Uncharacterized ACR, COG1399 family protein
Os.8199.1.S1_at	0.404744	LOC_Os12g16410	0.4672	Isoflavone reductase homolog
Os.32279.4.S1_x_at	0.404744	LOC_Os01g63400	0.4674	pentatricopeptide
OsAffx.2438.1.S1_s_at	0.404744	LOC_Os01g68524	0.4674	TPR-like domain containing protein.
Os.27638.1.S1_at	4.431	LOC_Os05g48200	0.4674	Glutamate synthase, chloroplast precursor
OsAffx.2770.1.S1_s_at	0.404744	LOC_Os02g27760	0.4675	40S ribosomal protein S15a
Os.10994.1.S1_at	0.404744	LOC_Os03g48840	0.4675	ribosomal protein L18 family protein
[truncated: 3,643 more rows]
