# Supplementary material for: Genome-Wide Differences in DNA Methylation Changes in Two Contrasting Rice Genotypes in Response to Drought Conditions
Source: Front Plant Sci. 2016 Nov 8;7:1675. doi: 10.3389/fpls.2016.01675 (PMC5099141; doi:10.3389/fpls.2016.01675)
Supplement: Supplementary file 8 [file Data_Sheet_8.XLSX]

## Sheet: Sheet1
Table S8. List of differentially expressed genes in DK151 under drought stress condition
Probe ID	q-value(%)	FC	Gene ID	Annotation
Os.6274.1.S1_at	0	269.93	LOC_Os05g47730	nonspecific lipid-transfer protein AKCS9 precursor
OsAffx.26317.1.S2_at	0	258.863	LOC_Os04g33920	protease inhibitor/seed storage/lipid transfer protein
Os.47303.1.S1_s_at	0	199.736	LOC_Os01g54030	NADP-dependent malic enzyme
Os.47871.1.S1_at	0	178.156	LOC_Os06g51440	transposon protein , CACTA, En/Spm sub-class
Os.9820.1.S1_at	0	151.56	LOC_Os11g26750	Dehydrin RAB 16D
Os.6330.1.S1_at	0	150.951	LOC_Os03g07180	Late embryogenesis abundant protein
OsAffx.26050.5.S1_at	0	140.72	LOC_Os08g18974	Non-protein coding transcript, uncharacterized transcript.
Os.16044.1.S1_at	0	135.532	LOC_Os02g30910	nodulin MtN3 family protein
Os.50019.1.S1_at	0	126.234	LOC_Os03g04080	expressed protein
Os.10590.1.S1_s_at	0	124.853	LOC_Os08g01370	expressed protein
Os.11260.1.S1_at	0	107.474	LOC_Os05g31670	plasma membrane associated protein
Os.12551.1.S1_s_at	0	102.695	LOC_Os05g46480	Late embryogenesis abundant protein
Os.56875.1.S1_at	0	101.51	LOC_Os08g34390	transposon protein , CACTA, En/Spm sub-class
Os.38099.1.S1_at	0	95.3602	LOC_Os03g61270	endo-beta-mannanase
Os.941.1.S1_at	0	91.9616	LOC_Os01g52830	secreted protein
Os.49639.1.S1_at	0	91.9607	LOC_Os06g21910	Late embryogenesis abundant group 1 family protein
Os.46582.1.S1_at	0	90.3227	LOC_Os10g36180	expressed protein
OsAffx.14523.1.S1_s_at	0	87.8309	LOC_Os05g03130	expressed protein
OsAffx.21963.1.S1_s_at	0	87.5553	LOC_Os01g19770	stress-inducible membrane pore protein
Os.5325.1.S1_at	0.0354939	87.0804	LOC_Os08g23870	Late embryogenesis abundant group 1 family protein
OsAffx.19357.1.S1_at	0	70.1806	LOC_Os11g43790	hypothetical protein
Os.54997.1.S1_at	0	68.9667	LOC_Os03g51350	expressed protein
OsAffx.27508.10.S1_s_at	0	65.0748	LOC_Os09g39730	Core histone H2A/H2B/H3/H4 family protein
OsAffx.18737.1.S1_at	0	63.4142	LOC_Os11g07911	Hypothetical protein.
Os.2694.1.S1_at	0	61.9167	LOC_Os04g43200	caleosin 2
Os.16163.1.S1_at	0	61.0207	LOC_Os02g15740	expressed protein
OsAffx.25245.1.S1_at	0	59.4573	LOC_Os03g27110	hydrolase, alpha/beta fold family protein
Os.53526.1.S1_at	0	57.5031	LOC_Os04g52110	Late embryogenesis abundant protein
Os.2250.1.S1_a_at	0	56.7251	LOC_Os05g49440	secreted protein
Os.46021.1.S1_at	0	53.8213	LOC_Os01g46600	seed maturation protein PM41
Os.32943.1.S1_at	0	53.342	LOC_Os01g12660	AAA-type ATPase family protein
Os.42784.1.S1_at	0	52.7004	LOC_Os01g68290	expressed protein
Os.52036.1.S1_at	0	49.9525	LOC_Os05g31020	Eukaryotic peptide chain release factor subunit 1-2
Os.6389.1.S1_at	0	47.6044	LOC_Os01g06310	expressed protein
Os.10933.1.S1_at	0	47.559	LOC_Os01g50910	Late embryogenesis abundant protein
Os.27956.1.S1_at	0	45.4987	LOC_Os03g06360	Seed maturation protein
Os.51789.1.S1_at	0	45.4737	LOC_Os03g42520	expressed protein
Os.51718.1.S1_at	0	45.0897	LOC_Os11g26780	Dehydrin RAB 16B
Os.55197.1.S1_at	0	44.9464	LOC_Os06g23360	expressed protein
Os.1205.1.S1_at	0	44.4499	LOC_Os01g12580	Late embryogenesis abundant protein Lea14-A
Os.15938.1.S1_at	0	43.0026	LOC_Os03g17790	hypothetical protein
Os.4166.1.S1_at	0.0354939	40.9142	LOC_Os05g50380	Glucose-1-phosphate adenylyltransferase large subunit 1
Os.11039.3.S1_at	0	39.2514	LOC_Os04g01740	Heat shock protein 82
Os.42801.1.S1_at	0	36.9284	LOC_Os07g42626	Protein kinase domain containing protein.
Os.18462.1.S1_at	0	35.3281	LOC_Os03g30950	Acyl-desaturase, chloroplast precursor
Os.1316.1.S2_at	0.0412299	35.3001	LOC_Os02g04780	expressed protein
OsAffx.12954.1.S1_at	0	35.2955	LOC_Os03g20680	Late embryogenesis abundant protein
Os.55332.1.S1_at	0	34.4475	LOC_Os09g04100	expressed protein
Os.3280.1.S1_at	0	33.8814	LOC_Os10g40040	expressed protein
Os.50134.1.S1_at	0	32.7098	LOC_Os05g49730	Protein phosphatase 2C containing protein
Os.12415.1.S1_at	0.0362686	31.0328	LOC_Os09g02180	expressed protein
Os.51775.1.S1_x_at	0.0354939	30.1307	LOC_Os12g05210	expressed protein
Os.7743.1.S1_at	0	29.6854	LOC_Os06g11490	Plastocyanin-like domain containing protein
Os.6618.1.S1_at	0	29.3216	LOC_Os04g49980	Late embryogenesis abundant group 1 family protein
Os.55944.1.S1_at	0	29.169	LOC_Os11g06150	expressed protein
Os.9988.1.S1_at	0.0412299	28.8099	LOC_Os11g32890	expressed protein
Os.175.1.S1_at	0.0354939	28.3212	LOC_Os04g59440	Photosystem II 22 kDa protein, chloroplast precursor
Os.54410.1.S1_at	0	28.1434	LOC_Os06g13720	Pyruvate dehydrogenase E1 component alpha subunit
Os.55380.1.S1_at	0	27.6066	LOC_Os06g46740	Plastocyanin-like domain containing protein
OsAffx.11891.1.S1_at	0	27.3316	LOC_Os02g04630	Sodium/calcium exchanger protein
Os.7537.1.S1_at	0	26.7889	LOC_Os04g36750	22.0 kDa class IV heat shock protein precursor
Os.31022.1.S1_at	0.0412299	26.5717	LOC_Os06g02040	Late embryogenesis abundant group 1 family protein
OsAffx.13543.1.S1_s_at	0.0362686	26.5286	LOC_Os03g58850	expressed protein
OsAffx.4557.1.S1_s_at	0	26.1443	LOC_Os05g39250	expressed protein
Os.15621.1.S1_at	0	25.2814	LOC_Os04g38680	Transmembrane amino acid transporter protein
Os.25497.1.S1_at	0	24.5038	LOC_Os11g47500	Class III chitinase homologue (OsChib3H-b).
Os.33244.1.S1_at	0	24.332	LOC_Os01g62900	Delta 1-pyrroline-5-carboxylate synthetase
OsAffx.18681.1.S1_s_at	0	23.8169	LOC_Os11g05170	expressed protein
Os.11491.1.S1_at	0	23.1648	LOC_Os03g19290	mitochondrial import inner membrane translocase
Os.12922.1.S1_at	0	22.7544	LOC_Os09g36700	Ribonuclease T2 family protein
Os.22277.1.S1_at	0	22.0403	LOC_Os07g34520	Isocitrate lyase
OsAffx.6397.1.S1_at	0	21.6842	LOC_Os09g25690	hypothetical protein
OsAffx.12887.2.S1_at	0	21.5916	LOC_Os03g16920	Heat shock cognate 70 kDa protein
Os.170.3.S1_at	0	21.5531	LOC_Os01g64120	Ferredoxin-2, chloroplast precursor
OsAffx.25178.1.S1_at	0	21.2167	LOC_Os03g21260	2,3-bisphosphoglycerate-independent phosphoglyceratemutase
Os.10197.1.S1_at	0	21.1298	LOC_Os11g24060	xanthine/uracil/vitamin C permease family protein
Os.5638.1.S1_at	0	20.8597	LOC_Os03g16610	laccase
Os.16582.1.S1_at	0	20.6011	LOC_Os07g42910	Cytochrome c oxidase subunit
Os.9615.1.S1_at	0	20.3114	LOC_Os01g62490	Multicopper oxidase family protein
Os.8668.1.S1_x_at	0.28106	20.1413	LOC_Os12g36640	fiber protein Fb19
Os.33968.1.S1_at	0.0354939	20.0503	LOC_Os01g28840	C4-dicarboxylate transporter/malic acid transport family protein
Os.4867.1.S1_at	0	19.9861	LOC_Os08g40680	Chitinase (EC 3.2.1.14).
OsAffx.7876.1.S1_s_at	0	19.6798	LOC_Os12g43140	expressed protein
Os.34372.1.S1_at	0	19.2396	LOC_Os06g48300	Protein phosphatase 2C containing protein
Os.12633.1.S1_s_at	0	19.0909	LOC_Os11g26790	Dehydrin family protein
OsAffx.30275.1.S1_at	0.0362686	19.0681	LOC_Os10g04380	hypothetical protein
Os.26687.1.S1_at	0	18.7943	LOC_Os04g40990	Malate synthase, glyoxysomal
OsAffx.22469.1.S1_x_at	0	18.7894	LOC_Os07g07040	expressed protein
Os.36307.1.S1_at	0	18.6611	LOC_Os04g35490	expressed protein
Os.52555.1.S1_at	0	18.5412	LOC_Os06g46920	NAD dependent epimerase/dehydratase family protein
Os.5592.1.S1_at	0	18.4913	LOC_Os02g48710	expressed protein
Os.6516.1.S1_at	0	18.4245	LOC_Os07g33280	expressed protein
Os.26565.3.S1_at	0	18.3399	LOC_Os01g10320	class III HD-Zip protein 6
Os.4715.1.S1_at	0	18.141	LOC_Os03g50160	Chemocyanin precursor
Os.55564.1.S1_at	0	17.5224	LOC_Os02g06410	CBS domain containing protein
Os.50399.1.S1_at	0	17.0892	LOC_Os06g05420	expressed protein
Os.9679.1.S1_at	0	17.0249	LOC_Os11g07830	disease resistance-responsive family protein
OsAffx.31140.1.S1_at	0.0362686	16.3522	LOC_Os11g26570	Dehydrin family protein
Os.7516.1.S1_at	0	16.3455	LOC_Os05g43390	Signal recognition particle 54 kDa protein 2
Os.18595.1.A1_at	0	15.954	LOC_Os07g48450	NAC-domain containing protein 18
Os.459.1.S1_at	0.0354939	15.8804	LOC_Os03g46070	P21 protein
Os.51778.1.S1_at	0	15.8455	LOC_Os02g15930	expressed protein
Os.20230.1.S1_at	0	15.1312	LOC_Os11g37950	Barwin
Os.6279.1.A1_at	0.0362686	14.7968	LOC_Os08g41890	microtubule associated protein family protein
Os.2322.1.S1_at	0.0362686	14.4512	LOC_Os10g33250	CER1 protein
Os.35365.1.S1_at	0.0354939	14.4358	LOC_Os06g30950	integral membrane protein
Os.55837.1.S1_at	0	14.3328	LOC_Os01g10370	AP2 domain containing protein
OsAffx.2760.1.S1_at	0	14.316	LOC_Os02g26470	expressed protein
Os.47735.1.S1_at	0.0362686	14.1089	LOC_Os02g34970	No apical meristem protein
Os.37876.1.S1_at	0.0412299	14.0973	LOC_Os10g39920	expressed protein
Os.49726.1.S1_at	0	14.0553	LOC_Os11g05470	CEN-like protein 2
Os.11305.1.S1_at	0.0354939	13.9968	LOC_Os12g29400	ABA-responsive protein
Os.23482.1.S1_at	0.0362686	13.7056	LOC_Os08g19420	O-methyltransferase family protein
Os.41841.1.S1_at	0.0362686	13.6188	LOC_Os01g52130	sulfate transporter 3.5
Os.53210.1.S1_at	0.0354939	13.6134	LOC_Os11g26760	Dehydrin family protein
Os.30269.1.S1_at	0.0362686	13.5654	LOC_Os07g01340	oxidoreductase, 2OG-Fe oxygenase family protein
OsAffx.11535.1.S1_at	0	13.4076	LOC_Os01g49720	glutathione S-transferase GSTU6
OsAffx.24862.1.S1_at	0	13.3741	LOC_Os02g54240	F-box domain containing protein
OsAffx.31531.1.S1_s_at	0	13.2827	LOC_Os11g48060	Multicopper oxidase family protein
OsAffx.23375.1.S1_at	0.0362686	13.268	LOC_Os01g24820	NB-ARC domain containing protein
Os.49245.1.S1_at	0.0362686	13.2393	LOC_Os02g43330	Homeobox domain containing protein
Os.40003.1.S1_x_at	0	13.2014	LOC_Os07g02920	expressed protein
Os.46492.1.S1_at	0	13.0981	LOC_Os10g04370	F-box domain containing protein
Os.11831.1.S1_at	0.0362686	13.0772	LOC_Os06g13560	SAM dependent carboxyl methyltransferase family protein
Os.27043.1.A1_at	0	12.9097	LOC_Os05g03920	Protein kinase domain containing protein
Os.20712.2.A1_at	0	12.9003	LOC_Os01g54040	Peptidase S16, lon N-terminal domain containing protein.
Os.33816.1.S1_at	0	12.8933	LOC_Os01g52630	Regulator of chromosome condensation family protein
OsAffx.23443.1.S1_at	0	12.8655	LOC_Os01g29180	expressed protein
Os.3419.1.S1_a_at	0	12.6572	LOC_Os01g50700	Dehydrin family protein
Os.51737.1.S1_x_at	0	12.6506	LOC_Os12g32970	plant integral membrane protein TIGR01569 containingprotein
Os.7699.1.S1_at	0	12.6368	LOC_Os10g22050	expressed protein
Os.28617.1.S1_at	0	12.4801	LOC_Os02g57840	Remorin, C-terminal region family protein
Os.49448.1.S1_at	0.0362686	12.4667	LOC_Os01g72210	early-responsive to dehydration protein
Os.10652.1.S1_at	0	12.4176	LOC_Os03g03810	Gamma-thionin homolog PPT precursor
Os.30324.2.S1_x_at	0	12.2735	LOC_Os01g44250	YZ1
Os.11327.1.S1_at	0.0362686	12.0876	LOC_Os03g18130	Asparagine synthetase
Os.36283.1.S1_at	0.0362686	11.9847	LOC_Os12g25090	expressed protein
Os.1437.1.S1_at	0	11.9701	LOC_Os01g06580	Fasciclin domain containing protein
Os.7051.1.S1_at	0.0362686	11.9292	LOC_Os02g49986	Typical P-type R2R3 Myb protein (Fragment).
Os.27170.1.S1_at	0.0362686	11.7703	LOC_Os01g50400	Protein kinase domain containing protein
Os.19385.1.S1_at	0	11.7158	LOC_Os01g52730	expressed protein
Os.8559.1.S1_at	0.0362686	11.7156	LOC_Os06g44190	hypothetical protein
Os.51480.1.S1_x_at	0	11.6027	LOC_Os01g62980	protease inhibitor/seed storage/lipid transfer protein
Os.24917.1.S1_at	0	11.5849	LOC_Os01g36790	Protein kinase domain containing protein
Os.49485.1.S1_at	0.0362686	11.3861	LOC_Os09g25770	Integral membrane protein DUF6 containing protein
Os.18381.1.S1_at	0	11.2556	LOC_Os04g19740	Transketolase, chloroplast precursor
Os.323.1.S1_at	0.0412299	11.2269	LOC_Os07g03690	Pathogenesis-related protein PRB1-2 precursor
Os.45997.1.S1_x_at	0	11.2183	LOC_Os01g45640	Tat pathway signal sequence family protein
Os.29959.1.S1_at	0.0362686	11.2047	LOC_Os07g01810	calcium-activated outward-rectifying potassium channel 6
Os.48981.1.S1_at	0.28106	11.1451	LOC_Os07g40240	snakin-1
Os.46022.1.S1_at	0	11.127	LOC_Os07g02850	expressed protein
Os.28578.1.S1_at	0	11.0007	LOC_Os01g52060	expressed protein
Os.51017.1.S1_at	0	10.989	LOC_Os04g58840	Eukaryotic aspartyl protease family protein
Os.49105.1.S1_at	0	10.9526	LOC_Os02g44770	mechanosensitive ion channel domain-containing protein
Os.22968.1.A1_at	0	10.8013	LOC_Os08g24200	expressed protein
Os.28539.1.S1_at	0	10.7922	LOC_Os05g25040	expressed protein
Os.51929.1.S1_at	0	10.7321	LOC_Os10g31330	transposon protein , CACTA, En/Spm sub-class
Os.6664.1.S1_at	0.0362686	10.7141	LOC_Os05g47700	nonspecific lipid-transfer protein AKCS9 precursor
Os.9873.1.S1_at	0	10.6995	LOC_Os05g48410	50S ribosomal protein L21, mitochondrial precursor
Os.11313.1.S1_at	0.0362686	10.5171	LOC_Os03g18850	Pathogenesis-related protein 1
Os.55787.1.S1_at	0	10.4359	LOC_Os10g28000	Glutathione reductase, chloroplast precursor
Os.57295.1.S1_at	0	10.2044	LOC_Os01g40950	hypothetical protein
Os.19375.1.S1_at	0.0362686	10.18	LOC_Os08g34790	4-coumarate-CoA ligase 2
Os.18302.1.S1_at	0	10.1527	LOC_Os01g06920	Leucine Rich Repeat family protein
Os.18376.1.S1_at	0	10.1431	LOC_Os11g29780	uncharacterized plant-specific domain TIGR01627 family protein
Os.35495.1.S1_at	0	10.1101	LOC_Os01g16030	ADP-ribosylation factor
Os.11265.1.S1_at	0	10.0862	LOC_Os03g16670	haloacid dehalogenase-like hydrolase family protein
Os.28200.1.S1_x_at	0.0600181	10.0488	LOC_Os03g61160	expressed protein
Os.36409.1.S1_x_at	0.0362686	10.0361	LOC_Os08g45010	ATP-binding cassette sub-family F member 2
Os.855.1.S1_at	0	9.9567	LOC_Os01g03730	S1/P1 Nuclease family protein
OsAffx.5156.1.S1_at	0	9.944	LOC_Os06g49660	Transferase family protein
Os.7535.1.S1_at	0	9.8178	LOC_Os01g32780	universal stress protein family protein
Os.5087.1.S1_at	0	9.8085	LOC_Os11g03780	Alpha-L-arabinofuranosidase C-terminus family protein
Os.24913.1.A1_at	0.0362686	9.753	LOC_Os04g48260	Zinc finger, C3HC4 type family protein
Os.9417.1.S1_at	0.0412299	9.7467	LOC_Os09g36680	Ribonuclease T2 family protein
Os.4862.1.S1_at	0	9.6827	LOC_Os02g50350	Dihydroorotate dehydrogenase family protein
Os.2544.1.S1_s_at	0	9.6663	LOC_Os10g35050	Aquaporin TIP3.1
OsAffx.11701.1.S1_s_at	0.0362686	9.5841	LOC_Os01g62610	FK506-binding protein 4
Os.11935.1.S1_at	0.0362686	9.5063	LOC_Os02g32520	ERD1 protein, chloroplast precursor
Os.56224.1.S1_at	0.0362686	9.4804	LOC_Os01g02010	expressed protein
Os.51639.1.S1_x_at	0	9.4107	LOC_Os10g38040	LysM domain containing protein
Os.17323.2.S1_at	0.0362686	9.4082	LOC_Os02g48190	expressed protein
Os.10401.1.S1_s_at	0.0362686	9.3739	LOC_Os08g42350	MtN3-like protein.
Os.37217.1.S1_at	0.0362686	9.3613	LOC_Os03g60760	expressed protein
Os.38110.1.S1_at	0	9.3582	LOC_Os10g37660	Trehalase family protein
Os.23172.1.S1_x_at	0	9.215	LOC_Os07g02880	expressed protein
OsAffx.25768.1.S1_at	0	9.1951	LOC_Os03g59480	expressed protein
OsAffx.31649.1.S1_at	0.0362686	9.1652	LOC_Os12g08700	expressed protein
Os.2239.1.S1_at	0.0362686	9.1118	LOC_Os03g02050	Nonspecific lipid-transfer protein 2
OsAffx.3569.1.S1_x_at	0	9.1067	LOC_Os03g50960	Protease inhibitor/seed storage/LTP family protein
OsAffx.32170.1.S1_at	0.0362686	9.0332	LOC_Os12g43450	P21 protein
Os.51540.1.S1_at	0	8.9547	LOC_Os12g07640	MYB10
Os.47438.1.A1_at	0.0362686	8.9045	LOC_Os10g38470	Glutathione S-transferase GST 42 (EC 2.5.1.18) (Fragment).
Os.519.1.S1_at	0	8.8682	LOC_Os01g08860	17.5 kDa class II heat shock protein
Os.11549.1.S1_at	0.0412299	8.8471	LOC_Os11g02130	Peroxidase 52 precursor
Os.12591.2.S1_x_at	0	8.7928	LOC_Os11g10480	Alcohol dehydrogenase 1
Os.16193.1.S1_at	0.0354939	8.7576	LOC_Os02g51290	HVA22-like protein a
Os.51916.1.S1_at	0.0362686	8.7512	LOC_Os01g39030	hypothetical protein
Os.9456.1.S1_at	0.0362686	8.7496	LOC_Os02g28170	Transferase family protein
Os.27963.1.A1_at	0.0412299	8.747	LOC_Os01g72900	ABA/WDS induced protein
Os.35808.1.S1_at	0	8.7337	LOC_Os01g42190	DnaJ domain containing protein
Os.2362.2.S1_x_at	0	8.7236	LOC_Os02g35770	Homeobox domain containing protein
Os.55561.1.S1_at	0.0412299	8.704	LOC_Os07g39960	Zinc finger, C2H2 type family protein
Os.12761.1.S1_at	0	8.6965	LOC_Os03g46060	P21 protein
Os.10570.1.S1_at	0	8.6533	LOC_Os06g35960	HSF-type DNA-binding domain containing protein
Os.49848.1.S1_at	0	8.4985	LOC_Os04g50770	Myb-related protein Zm1
Os.53206.1.S1_at	0	8.4911	LOC_Os06g05430	expressed protein
Os.28823.1.S1_at	0.0362686	8.4477	LOC_Os01g37750	Glutathione S-transferase, N-terminal domain containing protein
Os.57519.1.S1_x_at	0	8.4002	LOC_Os01g14410	Early light-induced protein
Os.11897.1.S1_at	0.0883835	8.3537	LOC_Os03g61150	expressed protein
Os.33687.1.S1_at	0	8.3342	LOC_Os01g19800	Zinc finger, C3HC4 type family protein
Os.17890.1.S1_at	0.0362686	8.2962	LOC_Os03g22120	Sucrose synthase 2
Os.51231.1.S1_at	0	8.2255	LOC_Os05g43910	Cytochrome P450 family protein
Os.9605.1.S1_at	0	8.162	LOC_Os03g64230	expressed protein
Os.25146.1.A1_at	0.0362686	8.1547	LOC_Os03g10220	Methyladenine glycosylase family protein
Os.52005.1.S1_at	0	8.1069	LOC_Os02g54254	Lysine-ketoglutarate reductase/saccharopine dehydrogenase bifunct
Os.11040.1.S1_x_at	0	8.1003	LOC_Os10g31320	transposon protein , CACTA, En/Spm sub-class
Os.1678.1.S1_at	0.0354939	8.0525	LOC_Os01g07420	hydrolase, alpha/beta fold family protein
Os.4775.1.S1_at	0.0412299	7.9586	LOC_Os01g04380	16.9 kDa class I heat shock protein
Os.1310.1.S1_a_at	0	7.9568	LOC_Os11g02240	CBL-interacting serine/threonine-protein kinase 15
Os.7329.1.S1_s_at	0	7.9289	LOC_Os08g42550	AP2 domain containing protein
Os.27218.1.A1_at	0.0362686	7.9036	LOC_Os05g49940	expressed protein /// LOC_Os07g01670 // hypotheticalprotein
Os.4775.2.S1_at	0.0362686	7.8137	LOC_Os01g04370	16.9 kDa class I heat shock protein.
Os.4760.1.S1_at	0	7.7129	LOC_Os04g39420	Pyrophosphate-fructose 6-phosphate 1-phosphotransferase
Os.3408.2.S1_at	0	7.7103	LOC_Os01g64670	Soluble inorganic pyrophosphatase
OsAffx.28166.1.S1_s_at	0	7.6819	LOC_Os06g48210	ATP-dependent helicase DDX41
Os.49157.1.S1_s_at	0.0412299	7.6257	LOC_Os04g01710	Papain family cysteine protease containing protein
Os.8908.1.S1_at	0	7.6196	LOC_Os02g53320	universal stress protein family protein
Os.34139.1.S1_at	0.0362686	7.6025	LOC_Os08g04630	EF hand family protein
Os.8897.1.S1_at	0	7.5852	LOC_Os06g44150	magnesium transporter CorA-like family protein
Os.52689.1.S2_at	0	7.53	LOC_Os03g48310	Plasma membrane ATPase 3
Os.8178.1.S1_at	0.0362686	7.5287	LOC_Os11g37970	win1 precursor
Os.134.1.S1_at	0.0354939	7.5022	LOC_Os12g13380	Adenylate kinase A
Os.18724.1.S1_at	0.0362686	7.4793	LOC_Os01g54620	Cellulose synthase A catalytic subunit 8
Os.50843.1.S1_at	0	7.454	LOC_Os01g46340	expressed protein
Os.52648.1.S1_at	0.0354939	7.4198	LOC_Os04g35540	Amino acid permease family protein
Os.23770.1.A1_s_at	0	7.4046	LOC_Os01g49280	Zinc finger, C3HC4 type family protein
Os.6367.1.S1_a_at	0	7.3039	LOC_Os01g48060	Auxin response factor 3
Os.20501.1.S1_at	0.0362686	7.2953	LOC_Os07g47670	Hypoxia induced protein conserved region containingprotein
Os.49506.1.S1_at	0.0412299	7.2613	LOC_Os07g09010	nodulin family protein
Os.32714.1.S1_at	0.0362686	7.2485	LOC_Os03g17870	Metallothionein-like protein 1
Os.25651.1.S1_at	0	7.2148	LOC_Os01g27360	glutathione S-transferase GSTF1
Os.14052.1.S1_at	0.0362686	7.2085	LOC_Os03g45210	expressed protein
Os.3391.1.S1_at	0.0362686	7.2041	LOC_Os09g23620	typical P-type R2R3 Myb protein
Os.30200.1.S1_at	0	7.1909	LOC_Os11g47840	rhomboid family protein
Os.35681.1.S1_at	0.0362686	7.1476	LOC_Os07g04050	hypothetical protein
Os.17446.1.S1_at	0.0362686	7.125	LOC_Os04g48270	F-box family protein
Os.49475.1.S1_at	0	7.1013	LOC_Os03g25790	Glycosyl hydrolases family 17 protein
OsAffx.24280.2.S1_at	0.0362686	7.1009	LOC_Os07g08150	early light-inducible protein ELIP
Os.411.1.S1_a_at	0.0354939	7.0821	LOC_Os01g64730	G-box binding factor 4
Os.14294.1.S1_at	0.0354939	7.0313	LOC_Os09g15480	Ser/Thr-rich protein T10 in DGCR region
Os.54475.1.S1_at	0	7.0164	LOC_Os02g36840	Glucosyltransferase (Fragment).
Os.53322.1.S1_at	0.0362686	7.0137	LOC_Os09g31120	Pirin-like protein At1g50590
Os.40187.1.S1_at	0.0362686	6.9989	LOC_Os01g03750	expressed protein
OsAffx.12010.1.S1_at	0	6.9852	LOC_Os02g12750	Tetraspanin family protein
Os.13596.1.S1_at	0	6.9772	LOC_Os03g10320	expressed protein
Os.55448.1.S1_at	0	6.9558	LOC_Os02g11870	expressed protein
Os.51742.1.S1_x_at	0.0412299	6.8759	LOC_Os02g37480	Glycine rich protein family protein
OsAffx.21742.2.S1_at	0	6.8581	LOC_Os01g62780	expressed protein
Os.12186.1.S1_at	0	6.8407	LOC_Os03g21040	expressed protein
Os.55252.1.S1_at	0.0354939	6.8349	LOC_Os04g49260	copper-binding protein
Os.27379.1.S1_at	0.0354939	6.8201	LOC_Os08g44360	Male sterility protein
Os.12251.1.S1_at	0.0362686	6.8159	LOC_Os03g49190	Oleosin family protein
Os.53632.1.S1_at	0.0362686	6.8079	LOC_Os05g13370	rhomboid family protein
Os.13996.1.S1_at	0	6.8	LOC_Os07g40860	expressed protein
OsAffx.3920.1.S1_at	0.0412299	6.7804	LOC_Os04g27670	Terpene synthase family, metal binding domain containing protein
Os.33131.1.A1_at	0	6.7244	LOC_Os03g20550	WRKY DNA binding domain containing protein
OsAffx.17696.1.S1_at	0	6.6739	LOC_Os09g14700	expressed protein
Os.28576.1.S1_at	0	6.6658	LOC_Os01g53470	Harpin-induced protein 1 containing protein
Os.8575.1.S1_at	0	6.6001	LOC_Os12g08200	expressed protein
OsAffx.12022.1.S1_s_at	0.0412299	6.5494	LOC_Os02g13600	expressed protein
Os.1443.1.S1_a_at	0.0362686	6.5374	LOC_Os01g06640	Helix-loop-helix DNA-binding domain containing protein
Os.8208.1.S1_at	0.0362686	6.5269	LOC_Os03g57960	Cupin family protein
Os.37773.1.S1_at	0	6.4786	LOC_Os03g16030	17.4 kDa class I heat shock protein
Os.49151.1.S1_at	0	6.4728	LOC_Os11g44800	expressed protein
Os.20378.1.S1_at	0.0362686	6.4504	LOC_Os05g28830	expressed protein
Os.54219.1.S1_at	0	6.4483	LOC_Os05g08970	Structure-specific recognition protein 1 homolog
Os.55314.1.S1_at	0	6.4162	LOC_Os03g38350	expressed protein
OsAffx.13648.1.S1_at	0.0362686	6.3492	LOC_Os04g03850	subtilase family protein
OsAffx.12975.1.S1_at	0	6.3339	LOC_Os03g21650	expressed protein
Os.51711.1.S1_at	0.0412299	6.3314	LOC_Os10g22150	hypothetical protein
Os.20504.1.A1_at	0	6.3233	LOC_Os12g12880	expressed protein
Os.7830.1.S1_at	0.0362686	6.3122	LOC_Os04g16970	Zinc finger, C3HC4 type family protein
Os.54145.2.S1_at	0	6.2799	LOC_Os04g57739	Conserved hypothetical protein.
Os.16453.1.S1_at	0.0362686	6.2684	LOC_Os12g39400	Zinc finger, C2H2 type family protein
Os.47625.1.A1_s_at	0.0412299	6.2637	LOC_Os05g04500	Peroxidase family protein
Os.25266.1.S1_at	0	6.2373	LOC_Os01g71690	recA protein
Os.12812.1.S1_at	0.207949	6.1857	LOC_Os05g28210	Embryonic abundant protein 1
OsAffx.4107.1.S1_s_at	0	6.1591	LOC_Os04g46350	Homeobox associated leucine zipper family protein
Os.13604.1.S1_at	0.0412299	6.1456	LOC_Os02g30100	Cytochrome P450 family protein
Os.27230.1.A1_at	0	6.1171	LOC_Os12g05330	expressed protein
Os.22000.1.S1_at	0.0412299	6.1007	LOC_Os06g51060	Basic endochitinase 1 precursor
Os.28124.1.S1_at	0.0412299	6.0956	LOC_Os10g28080	Glycosyl hydrolases family 18 protein
Os.26460.2.S1_x_at	0	6.0321	LOC_Os01g32830	expressed protein
Os.16068.3.S1_at	0	6.0252	LOC_Os02g47840	expressed protein
Os.10370.1.S1_x_at	0.0412299	6.0169	LOC_Os06g21240	Glycine rich protein family protein
Os.10370.1.S1_at	0.0362686	6.0074	LOC_Os06g21210	Glycine rich protein family protein
Os.413.1.S1_at	0	5.9784	LOC_Os01g46970	bZIP transcription factor family protein
Os.53380.1.S1_at	0	5.8784	LOC_Os05g38980	respiratory burst oxidase protein F
Os.8833.1.S1_at	0	5.8732	LOC_Os04g48070	homeobox protein OCL1
Os.48811.1.S1_at	0.0412299	5.872	LOC_Os03g51760	F-box domain containing protein
Os.11334.1.S1_x_at	0.0362686	5.8679	LOC_Os09g25090	Protein kinase domain containing protein
Os.49480.1.S1_at	0.0362686	5.8663	LOC_Os11g38790	hypothetical protein
Os.37773.1.S1_x_at	0	5.86	LOC_Os03g15960	17.4 kDa class I heat shock protein
Os.11666.1.S1_at	0.0362686	5.8471	LOC_Os09g36200	senescence-inducible chloroplast stay-green protein2
OsAffx.12920.1.S1_at	0.0354939	5.7981	LOC_Os03g18490	expressed protein
Os.15830.1.S1_at	0.0362686	5.7818	LOC_Os05g39770	Alanine-glyoxylate aminotransferase 2 homolog 3
Os.38982.1.S1_at	0.0362686	5.7787	LOC_Os02g43820	AP2 domain containing protein
Os.27764.1.S1_at	0.0354939	5.7724	LOC_Os05g38860	expressed protein
Os.13972.1.S1_at	0.0354939	5.75	LOC_Os07g44430	peroxiredoxin
Os.35020.1.S1_at	0.0362686	5.7216	LOC_Os11g03300	NAC domain transcription factor
Os.21300.2.S1_at	0.0412299	5.7188	LOC_Os01g42690	Phospholipase/Carboxylesterase family protein
Os.10356.1.S1_at	0.191184	5.7144	LOC_Os03g08320	ZIM motif family protein
Os.49577.1.S1_at	0	5.7137	LOC_Os02g50340	MAC/Perforin domain containing protein
Os.2240.1.S1_at	0	5.7037	LOC_Os02g57240	Voltage-gated potassium channel beta-1 subunit
Os.7289.2.S1_at	0	5.6849	LOC_Os02g11760	PDR5-like ABC transporter
Os.11604.1.S1_at	0.207949	5.6761	LOC_Os10g42190	Leucine Rich Repeat family protein
Os.54684.1.S1_at	0.0362686	5.669	LOC_Os03g18980	Kinesin-4
Os.5049.1.S1_at	0	5.6666	LOC_Os10g20470	MATE efflux family protein
Os.10411.1.S1_at	0.0362686	5.6473	LOC_Os01g62190	Zinc finger, C2H2 type family protein
Os.55494.1.S1_at	0	5.6222	LOC_Os12g05690	expressed protein
Os.24698.1.S1_at	0.0362686	5.622	LOC_Os11g37260	Root hair defective 3 GTP-binding protein containingprotein
Os.9538.1.S1_s_at	0.0362686	5.6067	LOC_Os06g39870	26S protease regulatory subunit 8
OsAffx.16424.1.S1_s_at	0	5.6015	LOC_Os07g26550	expressed protein
Os.13968.2.S1_a_at	0.0354939	5.5579	LOC_Os05g04700	Uncharacterized protein family protein
Os.50139.1.S1_at	0	5.5516	LOC_Os09g08280	expressed protein
Os.50985.1.S1_at	0.0362686	5.5424	LOC_Os05g36260	Soluble inorganic pyrophosphatase
Os.11335.1.S1_at	0.0412299	5.5227	LOC_Os04g33450	expressed protein
Os.6314.1.S1_at	0.148906	5.521	LOC_Os04g33820	F-box domain containing protein
OsAffx.31986.1.S1_at	0.270464	5.5195	LOC_Os12g32610	expressed protein
Os.19472.1.S1_at	0.0362686	5.4894	LOC_Os01g03330	Bowman-Birk type bran trypsin inhibitor precursor
Os.3568.1.S1_at	0.0412299	5.4816	LOC_Os06g04889	Hypothetical protein.
Os.28098.1.S1_at	0.0412299	5.4751	LOC_Os10g32810	Glycosyl hydrolase family 14 protein
Os.7228.1.S1_at	0.0362686	5.4463	LOC_Os02g51970	Phi-1-like phosphate-induced protein
Os.16532.1.S1_at	0.0412299	5.4447	LOC_Os03g52370	expressed protein
Os.10556.1.S1_at	0.099185	5.4212	LOC_Os02g15860	expressed protein
Os.8965.1.S1_at	0.0362686	5.412	LOC_Os01g40290	expressed protein
Os.33296.1.S1_at	0	5.4086	LOC_Os01g01190	phosphoesterase family protein
OsAffx.18673.2.S1_at	0.0412299	5.407	LOC_Os05g14740	expressed protein
Os.39706.1.S1_at	0.0412299	5.3825	LOC_Os07g02690	expressed protein
Os.28441.1.S1_at	0.0362686	5.3736	LOC_Os03g60560	Zinc finger, C2H2 type family protein
Os.32022.1.S1_x_at	0.0362686	5.3697	LOC_Os07g37620	Cotton fibre expressed protein
Os.12186.2.S1_x_at	0.0362686	5.3669	LOC_Os07g48460	expressed protein
Os.5127.1.S1_at	0	5.3626	LOC_Os07g46220	expressed protein
OsAffx.24050.1.S1_at	0.0362686	5.3439	LOC_Os02g01700	hypothetical protein
OsAffx.14339.1.S1_at	0.0354939	5.3428	LOC_Os04g49270	hypothetical protein
Os.32634.1.S1_at	0.0362686	5.3243	LOC_Os07g48870	Myb-like DNA-binding domain containing protein
OsAffx.14090.1.S1_at	0.0362686	5.2965	LOC_Os04g32320	Glycerophosphoryl diester phosphodiesterase family protein
Os.29823.3.S1_at	0.0362686	5.2894	LOC_Os01g04160	expressed protein
Os.46450.1.S1_at	0	5.2863	LOC_Os10g34930	secretory protein
Os.11118.1.S1_at	0.0362686	5.2767	LOC_Os06g45710	Phosphoglycerate kinase, cytosolic
Os.16018.1.S1_at	0.0362686	5.2448	LOC_Os01g63010	ENOD18 protein
Os.17405.1.S1_a_at	1.67915	5.2443	LOC_Os12g31860	Ureide permease 4
Os.8051.1.S1_at	0	5.2435	LOC_Os11g47820	Glucan endo-1,3-beta-glucosidase precursor
Os.22594.1.S1_at	0.0412299	5.2369	LOC_Os01g03390	Bowman-Birk type bran trypsin inhibitor precursor
Os.50175.2.S1_at	0.0412299	5.2214	LOC_Os04g51820	Cation transport protein
Os.51752.2.S1_x_at	0.0362686	5.1952	LOC_Os05g07810	universal stress protein family protein
Os.20335.1.S1_at	0.0362686	5.1751	LOC_Os01g50440	AWPM-19-like family protein.
OsAffx.30676.2.S1_x_at	0.0354939	5.1699	LOC_Os10g34910	secretory protein
Os.53486.1.S1_at	0.0362686	5.1557	LOC_Os02g43560	WRKY family transcription factor
Os.1445.1.S1_at	0	5.144	LOC_Os01g06660	Pyruvate decarboxylase isozyme 1
Os.54535.1.S1_at	0.28106	5.1439	LOC_Os08g36410	ANTH domain containing protein
Os.43896.1.S1_at	0.0362686	5.135	LOC_Os03g08910	MatE family protein
Os.30657.1.S1_at	0.0412299	5.0996	LOC_Os01g40260	WRKY DNA binding domain containing protein
Os.4893.1.S1_at	0.0412299	5.0975	LOC_Os05g29810	AP2 domain containing protein
Os.38157.1.S1_s_at	0.0354939	5.095	LOC_Os09g39910	ATP-binding cassette sub-family F member 2
Os.38339.1.S1_at	0.0412299	5.079	LOC_Os05g33960	POT family protein
Os.9971.1.S1_s_at	0	5.0775	LOC_Os02g42850	Myb-like DNA-binding domain containing protein
Os.12252.1.S1_at	0.0412299	5.0583	LOC_Os03g41060	Gibberellin regulated protein
Os.11838.1.S1_at	0.0354939	5.0506	LOC_Os03g13540	purple acid phosphatase 1
Os.34142.1.S1_at	0	5.0413	LOC_Os01g07360	CENP-E like kinetochore protein
Os.12234.2.S1_s_at	0.0362686	5.0282	LOC_Os06g11610	Hsp20/alpha crystallin family protein
Os.51758.2.S1_at	0.0362686	5.0281	LOC_Os07g47840	expressed protein
Os.23618.1.S1_at	0.0412299	5.0211	LOC_Os01g12460	expressed protein
Os.12640.1.S1_at	0.0412299	5.0119	LOC_Os01g65650	Leucine Rich Repeat family protein
Os.35653.1.S1_a_at	0.0362686	5.0036	LOC_Os01g54590	Ras-related protein RIC2
Os.26261.1.S1_at	0.0362686	5.0027	LOC_Os01g65520	membrane protein
Os.12221.1.S1_at	0.0412299	4.9985	LOC_Os07g24000	plasma membrane associated protein
Os.9818.1.S1_at	0	4.9984	LOC_Os02g52260	expressed protein
Os.9795.1.S1_at	0.0412299	4.9918	LOC_Os05g23924	Hypothetical protein.
OsAffx.14113.1.S1_at	0	4.9737	LOC_Os04g33490	alkaline/neutral invertase
Os.48013.1.A1_at	0.0362686	4.9566	LOC_Os03g12230	caleosin
Os.36834.1.S1_at	0	4.9466	LOC_Os04g54830	expressed protein
Os.47938.1.S1_at	0.0362686	4.9365	LOC_Os04g43290	actin-related protein 2/3 complex 34kDa subunit family
OsAffx.25534.1.S1_at	0.0362686	4.9115	LOC_Os03g44250	hypothetical protein
OsAffx.24138.1.S1_s_at	0.0412299	4.8965	LOC_Os02g06710	expressed protein
Os.26483.1.S1_at	0.0362686	4.8822	LOC_Os04g55850	S1/P1 Nuclease family protein
Os.53693.1.S1_at	0.0362686	4.8813	LOC_Os12g37780	calmodulin-binding protein MPCBP
Os.50398.1.S1_at	0.0362686	4.8393	LOC_Os02g44090	expressed protein
Os.49838.1.S1_at	0.0354939	4.8229	LOC_Os04g47720	Cis-zeatin O-glucosyltransferase 1
Os.12851.1.S1_at	0.0362686	4.7785	LOC_Os01g14670	Nectarin-1 precursor
Os.26967.1.S2_at	0	4.776	LOC_Os01g50616	Phosphatidylinositol transfer-like protein III.
Os.51023.1.S1_at	0.0412299	4.7656	LOC_Os01g43851	Cytochrome P450 family protein.
Os.16987.1.S1_at	0.0412299	4.7641	LOC_Os04g47700	expressed protein
Os.42305.2.S1_x_at	0.0412299	4.7615	LOC_Os01g58194	Thioredoxin domain 2 containing protein.
Os.26856.1.S1_at	0.0354939	4.7615	LOC_Os07g16970	Rab GDP dissociation inhibitor alpha
Os.19843.1.S1_at	0.0362686	4.7598	LOC_Os01g55100	TCP1 protein
Os.55479.1.S1_at	0.0412299	4.7589	LOC_Os05g41490	circadian clock coupling factor ZGT
Os.54932.1.S1_at	0	4.7542	LOC_Os12g07030	expressed protein
Os.27505.1.S1_at	0.0362686	4.7488	LOC_Os01g57854	Pectinesterase (EC 3.1.1.11)
Os.4782.1.S1_at	0	4.7484	LOC_Os03g58764	Hypothetical protein.
Os.14071.1.S1_at	0	4.7345	LOC_Os09g29940	Auxin-independent growth promoter
Os.6080.1.S1_at	0	4.7235	LOC_Os06g04380	Glycine cleavage T-protein containing protein
Os.38330.2.S1_at	0	4.7229	LOC_Os01g56010	Serpin family protein
Os.55283.1.S1_at	0.0362686	4.7209	LOC_Os05g38660	expressed protein
Os.49023.1.S1_x_at	0.0362686	4.7038	LOC_Os03g22680	CHY zinc finger family protein
OsAffx.15530.1.S1_at	0.0412299	4.7008	LOC_Os06g20960	SAM dependent carboxyl methyltransferase family protein
Os.5265.1.S1_x_at	0.0362686	4.6954	LOC_Os06g10170	Flavin-binding monooxygenase-like family protein
OsAffx.14751.1.S1_at	0.0412299	4.6919	LOC_Os04g18710	hypothetical protein
Os.12281.1.S1_at	0	4.6858	LOC_Os05g38150	Delta 1-pyrroline-5-carboxylate synthetase
Os.20824.1.S1_at	0.0362686	4.6843	LOC_Os05g41910	expressed protein
Os.12069.1.S1_at	0.0412299	4.6653	LOC_Os02g55890	Pyrophosphate-energized vacuolar membrane proton pump
Os.10131.1.S1_a_at	0	4.6547	LOC_Os05g51670	UDP-glucose 4-epimerase GEPI48
Os.53228.1.S1_at	0.0362686	4.654	LOC_Os12g41680	salicylic acid-induced protein 19
Os.27031.1.S1_at	0.0362686	4.6419	LOC_Os06g26234	Glycoside hydrolase, family 13, N-terminal domain containing prot
Os.52219.1.A1_at	0.0362686	4.638	LOC_Os02g04640	myb-like DNA-binding domain, SHAQKYF class family protein
Os.32340.1.S1_at	0.0362686	4.6331	LOC_Os09g15680	hypothetical protein
Os.7751.1.S1_at	0.0412299	4.6216	LOC_Os02g47660	Helix-loop-helix DNA-binding domain containing protein
Os.57573.1.S1_at	0	4.6053	LOC_Os11g06130	PHD-finger family protein
Os.15856.1.S1_at	0.0412299	4.6023	LOC_Os10g06630	Peptidyl-prolyl cis-trans isomerase
Os.10853.1.S1_at	0.0412299	4.5972	LOC_Os02g39930	Outer membrane lipoprotein blc precursor
Os.8987.1.S1_at	0.0362686	4.5851	LOC_Os08g10400	expressed protein
Os.30528.1.S1_at	0.0412299	4.5813	LOC_Os08g31860	expressed protein
Os.55640.1.S1_at	0.0362686	4.5754	LOC_Os02g37000	Mitochondrial prohibitin complex protein 1
Os.3634.1.S1_a_at	0	4.5737	LOC_Os01g13280	Ubiquitin-conjugating enzyme family protein
Os.16644.1.A1_at	0.0412299	4.5664	LOC_Os03g63074	Phytase.
Os.31379.1.S1_s_at	0.0412299	4.5652	LOC_Os10g41560	C2 domain-containing protein
Os.27569.1.S2_at	0.0681603	4.5545	LOC_Os09g30490	#N/A
Os.49764.1.S1_at	0.0362686	4.5472	LOC_Os01g45660	hypothetical protein
Os.49362.1.S1_at	0.0362686	4.5373	LOC_Os06g10200	Uridylate kinase
Os.3417.1.S1_at	0.0362686	4.5355	LOC_Os01g70860	Esterase PIR7A
Os.8509.1.S1_at	0.0412299	4.5331	LOC_Os05g50260	Polygalacturonase family protein
Os.11053.1.S1_at	0.0362686	4.5304	LOC_Os08g36440	HVA22 protein
Os.10041.1.S1_at	0	4.5236	LOC_Os02g22480	glycosyltransferase
Os.4770.1.S1_a_at	0.0362686	4.5118	LOC_Os01g06560	tumor-related protein
Os.38021.1.S1_at	0	4.505	LOC_Os07g43950	RNA recognition motif family protein
Os.31381.1.S1_at	0.0412299	4.504	LOC_Os01g03720	Myb-like DNA-binding domain containing protein
Os.34438.1.S1_x_at	0.0354939	4.4942	LOC_Os07g39740	Esterase precursor
Os.5384.1.S1_at	0.218254	4.4914	LOC_Os06g21400	hypothetical protein
Os.22711.1.A1_at	0.0412299	4.4801	LOC_Os03g06350	uncharacterized plant-specific domain TIGR01568 family protein
Os.51866.1.S1_at	0.0412299	4.4609	LOC_Os11g10770	NB-ARC domain containing protein
Os.37689.1.S1_at	0.0412299	4.4551	LOC_Os12g38440	XH domain containing protein
Os.56129.1.S1_at	0.0412299	4.4369	LOC_Os02g46360	pectinesterase inhibitor domain containing protein
Os.27875.1.S1_at	0.137337	4.4198	LOC_Os10g28120	Chitinase 1 precursor
OsAffx.23217.1.S1_x_at	0.0362686	4.4167	LOC_Os01g12520	Mitochondrial carrier protein
OsAffx.27815.1.S1_s_at	0.0354939	4.405	LOC_Os06g24990	Xylanase inhibitor protein 1 precursor
Os.46132.1.S1_at	0.0362686	4.4012	LOC_Os10g25150	expressed protein
Os.54940.1.S1_at	0.0362686	4.3765	LOC_Os04g44150	oxidoreductase, 2OG-Fe oxygenase family protein
Os.51794.1.S1_at	0.180081	4.3743	LOC_Os06g12370	Cell division protein ftsH homolog
Os.7784.1.S1_at	0.0362686	4.3728	LOC_Os12g32620	Pollen-specific protein SF3
Os.1043.1.S1_at	0.0362686	4.3627	LOC_Os01g42860	subtilisin-chymotrypsin inhibitor 2
Os.5343.1.S1_at	0	4.3492	LOC_Os03g42830	MATE efflux family protein
Os.50381.1.S1_at	0.0412299	4.3369	LOC_Os11g09150	expressed protein
Os.4914.1.S1_s_at	0.0362686	4.3283	LOC_Os03g51459	Conserved hypothetical protein.
Os.3206.1.S1_at	0.0362686	4.3282	LOC_Os10g32980	Cellulose synthase A catalytic subunit 4
Os.55488.1.S1_at	0.0362686	4.3236	LOC_Os08g28790	Dirigent-like protein
Os.10620.1.S1_at	0.0362686	4.3196	LOC_Os05g07940	lactoylglutathione lyase family protein
Os.46675.1.S1_at	0.0362686	4.3134	LOC_Os10g30550	methyltransferase family protein
Os.33948.1.S1_at	0.0362686	4.3084	LOC_Os04g41110	N terminus of Rad21/Rec8 like protein
Os.51394.1.S1_at	0.0412299	4.3004	LOC_Os05g07890	Embryo-specific protein 3, containing protein
Os.53174.1.A1_s_at	0.0362686	4.299	LOC_Os02g48350	Diacylglycerol acyltransferase family protein
Os.2617.2.S1_a_at	0.0412299	4.2832	LOC_Os06g48810	high-affinity sodium transporter
OsAffx.31710.1.S1_x_at	0.0354939	4.2812	LOC_Os12g12260	Diacylglycerol kinase 1
Os.171.1.S1_at	0.0412299	4.2746	LOC_Os01g47070	Acidic endochitinase precursor
Os.24105.1.A1_at	0.0362686	4.2608	LOC_Os11g09140	Non-imprinted in Prader-Willi/Angelman syndrome region protein 2homolog
Os.10845.1.S1_s_at	0.0362686	4.2594	LOC_Os03g60370	histidine acid phosphatase family protein
Os.9713.2.S1_at	0.0412299	4.2588	LOC_Os05g51690	CCT motif family protein
OsAffx.28754.2.S1_at	0.0412299	4.2553	LOC_Os07g34970	Protein kinase domain containing protein
Os.6345.1.S1_at	0.453678	4.2457	LOC_Os06g36560	Inositol oxygenase
Os.15045.1.S1_at	0.0362686	4.244	LOC_Os04g56790	TLD family protein
Os.27716.2.S1_a_at	0.0412299	4.2326	LOC_Os08g43334	Heat shock factor RHSF2.
Os.8963.1.S1_at	0.0362686	4.2252	LOC_Os01g21960	Protein kinase domain containing protein
OsAffx.20724.2.S1_s_at	0.0412299	4.2204	LOC_Os10g07010	senescence-associated protein 15
Os.5095.1.S1_at	0.0412299	4.217	LOC_Os07g40130	transposon protein , CACTA, En/Spm sub-class
Os.35113.1.S1_at	0.0362686	4.2071	LOC_Os04g56290	Possible apospory-associated protein C
OsAffx.2612.1.S1_at	0	4.1964	LOC_Os02g14980	Sodium/calcium exchanger protein
OsAffx.30930.1.S1_at	0.0412299	4.1935	LOC_Os11g11530	ZmEBE-1 protein
Os.54736.1.S1_at	0.0362686	4.1876	LOC_Os02g52910	hydroxyproline-rich glycoprotein family protein
Os.5940.1.S1_at	0.0362686	4.1847	LOC_Os01g50370	Protein kinase domain containing protein
Os.23397.1.S2_at	0.0362686	4.1809	LOC_Os08g37874	2-nitropropane dioxygenase-like protein.
Os.33316.1.S1_at	0.0600181	4.1765	LOC_Os01g34560	very-long-chain fatty acid condensing enzyme
Os.22585.1.S1_at	0.0362686	4.1752	LOC_Os01g12490	expressed protein
OsAffx.16913.1.S1_x_at	0.0362686	4.1714	LOC_Os08g09310	expressed protein
Os.11412.1.S1_a_at	0.0362686	4.1706	LOC_Os09g25620	S-adenosylmethionine decarboxylase proenzyme
Os.3350.1.S1_at	0.0362686	4.1667	LOC_Os10g25130	Alanine aminotransferase 2
Os.54341.1.S1_at	0.0412299	4.162	LOC_Os12g43720	early-responsive to dehydration protein
Os.10382.1.S1_at	0.0362686	4.1429	LOC_Os07g07974	Tesmin/TSO1-like, CXC domain containing protein.
Os.8957.1.S1_a_at	0.0362686	4.1428	LOC_Os01g63060	phosphatidic acid phosphatase
Os.23143.1.S1_at	0.0362686	4.1415	LOC_Os09g31478	#N/A
Os.4963.1.S1_at	0.0412299	4.1352	LOC_Os10g33240	expressed protein
Os.38022.1.S1_at	0.0362686	4.1349	LOC_Os01g49710	Glutathione S-transferase, N-terminal domain containing protein
Os.13735.1.S1_at	0.0412299	4.1147	LOC_Os02g58150	expressed protein
Os.8061.1.S1_at	0.0412299	4.114	LOC_Os01g53240	RD22
Os.5124.1.S1_at	0.0362686	4.1056	LOC_Os05g49770	CTP synthase
OsAffx.24834.1.S1_at	0.0362686	4.101	LOC_Os02g52390	Peptidase M16 inactive domain containing protein
Os.8018.2.S1_a_at	0.137337	4.0895	LOC_Os05g13940	retrotransposon protein , Ty3-gypsy subclass
Os.9824.1.S2_at	0.0354939	4.0893	LOC_Os05g39690	Aldose reductase
Os.18226.1.S1_a_at	0.0412299	4.0886	LOC_Os09g27050	RSH2
Os.18483.1.S1_at	0	4.0882	LOC_Os02g37910	phosphodiesterase/alkaline phosphatase D
Os.54471.1.S1_at	0.0412299	4.0857	LOC_Os08g10630	ZIP zinc/iron transport family protein
Os.6634.1.S1_at	0.0362686	4.0695	LOC_Os02g41590	Adenosine kinase 2
Os.47327.1.S1_x_at	0.0412299	4.0655	LOC_Os03g52380	expressed protein
Os.49648.1.S1_at	0.0362686	4.0608	LOC_Os02g54140	Hsp20/alpha crystallin family protein
OsAffx.24074.1.S1_at	0.0362686	4.0583	LOC_Os02g02970	PAP/25A associated domain containing protein
Os.38283.1.S1_a_at	0.0412299	4.0537	LOC_Os05g41550	expressed protein
Os.12701.1.S1_at	0	4.0501	LOC_Os04g55650	Low-temperature-induced cysteine proteinase precursor
Os.9341.1.S1_at	0.0362686	4.0483	LOC_Os03g57420	ML domain protein
OsAffx.11963.1.S1_at	0.0362686	4.0474	LOC_Os02g09830	bZIP transcription factor family protein
OsAffx.27597.1.S1_at	0	4.0468	LOC_Os10g13870	expressed protein
Os.53658.1.S1_at	0.0362686	4.0325	LOC_Os04g40250	hypothetical protein
Os.54427.1.A1_at	0	4.0317	LOC_Os01g46080	GDSL-like Lipase/Acylhydrolase family protein
Os.26572.1.S1_at	0.0362686	4.0208	LOC_Os02g40510	Two-component response regulator-like PRR1
Os.33238.2.S1_at	0.0362686	4.0157	LOC_Os02g20960	expressed protein
Os.17491.1.S1_at	0.0362686	4.0135	LOC_Os10g35070	Alpha-galactosidase precursor
Os.32890.1.S1_at	0.0412299	4.0133	LOC_Os11g47600	Xylanase inhibitor protein 1 precursor
Os.28435.1.S1_a_at	0.560378	4.007	LOC_Os10g40934	2OG-Fe(II) oxygenase domain containing protein.
Os.54163.1.S1_at	0.0362686	4.0033	LOC_Os03g59460	bZIP transcription factor family protein
Os.32292.1.S1_at	0.0600181	3.9987	LOC_Os01g36240	Peroxidase 72 precursor
Os.26626.1.S1_at	0.0362686	3.9978	LOC_Os05g33400	Basic 7S globulin precursor
Os.54080.1.S1_at	0	3.9885	LOC_Os05g37450	Starch binding domain containing protein
Os.13010.1.S1_a_at	0.0362686	3.9822	LOC_Os04g48060	Activator 1 40 kDa subunit
Os.46884.1.S1_at	0.0412299	3.9779	LOC_Os10g39000	expressed protein
Os.20289.1.S1_at	0.0362686	3.9724	LOC_Os11g37960	Barwin
Os.15898.1.S1_at	0.0362686	3.9675	LOC_Os09g28580	expressed protein
Os.49988.1.S1_at	0.0362686	3.9583	LOC_Os12g40940	expressed protein
Os.17506.1.S1_at	0.0362686	3.9414	LOC_Os10g32680	Uncharacterized conserved protein
Os.18615.1.S1_x_at	0.0600181	3.9371	LOC_Os03g41390	Zinc finger, C2H2 type family protein
Os.53801.1.S1_at	0.0362686	3.9316	LOC_Os03g17800	Phosphatidylinositol transfer protein
Os.19608.1.S1_at	0.0600181	3.9209	LOC_Os09g38130	Auxin Efflux Carrier family protein
OsAffx.27816.1.S1_at	0.0362686	3.9194	LOC_Os06g25010	Xylanase inhibitor protein 1 precursor
Os.8113.1.S1_at	0.0412299	3.9174	LOC_Os01g08470	transposon protein , CACTA, En/Spm sub-class
Os.38485.1.S1_at	0.0362686	3.9171	LOC_Os03g26910	trehalose-phosphatase family protein
Os.14809.1.S1_at	0.0362686	3.9165	LOC_Os03g56430	expressed protein
Os.47336.1.S1_at	0.0362686	3.8987	LOC_Os02g50320	expressed protein
Os.52147.1.S1_at	0.0412299	3.8885	LOC_Os11g30760	expressed protein
OsAffx.11559.1.S1_at	0.0362686	3.8849	LOC_Os01g51420	Calcineurin B-like protein 10
Os.12106.1.S1_at	0.0362686	3.8729	LOC_Os03g48780	Oxalate oxidase 2 precursor
Os.12501.1.S1_at	0.0412299	3.8631	LOC_Os01g55940	indole-3-acetic acid-amido synthetase GH3.1
Os.4766.1.S1_at	0.0362686	3.8573	LOC_Os10g28350	1,2-dihydroxy-3-keto-5-methylthiopentene dioxygenase
Os.6014.2.S1_at	0.0362686	3.8523	LOC_Os01g04300	endo-1,4-beta-xylanase
Os.49213.1.S1_at	0	3.8428	LOC_Os08g42960	Ankyrin-1
Os.53416.1.S1_at	0.0362686	3.8382	LOC_Os02g35760	Protein kinase domain containing protein
Os.50349.2.S1_at	0.867647	3.8366	LOC_Os04g09570	expressed protein
Os.23297.1.S1_at	0.0362686	3.836	LOC_Os03g56860	expressed protein
Os.55407.1.S1_at	0.0412299	3.8352	LOC_Os03g58500	hypothetical protein
Os.27301.1.S1_at	0.0412299	3.8256	LOC_Os06g05980	Solute carrier family 35 member C2
Os.12167.1.S1_at	0.0362686	3.8248	LOC_Os02g44870	Dehydrin family protein
Os.47741.1.S1_x_at	0.0412299	3.8232	LOC_Os04g42770	expressed protein
Os.16922.1.S1_at	0.0412299	3.822	LOC_Os09g33530	esterase/lipase/thioesterase family protein
Os.50054.1.S1_x_at	0.0362686	3.8168	LOC_Os06g04090	No apical meristem protein
Os.19553.1.S1_at	0	3.814	LOC_Os05g49420	G-box binding factor 1
Os.15092.1.S1_at	0.0362686	3.8089	LOC_Os09g31130	sodium/dicarboxylate cotransporter
Os.29815.1.S1_at	0.0412299	3.803	LOC_Os01g73110	expressed protein
Os.11682.1.S1_at	0.0362686	3.7991	LOC_Os01g58640	Ser/Thr protein phosphatase family protein
Os.35919.1.S1_s_at	0.0362686	3.7937	LOC_Os03g60340	expressed protein
Os.7770.1.S1_at	0.0784393	3.7895	LOC_Os05g05030	expressed protein
Os.54130.1.S1_at	0.0354939	3.7871	LOC_Os04g40050	expressed protein
Os.10820.1.S1_at	0	3.7782	LOC_Os10g39220	tobamovirus multiplication protein 3
Os.11419.1.S1_at	0.0362686	3.7767	LOC_Os03g11910	dnaK protein
Os.47761.1.S1_at	0.230232	3.7753	LOC_Os03g13310	Myb-like DNA-binding domain containing protein
OsAffx.17050.1.S1_x_at	0.0412299	3.768	LOC_Os08g17820	transposon protein , CACTA, En/Spm sub-class
Os.48026.1.A1_at	0.0362686	3.7647	LOC_Os01g01290	Histone-like transcription factor and archaeal histone family protein
Os.17112.1.S1_at	0.295805	3.7616	LOC_Os03g18030	oxidoreductase, 2OG-Fe oxygenase family protein
Os.5387.1.S1_x_at	0.0412299	3.7512	LOC_Os10g37720	hydrolase, alpha/beta fold family protein
Os.57528.1.S1_at	0.0412299	3.7475	LOC_Os08g33150	MYB-like protein 2
OsAffx.3968.1.S1_at	0.0362686	3.7449	LOC_Os04g28880	retrotransposon protein , Ty3-gypsy subclass
Os.18019.1.S1_at	0.0362686	3.7436	LOC_Os08g18150	transducin family protein
Os.37617.1.S1_at	0	3.7405	LOC_Os01g39860	oxidoreductase, 2OG-Fe oxygenase family protein
Os.23557.1.A1_at	0.0412299	3.7396	LOC_Os08g09040	Germin-like protein subfamily 1 member 11 precursor
Os.34258.1.S1_at	0.0362686	3.7384	LOC_Os01g57450	universal stress protein
Os.52419.1.S1_at	0.0412299	3.7372	LOC_Os06g02000	Uridylate kinase
OsAffx.4492.1.S1_at	0.0412299	3.7321	LOC_Os05g31730	Sodium/hydrogen exchanger family protein
Os.7638.1.S1_at	0.0362686	3.7299	LOC_Os06g22660	expressed protein
Os.27207.1.S1_at	0.0444569	3.7207	LOC_Os12g25200	Chloride channel protein CLC-a
Os.14901.1.A1_a_at	0.0412299	3.7175	LOC_Os09g33820	phospholipase A1
Os.47792.1.S1_at	0	3.7167	LOC_Os02g01590	Beta-fructofuranosidase 1 precursor
Os.7075.1.S1_at	0.0362686	3.7164	LOC_Os03g27230	Phospho-2-dehydro-3-deoxyheptonate aldolase 1, chloroplast precursor
Os.8439.1.S1_at	0.0362686	3.7119	LOC_Os03g48626	Protein of unknown function DUF538 family protein.
Os.55461.1.S1_at	0.0362686	3.7117	LOC_Os03g26490	expressed protein
Os.7991.1.S1_at	0.0362686	3.7109	LOC_Os04g41620	Endochitinase A precursor
Os.56601.1.S1_at	0.0412299	3.6984	LOC_Os05g44030	Protein kinase domain containing protein
Os.17653.1.S1_at	0.0362686	3.6919	LOC_Os03g55870	integral membrane protein
Os.38099.2.S1_x_at	0.0362686	3.686	LOC_Os03g61280	beta-mannan endohydrolase
Os.17286.1.S1_at	0.270464	3.6807	LOC_Os03g21060	NAC domain transcription factor
OsAffx.16409.1.S1_s_at	0.0362686	3.6806	LOC_Os07g25700	TLD family protein
Os.39973.1.S1_s_at	0.0362686	3.6706	LOC_Os03g60590	Actin-depolymerizing factor 3
Os.32659.1.S1_at	0.0362686	3.6695	LOC_Os03g20020	beta-fructofuranosidase
Os.5250.1.S1_at	0.0362686	3.6684	LOC_Os04g44240	Cytokinin-O-glucosyltransferase 3
Os.46223.1.S1_s_at	0.0362686	3.6635	LOC_Os09g33690	retrotransposon protein , unclassified
Os.7729.1.S1_at	0.0412299	3.6578	LOC_Os03g30530	expressed protein
Os.6116.1.S1_at	0.0412299	3.6577	LOC_Os12g38150	thaumatin-like cytokinin-binding protein
Os.20283.1.S1_at	0.0412299	3.6439	LOC_Os04g49900	ABC transporter family protein
Os.5861.1.S1_at	0.0362686	3.6433	LOC_Os07g06440	hydrolase, TatD family protein
Os.17584.1.S1_at	0.0412299	3.6337	LOC_Os02g56860	Chalcone and stilbene synthases, C-terminal domain containing protein
Os.22819.1.S1_at	0.0362686	3.6323	LOC_Os08g37060	2-Hydroxyisoflavanone dehydratase
Os.17502.1.S1_at	0.0412299	3.6267	LOC_Os11g32880	CarD-like transcriptional regulator family protein
Os.46836.1.S1_at	0.0412299	3.6254	LOC_Os10g38820	bZIP transcription factor family protein
Os.53457.1.S1_at	0.0412299	3.6241	LOC_Os01g51040	expressed protein
Os.4936.1.S1_at	0.0362686	3.6234	LOC_Os09g21340	Permease I
Os.55096.1.S1_at	0.0362686	3.6203	LOC_Os06g14670	Myb-like DNA-binding domain containing protein
Os.11808.2.S1_x_at	0.0362686	3.6191	LOC_Os03g06580	expressed protein
Os.17969.1.S1_at	0.0362686	3.6123	LOC_Os02g42200	transcription factor
Os.14382.1.S1_at	0.0784393	3.6108	LOC_Os02g31860	expressed protein
Os.11393.1.S1_at	0.0354939	3.6108	LOC_Os06g47200	Protease inhibitor/seed storage/LTP family protein
Os.16198.1.S1_at	0.0600181	3.6074	LOC_Os04g12690	Indole-3-acetate beta-glucosyltransferase
OsAffx.30042.1.S1_x_at	0.0362686	3.6059	LOC_Os09g26570	CAAX amino terminal protease family protein
OsAffx.30119.1.S1_at	0	3.6041	LOC_Os09g32470	auxin-responsive family protein
Os.51833.1.S1_x_at	0.0412299	3.598	LOC_Os07g09050	exostosin family protein
Os.11450.1.S2_a_at	0.0412299	3.5941	LOC_Os01g52110	CHY zinc finger family protein
Os.1327.1.S1_at	0	3.5892	LOC_Os02g43540	expressed protein
Os.52987.1.S1_at	0.0362686	3.5663	LOC_Os09g28620	esterase
Os.9388.1.S1_at	0.0412299	3.555	LOC_Os04g33200	expressed protein
Os.9704.1.S1_at	0.0412299	3.5507	LOC_Os01g12820	Harpin-induced protein 1 containing protein
Os.19070.1.S1_at	0.0412299	3.5395	LOC_Os11g09020	amino acid carrier
Os.5242.1.S1_at	0.0600181	3.5362	LOC_Os01g58260	Subtilisin N-terminal Region family protein
Os.10131.3.A1_at	0.0362686	3.527	LOC_Os05g51680	SCP-like extracellular protein
OsAffx.9161.1.S1_at	0.0600181	3.5107	LOC_Os01g41720	expressed protein
Os.54309.1.S1_at	0.0412299	3.5067	LOC_Os06g47210	Peptidase family M3 containing protein
Os.5817.1.S1_at	0.0412299	3.5056	LOC_Os06g09560	DnaJ domain containing protein
Os.15580.1.S1_at	0.453678	3.5055	LOC_Os03g42600	expressed protein
Os.12412.1.S1_at	0.0412299	3.4936	LOC_Os02g16500	expressed protein
Os.6034.1.S1_at	0.0362686	3.4921	LOC_Os01g09700	1-aminocyclopropane-1-carboxylate synthase 7
Os.23100.1.S1_at	0.0412299	3.4891	LOC_Os07g37310	expressed protein
Os.17659.1.S1_at	0.0883835	3.4865	LOC_Os12g15680	Multicopper oxidase family protein
Os.55750.1.S1_at	0.0362686	3.486	LOC_Os05g23398	Hypothetical protein.
Os.8865.2.S1_x_at	0.0412299	3.4664	LOC_Os01g61320	expressed protein
Os.50587.1.S1_at	1.50751	3.4635	LOC_Os05g03960	hypothetical protein
Os.23712.2.S1_at	0.0362686	3.4631	LOC_Os08g17784	Phytase.
Os.6847.1.S1_at	0	3.4605	LOC_Os07g22350	Glucose-6-phosphate 1-dehydrogenase 2
Os.37548.1.S1_at	0.0362686	3.4529	LOC_Os05g34830	NAC23
Os.8115.1.S1_at	0.0412299	3.4521	LOC_Os01g68540	Rho GDP-dissociation inhibitor 1
Os.11018.1.S1_at	0.0412299	3.4421	LOC_Os08g33710	Extracellular ribonuclease LE precursor
Os.7600.1.S1_at	0.0362686	3.4375	LOC_Os08g40180	3-hydroxy-3-methylglutaryl-coenzyme A reductase 3
Os.52764.1.S1_at	0.0412299	3.4354	LOC_Os11g03200	pentatricopeptide
Os.51717.1.S1_at	0.0362686	3.4327	LOC_Os02g39390	expressed protein
Os.8543.1.S1_at	0.0362686	3.4271	LOC_Os08g31140	heavy-metal-associated domain-containing protein
Os.51995.1.S1_x_at	0.0362686	3.4075	LOC_Os05g49480	transcription factor
Os.50953.1.S1_at	0.0362686	3.4016	LOC_Os06g49970	Alpha-amylase isozyme C2 precursor
Os.10096.1.S1_at	0	3.4011	LOC_Os01g05830	expressed protein
Os.29008.1.S1_x_at	0.0412299	3.3994	LOC_Os01g08370	symbiosis-related disease resistance protein
Os.20557.1.S1_s_at	0.0784393	3.3984	LOC_Os11g10760	Leucine Rich Repeat family protein
Os.4651.1.S1_at	0.127757	3.3959	LOC_Os07g48710	VQ motif family protein
Os.8114.1.A1_x_at	0.0362686	3.3925	LOC_Os03g51240	Glucan endo-1,3-beta-glucosidase 7 precursor
Os.10872.1.S1_at	0.0362686	3.392	LOC_Os07g09420	ATPase, AAA family protein
Os.53993.1.S1_x_at	0.0412299	3.391	LOC_Os02g27360	aspartyl protease family protein
Os.7794.1.S1_at	0.0362686	3.391	LOC_Os10g38489	Glutathione S-transferase, C-terminal domain containing protein.
Os.52597.1.S1_at	0.0412299	3.3854	LOC_Os04g59540	Phosphatidylinositol-4-phosphate 5-Kinase family protein
Os.3427.1.S1_at	0.0412299	3.3706	LOC_Os01g53310	hypothetical protein
Os.26698.2.S1_at	0.0354939	3.3699	LOC_Os08g43300	UBX domain containing protein
Os.48076.1.S1_at	0.0412299	3.3644	LOC_Os12g36750	expressed protein
Os.22710.1.S1_a_at	0.0362686	3.3624	LOC_Os01g48910	AMP-binding enzyme family protein
Os.12243.1.S1_at	0.0412299	3.3606	LOC_Os01g59920	cysteine synthase, chloroplast precursor
Os.54915.1.S1_at	0.0412299	3.3554	LOC_Os05g19040	B-cell receptor-associated protein 31-like containing protein
Os.6796.1.S1_a_at	0.207949	3.3546	LOC_Os02g32660	1,4-alpha-glucan branching enzyme IIB, chloroplast precursor
Os.4987.1.S1_at	0.0600181	3.3458	LOC_Os04g14680	L-ascorbate peroxidase 3
OsAffx.17972.1.S1_at	0.0362686	3.3338	LOC_Os09g31270	glycoside hydrolase family 28 protein
Os.16760.1.S1_at	0.0362686	3.3311	LOC_Os07g47270	Serine/threonine-protein kinase RLCKVII
OsAffx.26636.1.S1_x_at	0	3.3305	LOC_Os04g56580	expressed protein
Os.3409.1.S1_at	0.0362686	3.3265	LOC_Os03g59040	Squalene synthetase
Os.18321.3.S1_at	0.0813486	3.3183	LOC_Os02g44780	Polyprenyl synthetase family protein
Os.26502.1.S1_a_at	0.0362686	3.3127	LOC_Os04g35520	L-ascorbate peroxidase 7, chloroplast precursor
Os.5594.1.S1_at	0.0362686	3.3083	LOC_Os05g48340	proteasome
OsAffx.25929.1.S1_at	0.0412299	3.3075	LOC_Os04g08560	Protein phosphatase 2C containing protein
Os.11250.1.S1_at	0.560378	3.301	LOC_Os02g13800	HSF-type DNA-binding domain containing protein
Os.55387.1.S1_at	0.0412299	3.3007	LOC_Os07g42200	Protein kinase APK1B, chloroplast precursor
Os.52439.1.S1_at	0.0412299	3.2991	LOC_Os04g55240	VQ motif family protein
Os.8309.1.S1_at	0	3.2872	LOC_Os01g40570	Outer plastidial membrane protein porin
Os.52641.1.S1_at	0.0362686	3.2871	LOC_Os09g30486	#N/A
Os.50492.1.S1_at	0.0362686	3.2869	LOC_Os09g15420	UDP-glucose 4-epimerase GEPI48
Os.5164.1.S1_at	0.0412299	3.2867	LOC_Os10g25030	Red chlorophyll catabolite reductase
Os.55236.1.S1_at	0.0412299	3.2815	LOC_Os02g37970	senescence-associated protein
Os.551.1.S1_at	0.0412299	3.274	LOC_Os01g08110	UDP-glucoronosyl and UDP-glucosyl transferase familyprotein
Os.142.2.A1_a_at	0.0412299	3.272	LOC_Os02g52730	Ferredoxin-nitrite reductase, chloroplast precursor
Os.28404.1.A1_at	0.0362686	3.2709	LOC_Os03g07190	expressed protein
Os.15942.5.S1_x_at	0.0412299	3.2707	LOC_Os04g34600	ABA/WDS induced protein
OsAffx.32171.3.S1_at	0.0532613	3.2707	LOC_Os12g43490	Alpha-amylase/trypsin inhibitor
OsAffx.24953.1.S1_s_at	0.0362686	3.2691	LOC_Os03g03370	beta-carotene hydroxylase
Os.7629.1.S1_at	0.0600181	3.2691	LOC_Os09g30160	Zinc finger, C3HC4 type family protein
Os.11816.1.S1_at	0.0412299	3.2634	LOC_Os04g37490	NADH-dependent oxidoreductase 2
Os.6393.1.S1_at	0.255762	3.2626	LOC_Os07g41280	6-phosphogluconolactonase family protein
Os.26991.1.S1_x_at	0.0412299	3.2621	LOC_Os01g43120	DEAD/DEAH box helicase family protein
Os.25027.1.S1_a_at	0.0362686	3.2575	LOC_Os07g46700	RNA-binding protein
Os.8545.1.S1_s_at	0.0362686	3.255	LOC_Os01g19940	Negatively light-regulated protein
Os.20224.1.S1_at	0.144581	3.2505	LOC_Os12g37690	Myb-like DNA-binding domain containing protein
Os.11180.1.S1_at	0.0354939	3.2486	LOC_Os05g42230	universal stress protein family protein
Os.25159.1.S1_at	0.0354939	3.2484	LOC_Os03g50430	zinc finger family protein
Os.7468.1.S1_at	0	3.2481	LOC_Os06g48700	expressed protein
Os.50053.1.A1_at	0.80062	3.2477	LOC_Os07g05940	viviparous-14
Os.37729.1.S1_s_at	0.0883835	3.2442	LOC_Os01g03360	Bowman-Birk type bran trypsin inhibitor precursor
Os.23416.2.S1_at	0.0412299	3.2412	LOC_Os05g14580	hypothetical protein
Os.6404.1.S1_at	0.0362686	3.2396	LOC_Os02g56300	aminotransferase, classes I and II family protein
OsAffx.29958.1.S1_x_at	0.0362686	3.2326	LOC_Os09g21180	Homeobox domain containing protein
Os.48006.1.S1_at	0.0362686	3.2319	LOC_Os01g71270	Eukaryotic peptide chain release factor subunit 1-2
Os.3917.1.S1_s_at	0.0362686	3.2293	LOC_Os01g11414	Calcium-binding EF-hand domain containing protein.
Os.15430.1.A1_at	0.0362686	3.2282	LOC_Os02g48170	expressed protein
Os.9838.1.S1_at	0.0362686	3.2226	LOC_Os02g07760	Succinate semialdehyde dehydrogenase, mitochondrialprecursor
Os.8371.2.S1_at	0.0412299	3.2214	LOC_Os05g30980	RNA recognition motif family protein
Os.36280.1.S1_at	0	3.2194	LOC_Os05g45320	expressed protein
OsAffx.14438.1.S1_x_at	0.0362686	3.2191	LOC_Os04g56620	Molybdopterin biosynthesis CNX1 protein
OsAffx.24777.1.S1_at	0.0362686	3.2167	LOC_Os02g48150	expressed protein
Os.46743.3.S1_a_at	0.714103	3.2142	LOC_Os03g53660	myosin family protein
Os.19187.1.S1_at	0.0362686	3.2139	LOC_Os02g10470	calcium-binding EF hand family protein
OsAffx.16669.1.S1_at	0.0412299	3.2129	LOC_Os07g41160	expressed protein
Os.33704.3.S1_x_at	0.0412299	3.2116	LOC_Os08g23160	hypothetical protein
Os.50771.1.S1_at	0.560378	3.2097	LOC_Os06g44320	expressed protein
Os.15918.1.S1_x_at	0.0412299	3.2012	LOC_Os03g63060	P21-Rho-binding domain containing protein
Os.23844.1.A1_at	0.0362686	3.1972	LOC_Os01g41010	senescence-associated protein SAG102
Os.28031.1.S1_at	0.0362686	3.1944	LOC_Os06g45610	expressed protein
Os.8926.1.S1_at	0.0412299	3.1938	LOC_Os03g14180	Small heat shock protein, chloroplast precursor
Os.8326.1.S1_at	0.0362686	3.1929	LOC_Os03g37810	expressed protein
Os.54869.1.S1_at	0.075552	3.1735	LOC_Os06g47910	GDSL-like Lipase/Acylhydrolase family protein
Os.11960.1.S1_at	0.0362686	3.1715	LOC_Os07g48160	Alpha-galactosidase precursor
Os.28139.1.S1_at	0.0412299	3.1641	LOC_Os01g62260	Osmotin-like protein precursor
Os.9211.1.S1_at	0.0412299	3.1616	LOC_Os07g45060	SCP-like extracellular protein
Os.13926.1.S1_at	0.0362686	3.1567	LOC_Os07g49520	2-oxoglutarate dehydrogenase, E1 component family protein
Os.37893.1.S1_at	0.0412299	3.1564	LOC_Os04g43760	Phenylalanine ammonia-lyase
OsAffx.16709.2.S1_s_at	0	3.1561	LOC_Os07g44280	Dirigent-like protein
Os.55263.1.S1_at	0.0412299	3.1558	LOC_Os08g29600	seed maturation protein PM41
Os.31464.1.S1_a_at	0.144581	3.1541	LOC_Os04g44530	expressed protein
Os.27155.1.S1_at	0.0412299	3.1541	LOC_Os06g15020	fatty acid condensing enzyme CUT1
Os.4863.1.S1_at	0	3.1446	LOC_Os01g44050	Tetrapyrrole Methylases family protein
Os.10272.1.S1_at	0.0532613	3.1423	LOC_Os08g20570	Chloride channel-like protein CLC-g
OsAffx.24262.1.S1_s_at	0.560378	3.1398	LOC_Os02g14900	1,3-beta-glucan synthase component family protein
Os.11323.1.S1_at	0.0412299	3.1357	LOC_Os03g20120	galactinol synthase 3
Os.8779.1.S1_at	0.0362686	3.1357	LOC_Os07g49270	AMP deaminase
Os.57373.1.S1_at	0.0362686	3.1351	LOC_Os06g19630	expressed protein
Os.16786.1.S1_at	0.0412299	3.1345	LOC_Os02g09250	Cytochrome P450 family protein
Os.5493.1.S1_at	0.0412299	3.1342	LOC_Os08g04010	hypothetical protein
Os.11421.2.S1_x_at	0.0362686	3.1285	LOC_Os03g58170	Stem-specific protein TSJT1
Os.14276.1.S1_at	0.0412299	3.1274	LOC_Os06g49780	expressed protein
Os.17181.1.S1_at	0.0412299	3.1223	LOC_Os07g32010	UDP-glucoronosyl and UDP-glucosyl transferase familyprotein
Os.35921.1.S1_at	0.0883835	3.1202	LOC_Os01g60730	Zinc finger, C3HC4 type family protein
Os.10358.1.A1_at	0.255762	3.1138	LOC_Os10g04270	Jacalin-like lectin domain containing protein
Os.54349.1.S1_at	0.0362686	3.1079	LOC_Os04g48010	WD-40 repeat family protein
Os.21563.1.S2_at	0	3.1075	LOC_Os01g07120	AP2 domain containing protein
Os.55372.1.S1_x_at	0.0412299	3.1062	LOC_Os02g02730	expressed protein
Os.54801.1.A1_at	0.0362686	3.1041	LOC_Os12g06464	Hypothetical protein.
Os.11122.1.S1_at	0.0412299	3.1035	LOC_Os08g37456	2OG-Fe(II) oxygenase domain containing protein.
Os.22058.1.S1_at	0.0412299	3.1005	LOC_Os10g39680	Chitinase (EC 3.2.1.14) (Fragment).
Os.14205.1.S1_at	0	3.0989	LOC_Os05g41620	expressed protein
Os.27797.1.A1_at	0.0362686	3.0953	LOC_Os03g06570	IQ calmodulin-binding motif family protein
Os.7825.1.S1_at	0.0412299	3.094	LOC_Os04g01490	Zinc finger, C3HC4 type family protein
Os.22731.1.S1_at	0.0412299	3.092	LOC_Os03g16020	17.4 kDa class I heat shock protein
OsAffx.17389.1.S1_s_at	0.0784393	3.0889	LOC_Os08g37930	Rare lipoprotein A like double-psi beta-barrel containing protein
Os.11570.1.S1_at	1.15875	3.0883	LOC_Os05g41590	Glycerol-3-phosphate dehydrogenase
Os.54956.1.S1_at	0	3.0878	LOC_Os02g04110	expressed protein
Os.44812.1.S1_at	0.0362686	3.0852	LOC_Os06g03676	Nuclear protein SET domain containing protein.
OsAffx.30905.2.S1_at	0.0412299	3.0845	LOC_Os11g09680	expressed protein
Os.53410.1.S1_at	0.0412299	3.08	LOC_Os05g39000	kinase interacting protein 1
Os.57464.1.S1_x_at	0.0362686	3.08	LOC_Os11g10510	Alcohol dehydrogenase 2
Os.10058.1.S1_at	1.50751	3.0785	LOC_Os05g31620	EF hand family protein
Os.15874.1.A1_at	2.75189	3.0768	LOC_Os03g60570	Zinc finger, C2H2 type family protein
Os.31867.1.S1_at	0.0444569	3.0742	LOC_Os09g39020	expressed protein
Os.23303.1.A1_at	0.0362686	3.0704	LOC_Os03g26044	Cellulose synthase-like A5.
OsAffx.23364.1.S1_x_at	0.0362686	3.0699	LOC_Os01g23990	expressed protein
Os.49964.1.S2_at	0.0362686	3.0669	LOC_Os09g07200	transposon protein , unclassified
OsAffx.28191.1.S1_at	0.0362686	3.0664	LOC_Os06g49640	INTEGRAL MEMBRANE PROTEIN
Os.12381.1.S1_s_at	0.0412299	3.0649	LOC_Os07g44250	Dirigent-like protein
Os.49198.1.S1_at	0.0412299	3.0619	LOC_Os04g58090	Harpin-induced protein 1 containing protein
Os.53987.1.S1_at	0	3.0616	LOC_Os06g08110	nodulin
OsAffx.23834.1.S1_at	0.0362686	3.0609	LOC_Os01g58170	hypothetical protein
Os.46869.1.A1_at	0.0412299	3.0602	LOC_Os10g01110	Serine carboxypeptidase family protein
Os.12173.1.S1_at	0.0354939	3.0551	LOC_Os04g56970	Cell division protein ftsZ homolog, chloroplast precursor
Os.9022.1.S1_at	0.0362686	3.0542	LOC_Os09g15670	Protein phosphatase 2C
Os.20100.1.S1_s_at	0	3.0533	LOC_Os03g19280	Argininosuccinate lyase
Os.5335.1.S1_at	0.0362686	3.052	LOC_Os04g49450	myb-like DNA-binding domain, SHAQKYF class family protein
Os.8253.1.S1_at	0.0412299	3.0517	LOC_Os10g09930	expressed protein
Os.18196.1.S1_at	0.0412299	3.0437	LOC_Os07g42700	Paramyosin
Os.8487.1.S1_at	0.0362686	3.0431	LOC_Os05g18470	CRAL/TRIO, N-terminus family protein
Os.52629.1.S1_at	0.0362686	3.0418	LOC_Os03g59280	hypothetical protein
Os.9710.1.S1_at	0.0362686	3.0312	LOC_Os03g26820	Protease inhibitor/seed storage/LTP family protein
Os.7362.1.S1_at	0.0362686	3.0308	LOC_Os07g48550	NAC-domain containing protein 21/22
Os.14084.1.S1_at	0.0362686	3.0258	LOC_Os03g61920	electron transfer flavoprotein, alpha subunit containing protein
Os.6789.1.S1_at	0.0784393	3.0239	LOC_Os09g34960	Hydroxymethylglutaryl-CoA synthase
OsAffx.29599.2.S1_at	0.0412299	3.0139	LOC_Os04g42820	hypothetical protein
Os.50008.1.S1_at	0.0362686	3.0119	LOC_Os09g26580	hypothetical protein
Os.25587.3.S1_x_at	0.0362686	3.0101	LOC_Os03g63010	Immutans protein
Os.55281.1.S1_at	0.0362686	3.0088	LOC_Os08g40200	serine/threonine protein phosphatase
Os.27238.1.S1_at	0.0412299	3.008	LOC_Os10g28970	BTB/POZ domain containing protein
Os.18966.1.S1_a_at	0.0412299	2.9951	LOC_Os08g25390	Bifunctional aspartokinase/homoserine dehydrogenase1, chloroplast precursor
Os.24579.1.S1_at	0.0362686	2.9937	LOC_Os07g19400	pentatricopeptide
Os.51696.1.S1_at	0.0412299	2.9893	LOC_Os02g43620	Major Facilitator Superfamily protein
Os.12645.1.S1_at	0.0412299	2.9891	LOC_Os03g27280	Abscisic acid-inducible protein kinase
Os.38014.1.S1_at	0.0362686	2.9869	LOC_Os01g14100	folate/biopterin transporter family protein
Os.329.1.S1_at	0.148906	2.9789	LOC_Os04g55670	glycosyltransferase
Os.7772.2.A1_at	0.0362686	2.978	LOC_Os06g08840	RNA recognition motif family protein
Os.11983.1.S1_at	0.0362686	2.9779	LOC_Os03g04110	LysM domain containing protein
Os.53830.1.S1_at	0.0412299	2.9758	LOC_Os02g40840	GMC oxidoreductase family protein
Os.16068.1.S1_at	0.0362686	2.9748	LOC_Os02g47830	Conserved hypothetical protein.
OsAffx.30676.1.S1_at	0.0412299	2.9745	LOC_Os10g34920	secretory protein
Os.51049.1.S1_at	0.0412299	2.9721	LOC_Os05g38410	laccase LAC5-6
Os.16089.1.A1_at	0.0362686	2.972	LOC_Os05g32320	folate/biopterin transporter family protein
Os.16493.1.S3_at	0.0412299	2.9711	LOC_Os09g21270	Conserved hypothetical protein.
Os.51706.1.S1_at	0.1099	2.9672	LOC_Os03g58910	expressed protein
Os.50285.2.S1_x_at	0	2.967	LOC_Os03g31180	Diacylglycerol kinase 1
Os.15988.1.S1_at	0.0362686	2.9617	LOC_Os06g27770	Isoflavone reductase homolog
Os.53414.1.S1_at	0.0412299	2.9597	LOC_Os03g17810	LOB domain protein 1
Os.27943.1.S1_a_at	0.0362686	2.9585	LOC_Os01g50030	Phosphoethanolamine N-methyltransferase
Os.47907.1.S1_at	0.207949	2.9538	LOC_Os04g25440	UDP-glucoronosyl and UDP-glucosyl transferase familyprotein
Os.8026.1.S1_at	0.0784393	2.9528	LOC_Os11g47120	ATP-citrate synthase
Os.30597.1.S1_at	0.0412299	2.9512	LOC_Os01g57240	Protein ULTRAPETALA2
Os.17199.1.S1_at	0	2.951	LOC_Os07g31650	expressed protein
Os.56999.1.S1_at	0.0362686	2.9508	LOC_Os03g17940	PAP2 superfamily protein
Os.33610.4.S1_x_at	0.0412299	2.9467	LOC_Os01g59320	expressed protein
Os.27127.1.S1_a_at	0.0412299	2.9447	LOC_Os05g23320	expressed protein
Os.16915.1.S1_at	0.0412299	2.9431	LOC_Os03g06330	Protein kinase APK1B, chloroplast precursor
Os.18257.1.S1_at	0.0412299	2.9417	LOC_Os07g10840	seed imbibition protein
Os.10611.1.S1_at	0	2.9405	LOC_Os03g62620	salt tolerance protein
Os.8855.1.S1_at	0.453678	2.9402	LOC_Os02g31840	expressed protein
Os.57155.1.S1_at	0.0412299	2.9374	LOC_Os08g41080	expressed protein
Os.20243.1.S1_at	0.0362686	2.931	LOC_Os02g09840	calcium-binding EF hand family protein
OsAffx.30368.1.S1_at	0.336294	2.928	LOC_Os10g10030	Protein kinase domain containing protein
OsAffx.2386.1.S1_at	0.144581	2.9273	LOC_Os01g62080	Protein kinase AFC1
Os.25736.1.S1_at	0.0362686	2.9273	LOC_Os09g31486	#N/A
Os.12266.1.S1_at	0.0412299	2.9236	LOC_Os05g06780	protease inhibitor/seed storage/lipid transfer protein
Os.55436.1.S1_at	0.0412299	2.9215	LOC_Os01g58670	Hypothetical protein.
Os.11423.1.S1_at	0.0362686	2.9187	LOC_Os11g17610	YjeF-related protein, C-terminus containing protein
Os.33238.1.S1_x_at	0.0362686	2.9179	LOC_Os02g20970	C2 domain containing protein
OsAffx.4669.1.S1_at	0.0412299	2.9169	LOC_Os05g49760	Isocitrate dehydrogenase
Os.7675.1.S1_at	0.0412299	2.9168	LOC_Os10g35770	expressed protein
Os.49077.1.A1_at	0.0362686	2.9162	LOC_Os03g45390	Glucan endo-1,3-beta-glucosidase 5 precursor
OsAffx.15081.1.S1_at	0	2.9136	LOC_Os05g43230	papain-like cysteine peptidase XBCP3
Os.5187.1.S1_at	0.144581	2.9133	LOC_Os07g48770	expressed protein
Os.7897.1.S2_s_at	0.0362686	2.9124	LOC_Os05g28960	Acyltransferase family protein
Os.47923.2.A1_at	0.0362686	2.9101	LOC_Os12g43670	Protein of unknown function UPF0143 family protein.
Os.55513.1.S1_at	0.0412299	2.9097	LOC_Os06g11810	dehydration stress-induced protein
Os.5925.1.S1_at	0.0354939	2.908	LOC_Os04g04320	AAR2 protein family
OsAffx.11507.1.S1_at	0.0412299	2.9065	LOC_Os01g47570	expressed protein
Os.7053.1.S1_at	0.0412299	2.8992	LOC_Os01g65380	Patellin-5
Os.57028.1.S1_at	0	2.8975	LOC_Os04g57380	Phospholipase/Carboxylesterase family protein
Os.33311.1.S1_at	0.148906	2.8962	LOC_Os03g02100	Valyl-tRNA synthetase
OsAffx.3240.1.S1_s_at	0.0412299	2.8953	LOC_Os03g14370	ACT domain containing protein
Os.4610.1.S1_at	0.0412299	2.8939	LOC_Os05g25850	Superoxide dismutase, mitochondrial precursor
Os.44431.1.S1_at	0.0444569	2.8928	LOC_Os07g07050	Aldehyde oxidase 4
Os.25621.2.S1_at	0.0412299	2.8924	LOC_Os12g16720	Cytochrome P450 family protein
Os.49604.1.S1_at	0.0362686	2.8921	LOC_Os05g46550	Adaptor-related protein complex 1, mu 1 subunit
Os.2347.1.S1_a_at	0.255762	2.8912	LOC_Os02g53690	expressed protein
Os.11867.2.S1_at	0.0600181	2.8907	LOC_Os05g33940	hsr203J
Os.27468.1.S1_at	0.0412299	2.889	LOC_Os06g43940	expressed protein
OsAffx.26000.1.S1_at	0.759276	2.8859	LOC_Os04g12540	D-mannose binding lectin family protein
Os.53936.1.S1_at	0.0412299	2.8855	LOC_Os03g15270	expressed protein
Os.21243.1.S1_at	0.0412299	2.8852	LOC_Os02g36490	expressed protein
Os.11730.1.S1_at	0.0412299	2.8827	LOC_Os05g21180	phosphatidic acid phosphatase
Os.57469.1.S1_x_at	0	2.8821	LOC_Os05g34770	Cytochrome c
Os.34960.1.S1_at	0.909935	2.8786	LOC_Os07g49114	Wound-induced WI12 family protein.
Os.25496.1.S1_at	0.0362686	2.8724	LOC_Os11g07930	oxidoreductase, short chain dehydrogenase/reductasefamily protein
OsAffx.2439.1.S1_at	0.0412299	2.8696	LOC_Os01g68680	TPR Domain containing protein
Os.5742.1.S1_a_at	0.0412299	2.8685	LOC_Os02g04670	Glucan endo-1,3-beta-glucosidase 6 precursor
Os.54463.1.S1_at	0.0412299	2.8665	LOC_Os05g48680	expressed protein
Os.14951.1.S1_at	0.0412299	2.8629	LOC_Os08g39730	Cytochrome P450 family protein
Os.29084.1.S1_at	0.0412299	2.8626	LOC_Os01g53650	CCCH transcription factor
Os.18094.2.S1_a_at	0.0362686	2.8626	LOC_Os05g46040	Protein phosphatase 2C ABI2
OsAffx.12964.1.S1_at	0.0362686	2.8589	LOC_Os03g21110	emp24/gp25L/p24 family protein
Os.46151.1.S1_at	0.0412299	2.8554	LOC_Os10g36200	heavy-metal-associated domain-containing protein
OsAffx.12442.1.S1_at	0.0412299	2.8552	LOC_Os02g41580	Protein kinase domain containing protein
Os.11225.1.S1_at	0.137337	2.8545	LOC_Os07g40850	expressed protein
Os.35013.1.S1_at	0.0362686	2.8507	LOC_Os03g16170	Protein phosphatase 2C
Os.7198.1.S1_at	0.127757	2.8483	LOC_Os04g49680	expressed protein
Os.49627.1.S1_at	0.0412299	2.8473	LOC_Os06g37150	L-ascorbate oxidase
Os.27232.1.S1_at	0.0784393	2.8426	LOC_Os01g68650	uncharacterized plant-specific domain TIGR01615 family protein
Os.13555.1.S1_at	0.0362686	2.842	LOC_Os06g04460	hypersensitive-induced reaction protein 4
Os.12364.1.S1_at	0.0362686	2.841	LOC_Os09g28600	expressed protein
OsAffx.4180.1.S1_at	0.0444569	2.8395	LOC_Os04g55100	expressed protein
Os.11216.1.S1_at	0.0412299	2.8378	LOC_Os03g55090	glycogen/starch/alpha-glucan phosphorylases family protein
Os.8149.1.S1_at	0.0412299	2.8367	LOC_Os02g46030	myb-like DNA-binding domain, SHAQKYF class family protein
Os.9824.1.S1_at	0.0362686	2.8346	LOC_Os05g39680	PX domain containing protein
Os.18474.1.S1_at	0.0362686	2.834	LOC_Os04g41810	DOMON domain containing protein
Os.38286.1.S1_at	1.58176	2.8327	LOC_Os02g06170	expressed protein
Os.7043.1.S1_at	0.0600181	2.8305	LOC_Os12g35670	Rapid ALkalinization Factor family protein
Os.8221.1.S1_a_at	0.0362686	2.8273	LOC_Os04g35100	MAP3K-like protein kinase
Os.6350.1.S1_at	0.0412299	2.8252	LOC_Os03g05110	Xyloglucan galactosyltransferase KATAMARI 1
Os.47937.2.S1_x_at	1.15875	2.8249	LOC_Os12g17160	Sulfotransferase domain containing protein
Os.12092.1.S1_at	0.0412299	2.8224	LOC_Os09g25810	Integral membrane protein DUF6 containing protein
Os.24543.1.S1_at	0.0412299	2.8217	LOC_Os02g38340	Actin-like protein 3
Os.17259.1.S1_at	0.0412299	2.8214	LOC_Os01g65660	amino acid permease
Os.55391.1.S1_at	0.0412299	2.821	LOC_Os12g35550	expressed protein
Os.35196.1.S1_at	0.0412299	2.8193	LOC_Os05g51160	MCB2 protein
OsAffx.19159.1.S1_at	0.867647	2.8191	LOC_Os11g34624	KI domain interacting kinase 1.
Os.6669.1.S1_at	0.270464	2.8181	LOC_Os07g40890	expressed protein
Os.15557.1.S1_at	0.0362686	2.8169	LOC_Os01g11600	hypothetical protein
Os.24003.2.S1_x_at	0.0412299	2.8156	LOC_Os11g40570	Plant viral-response family protein
Os.27485.1.S1_at	0.0412299	2.8146	LOC_Os02g58620	MATE efflux family protein
Os.51596.1.S1_at	0.0412299	2.813	LOC_Os07g39310	Zinc finger, C2H2 type family protein
Os.10623.2.S1_a_at	2.5783	2.8125	LOC_Os08g12449	Conserved hypothetical protein.
Os.18220.1.S1_at	0.0412299	2.8114	LOC_Os08g29760	expressed protein
Os.53502.1.S1_at	0.0412299	2.8084	LOC_Os04g44550	coiled-coil-helix-coiled-coil-helix domain containing protein
Os.25587.1.S1_s_at	0.0362686	2.8082	LOC_Os04g57320	Immutans protein
Os.12866.1.S1_at	0.0412299	2.8061	LOC_Os02g48360	Pyrophosphate-fructose 6-phosphate 1-phosphotransferase alpha subunit
Os.50736.1.S1_at	0.0412299	2.8048	LOC_Os05g04720	hypothetical protein
Os.9748.1.S1_at	0.0362686	2.8041	LOC_Os08g04440	RNA recognition motif family protein
Os.5583.1.S1_at	0.0362686	2.7987	LOC_Os11g40660	hypothetical protein
Os.47941.1.A1_at	0.0362686	2.794	LOC_Os07g07550	galactose-1-phosphate uridyl transferase
Os.8621.1.S1_a_at	0.144581	2.793	LOC_Os08g37300	expressed protein
Os.54074.1.S1_at	0.0412299	2.7922	LOC_Os09g31050	jmjC domain containing protein
Os.9496.1.S1_at	0.0362686	2.7917	LOC_Os10g42620	NAD dependent epimerase/dehydratase family protein
Os.53568.1.S1_at	0.0362686	2.7907	LOC_Os08g39560	OTU-like cysteine protease family protein
Os.51807.1.S1_at	0	2.7846	LOC_Os01g45460	Carboxylesterase
OsAffx.30790.1.S1_at	0.0362686	2.7839	LOC_Os11g03050	phosphoethanolamine cytidylyltransferase
Os.54050.1.S1_at	0.153928	2.7821	LOC_Os09g29404	Isoamylase-type starch debranching enzyme ISO3.
Os.48107.1.A1_at	0	2.782	LOC_Os02g55134	Cytochrome c oxidase copper chaperone (Dopuin).
Os.23621.1.S1_a_at	0.0412299	2.7815	LOC_Os06g02340	F-box domain containing protein
Os.50366.1.S1_x_at	0.0412299	2.7789	LOC_Os10g26150	expressed protein
Os.17164.1.S1_s_at	0.0412299	2.7785	LOC_Os02g32970	hydrolase, alpha/beta fold family protein
Os.53678.1.S1_at	0.0412299	2.7735	LOC_Os08g19694	Disease resistance protein family protein.
Os.53542.1.S1_x_at	0.0362686	2.7723	LOC_Os01g70240	heavy metal-associated domain containing protein
Os.33080.1.S1_at	0.0412299	2.7707	LOC_Os01g29409	Nucleic acid-binding OB-fold domain containing protein.
Os.52780.1.S1_at	0.0412299	2.7688	LOC_Os05g07710	SVP1-like protein 2
OsAffx.2045.2.S1_at	0.0412299	2.7682	LOC_Os01g20850	hypothetical protein
Os.8544.1.S1_at	0.0412299	2.7672	LOC_Os08g34280	NAD dependent epimerase/dehydratase family protein
Os.6403.1.S1_at	0.0362686	2.7639	LOC_Os02g55590	expressed protein
Os.14251.2.S1_x_at	0.0412299	2.7638	LOC_Os03g14380	Autophagy protein Apg9 containing protein
Os.53884.1.S1_at	0	2.7623	LOC_Os05g25640	Trans-cinnamate 4-monooxygenase
Os.31991.1.S1_s_at	0.0412299	2.7606	LOC_Os12g02240	hypothetical protein /// LOC_Os11g02290 // expressedprotein
OsAffx.2874.1.S1_at	0.0412299	2.759	LOC_Os02g35870	Avr9 elicitor response protein
OsAffx.25182.1.S1_s_at	0.0681603	2.7562	LOC_Os03g21470	60S ribosomal protein L10
Os.8017.1.S1_at	0	2.7554	LOC_Os03g55850	cold acclimation protein COR413-PM1
Os.22280.1.S1_at	0.0362686	2.7547	LOC_Os05g44310	Vesicle-fusing ATPase
Os.5927.1.S1_at	0.0412299	2.7535	LOC_Os03g63540	expressed protein
Os.11331.1.S1_at	0.479156	2.7528	LOC_Os08g10500	expressed protein
Os.54936.1.S1_at	0.144581	2.7511	LOC_Os03g57640	PrMC3
Os.49849.1.S1_at	0.560378	2.751	LOC_Os09g27010	Protein kinase APK1B, chloroplast precursor
Os.22807.1.S1_s_at	0.0412299	2.7496	LOC_Os04g52970	NB-ARC domain containing protein
Os.16235.1.S1_at	0.0412299	2.7475	LOC_Os02g49140	Glycosyltransferase 6
Os.6662.1.S1_at	0.0784393	2.7463	LOC_Os05g44900	expressed protein
Os.8849.1.S1_at	0.0362686	2.7459	LOC_Os07g09330	histidinol-phosphate phosphatase
Os.51359.1.S1_at	0.0412299	2.745	LOC_Os07g48680	Zinc finger, C3HC4 type family protein
Os.53137.1.S1_at	2.28927	2.7446	LOC_Os07g09300	POT family protein
Os.53619.1.S1_at	0.0362686	2.7421	LOC_Os01g73300	VAMP-like protein YKT62
Os.4697.1.S1_at	0.0362686	2.7399	LOC_Os06g14510	Glucose-6-phosphate isomerase, cytosolic B
Os.5247.1.S1_at	0.0362686	2.7398	LOC_Os03g16400	expressed protein
Os.22484.1.A1_at	0.295805	2.7394	LOC_Os12g29570	one helix protein
Os.56345.1.S1_at	0	2.7378	LOC_Os05g27350	hypothetical protein
OsAffx.29955.1.S1_at	0.0412299	2.7367	LOC_Os09g21120	U-box domain containing protein
Os.6561.1.A1_at	0.0412299	2.7354	LOC_Os07g48900	hypothetical protein
Os.47955.1.S1_at	0.0362686	2.7336	LOC_Os11g02710	Cytochrome P450 family protein
Os.11915.1.S1_at	0.0362686	2.7333	LOC_Os02g51750	Annexin-like protein RJ4
Os.16151.1.S1_at	0.0412299	2.7332	LOC_Os03g12160	Leucine Rich Repeat family protein
Os.6354.1.S1_at	0.714103	2.7328	LOC_Os12g02370	Chalcone-flavanone isomerase family protein
Os.25521.2.S1_x_at	0.0412299	2.7298	LOC_Os10g20510	expressed protein
Os.9355.1.S1_at	0.0362686	2.7297	LOC_Os01g72490	lateral root primordium 1
Os.32248.1.S1_at	0.0681603	2.7249	LOC_Os01g09860	protein kinase family protein
Os.25316.2.S1_x_at	0.0362686	2.724	LOC_Os03g56260	Kinesin motor domain containing protein
Os.53365.1.S1_at	0.0412299	2.7228	LOC_Os06g45100	cryptochrome dash
Os.5650.1.S1_at	0.0444569	2.7226	LOC_Os05g43830	Proline iminopeptidase
Os.34462.1.S1_at	0.0412299	2.7217	LOC_Os01g62950	Ras-related protein Rab11C
Os.28305.1.S1_at	0.0412299	2.7199	LOC_Os04g56110	Protein kinase domain containing protein
Os.55604.1.S1_at	0.0813486	2.7179	LOC_Os03g24070	hydrolase
Os.5892.1.S1_s_at	0.0362686	2.7153	LOC_Os01g21320	UDP-D-glucuronate decarboxylase
OsAffx.6093.1.S1_at	0.127757	2.7137	LOC_Os08g40250	expressed protein
Os.8802.1.S1_at	0.0362686	2.7134	LOC_Os02g22160	expressed protein
Os.55501.1.S1_at	0.075552	2.7114	LOC_Os02g07170	myb-like DNA-binding domain, SHAQKYF class family protein
OsAffx.12986.1.S1_at	0.0412299	2.7113	LOC_Os03g22200	MtN3/saliva family protein
Os.17597.1.S1_at	0.0412299	2.7092	LOC_Os02g40040	expressed protein
Os.12520.1.S1_a_at	0.0362686	2.7074	LOC_Os02g32814	Copper chaperone homolog CCH.
Os.623.3.S1_x_at	0.0412299	2.707	LOC_Os01g09640	myb-like DNA-binding domain, SHAQKYF class family protein
OsAffx.4159.1.S1_x_at	0.0362686	2.7061	LOC_Os04g52730	UDP-glucose 4-epimerase family protein
OsAffx.18758.1.S1_at	0.0362686	2.7045	LOC_Os11g09110	Leucine Rich Repeat family protein
Os.3415.1.S1_s_at	0.0412299	2.6988	LOC_Os10g39700	Chitinase class I family protein
Os.10615.1.S1_x_at	0.0412299	2.6978	LOC_Os12g02310	Nonspecific lipid-transfer protein 2 precursor
Os.55648.1.S1_at	0.0412299	2.6977	LOC_Os06g48310	cleavage stimulation factor
Os.46094.1.S1_at	0.0412299	2.6949	LOC_Os08g32690	expressed protein
Os.53491.1.S1_at	0.0362686	2.6942	LOC_Os11g36830	expressed protein
Os.25202.1.S1_at	0.0362686	2.6918	LOC_Os05g32710	isoamylase-type starch debranching enzyme ISO2
Os.15471.1.S1_at	0.0362686	2.6877	LOC_Os07g44410	WD40-like Beta Propeller Repeat family protein
Os.167.1.S1_at	0.0412299	2.6863	LOC_Os06g08080	Pyrophosphate-energized vacuolar membrane proton pump
Os.6411.1.S1_a_at	0.584238	2.6857	LOC_Os07g42260	Proteasome subunit alpha type 6
Os.23678.1.A1_at	0.0412299	2.6851	LOC_Os12g21789	Glycoside hydrolase, family 43 protein.
Os.10579.1.S1_at	0.0600181	2.6836	LOC_Os08g02700	Fructose-bisphosphate aldolase, cytoplasmic isozyme
Os.3406.1.S1_at	0.0412299	2.6823	LOC_Os04g51160	transposon protein , unclassified
Os.12656.1.S1_s_at	0.0412299	2.6804	LOC_Os06g35200	Leucine Rich Repeat family protein
Os.11408.1.S2_at	0.0412299	2.6799	LOC_Os09g37100	Phospholipase D delta
Os.52086.1.S1_at	0.0412299	2.6761	LOC_Os05g10550	hypothetical protein
Os.18053.1.S1_at	0.0362686	2.6754	LOC_Os01g52340	NB-ARC domain containing protein
Os.9759.2.S1_at	0.0362686	2.6752	LOC_Os05g46520	Polygalacturonase family protein
Os.51426.1.S1_at	0.759276	2.6751	LOC_Os04g20520	hypothetical protein
Os.8263.1.S1_s_at	0.144581	2.6706	LOC_Os04g32030	heavy metal-associated domain containing protein
Os.2218.1.S1_at	0.0362686	2.6696	LOC_Os12g05260	Phytosulfokines 5 precursor
Os.12767.1.S1_a_at	0.407089	2.6693	LOC_Os07g34570	Thiazole biosynthetic enzyme 1-1, chloroplast precursor
Os.15436.1.S1_at	0.0362686	2.6605	LOC_Os08g15460	Preprotein translocase secY subunit, chloroplast precursor
Os.7126.1.S1_at	0.0444569	2.6586	LOC_Os01g18050	Tubulin beta-4 chain
Os.18573.1.S1_at	0.0412299	2.6574	LOC_Os07g43390	4-alpha-glucanotransferase, chloroplast precursor
Os.9471.1.S1_a_at	0.0412299	2.6574	LOC_Os08g40790	DNA repair ATPase
Os.27846.1.S1_at	0.0412299	2.657	LOC_Os03g52340	Endoplasmic oxidoreductin 1 precursor
Os.54944.1.S1_at	2.75189	2.6565	LOC_Os02g52670	AP2 domain containing protein
OsAffx.13941.1.S1_at	0.0362686	2.6565	LOC_Os04g23580	Core-2/I-Branching enzyme family protein
Os.9563.1.S1_at	0.560378	2.6546	LOC_Os08g32160	oxidoreductase, 2OG-Fe oxygenase family protein
Os.35044.2.S1_x_at	0.0883835	2.6531	LOC_Os01g32364	Beta-glucosidase.
Os.11355.1.S1_at	0.0362686	2.6506	LOC_Os05g36290	Actin-1
Os.8557.1.S1_at	0.0412299	2.6499	LOC_Os05g05060	expressed protein
Os.11638.1.S1_at	0.0412299	2.6494	LOC_Os12g37970	myb family transcription factor
Os.15104.1.S1_s_at	0.0412299	2.648	LOC_Os10g31820	glutamine synthetase
Os.8681.1.S1_at	0.127757	2.646	LOC_Os04g49670	Protein of unknown function DUF581 family protein.
Os.23154.1.S1_at	0.0681603	2.6457	LOC_Os02g50690	GDSL-like Lipase/Acylhydrolase family protein
Os.52549.1.S1_s_at	0.0412299	2.6413	LOC_Os11g10240	F-box domain containing protein
Os.10785.3.S1_at	0.0412299	2.6405	LOC_Os10g34480	Cytochrome P450 family protein
Os.14637.1.S1_at	0.0600181	2.6401	LOC_Os05g25600	Hypothetical protein.
Os.27438.1.S1_a_at	1.50751	2.638	LOC_Os08g05320	expressed protein
Os.15641.1.S1_at	0.137337	2.6371	LOC_Os01g73500	expressed protein
OsAffx.2825.1.S1_x_at	0.0412299	2.6323	LOC_Os02g32140	AP2 domain containing protein
Os.37365.1.S3_at	0	2.6303	LOC_Os02g43519	Hypothetical protein.
Os.9624.1.S1_a_at	0.0412299	2.6301	LOC_Os08g42420	expressed protein
Os.50386.1.S1_at	0.0412299	2.6285	LOC_Os05g35010	Cytochrome P450 family protein
Os.23256.1.S1_at	0.0362686	2.6277	LOC_Os02g56120	AUX/IAA family protein
Os.20750.1.S1_at	0.359545	2.6252	LOC_Os01g72970	expressed protein
Os.24493.1.A1_at	0.0412299	2.6229	LOC_Os08g37500	expressed protein
Os.623.1.S1_x_at	0.0412299	2.6219	LOC_Os05g10690	myb-like DNA-binding domain, SHAQKYF class family protein
Os.10360.1.S1_at	0.0412299	2.6217	LOC_Os10g38110	Cytochrome P450 family protein
Os.24906.1.S1_at	2.42095	2.6202	LOC_Os01g72460	NADPH:quinone oxidoreductase
Os.46574.1.S1_at	2.13592	2.6119	LOC_Os10g42040	expressed protein
Os.36104.1.S1_at	0.207949	2.6073	LOC_Os02g31030	glycerophosphoryl diester phosphodiesterase family protein
Os.33121.1.S1_at	0.0412299	2.6052	LOC_Os03g12470	WAK-like kinase
Os.54236.1.S1_at	0.0362686	2.6029	LOC_Os02g32860	WGR domain containing protein
Os.10880.1.S1_at	0.218254	2.6016	LOC_Os04g45270	Eukaryotic aspartyl protease family protein
OsAffx.10973.2.S1_s_at	0.0362686	2.6005	LOC_Os01g08760	Choline/ethanolamine kinase family protein
Os.72.1.S1_s_at	0.0362686	2.5992	LOC_Os01g16350	Hydroxymethylglutaryl-CoA lyase, mitochondrial precursor
Os.51663.1.S1_at	0.0412299	2.5974	LOC_Os04g50760	IBR domain containing protein
Os.8741.1.S1_at	0.0412299	2.5968	LOC_Os03g12820	Poly polymerase catalytic domain containing protein
OsAffx.25262.1.S1_at	0.0412299	2.5957	LOC_Os03g27980	Glucan endo-1,3-beta-glucosidase 5 precursor
Os.50478.1.S1_at	3.99139	2.595	LOC_Os05g25350	Protein kinase domain containing protein
Os.32013.2.S1_at	0.0412299	2.5945	LOC_Os04g38900	SPFH domain/Band 7 family protein
Os.9207.1.S1_at	0.0362686	2.5945	LOC_Os11g48020	Sterol desaturase family protein
Os.1131.1.S1_at	0.385597	2.5944	LOC_Os06g16350	Peroxidase 11 precursor
Os.56257.1.S1_at	0.0362686	2.5926	LOC_Os05g46750	Protein kinase domain containing protein
Os.18609.1.S1_at	0.0412299	2.5914	LOC_Os12g03720	SIS domain containing protein
OsAffx.28501.1.S1_x_at	0.0412299	2.5913	LOC_Os07g18120	Aldehyde oxidase 3
Os.11198.3.S1_x_at	0.0362686	2.5903	LOC_Os07g43940	glucan endo-1,3-beta-glucosidase 4 precursor
Os.8450.2.S1_at	0.0412299	2.5863	LOC_Os06g36180	amino acid transporter
Os.27019.1.S1_at	0.0600181	2.5856	LOC_Os04g43410	Glycosyl hydrolase family 1 protein
Os.50575.1.S1_at	0.0362686	2.5837	LOC_Os04g40700	expressed protein
Os.33673.1.A1_at	0.0412299	2.582	LOC_Os03g28170	hypothetical protein
OsAffx.27357.1.S1_at	0.0362686	2.5792	LOC_Os05g47770	Protein kinase domain containing protein
Os.12240.1.S1_at	0.584238	2.5754	LOC_Os02g52010	Phi-1-like phosphate-induced protein
Os.46544.1.A1_at	0.144581	2.574	LOC_Os10g25060	expressed protein
OsAffx.27281.1.S1_at	0.0412299	2.5735	LOC_Os05g42080	expressed protein
Os.4244.1.S1_at	0.0362686	2.5735	LOC_Os08g38900	Caffeoyl-CoA O-methyltransferase 1
Os.54606.1.S1_at	0.0362686	2.5699	LOC_Os05g02450	expressed protein
Os.55956.1.S1_at	0.0362686	2.5693	LOC_Os03g55380	prolyl 4-hydroxylase
Os.51422.1.S1_at	0.0412299	2.5688	LOC_Os04g55220	CLB1
Os.18177.1.S1_at	0.0412299	2.566	LOC_Os11g04104	Major facilitator superfamily protein.
OsAffx.30514.2.S1_s_at	0.0412299	2.5654	LOC_Os10g23204	Truncated copper-binding protein CUTA.
Os.49112.1.S1_at	0.0412299	2.5648	LOC_Os02g37180	expressed protein
Os.12159.1.S1_at	0.075552	2.5629	LOC_Os03g15900	SH3 domain containing protein
Os.12738.1.S2_a_at	0.0444569	2.5627	LOC_Os01g48960	Glutamate synthase, chloroplast precursor
OsAffx.15154.1.S1_at	0.127757	2.5622	LOC_Os05g48650	DNA-binding protein
Os.5282.1.S2_at	0.0412299	2.5616	LOC_Os03g10340	40S ribosomal protein S3a
Os.25128.1.S1_at	0.0412299	2.5609	LOC_Os02g09810	amino acid transporter family protein
Os.4164.2.S1_a_at	0.0412299	2.5599	LOC_Os03g03164	Homeodomain transcription factor KNAT7.
Os.1723.1.S1_at	0.0412299	2.5595	LOC_Os01g18220	expressed protein
Os.53683.1.S1_at	0.0412299	2.5569	LOC_Os09g26160	Receptor family ligand binding region containing protein
Os.7176.3.S1_at	0.0412299	2.5563	LOC_Os02g50990	RING-H2 finger protein ATL1Q
Os.12579.1.S1_at	0.0362686	2.5563	LOC_Os09g07830	Acetyl-CoA acetyltransferase, cytosolic 1
Os.17019.1.A1_at	0.230232	2.5555	LOC_Os02g21920	Conserved hypothetical protein.
Os.49074.1.A1_at	1.22195	2.5552	LOC_Os07g37290	hypothetical protein
Os.28409.20.A1_a_at	0.0412299	2.5544	LOC_Os05g03480	Isovaleryl-CoA dehydrogenase, mitochondrial precursor
Os.32782.1.S1_at	0.0362686	2.5469	LOC_Os08g43170	Hydroxymethylglutaryl-CoA synthase
OsAffx.17457.1.S1_at	0.0362686	2.5465	LOC_Os08g41420	expressed protein
Os.7192.1.S1_at	0.0362686	2.5457	LOC_Os03g04410	Aconitate hydratase, cytoplasmic
Os.50793.1.S1_at	0.0412299	2.5438	LOC_Os12g01900	retrotransposon protein , unclassified
OsAffx.27398.1.S1_at	0.1099	2.5437	LOC_Os05g50940	hypothetical protein
Os.39617.1.S1_at	0.0412299	2.5427	LOC_Os09g29670	ABC-2 type transporter family protein
Os.22730.1.S1_at	0.0412299	2.5416	LOC_Os03g16040	17.4 kDa class I heat shock protein
OsAffx.11868.1.S1_at	0.0412299	2.5409	LOC_Os02g02740	pentatricopeptide
Os.7164.1.S1_at	0.0362686	2.538	LOC_Os02g51110	MIP family channel proteins containing protein
Os.48412.1.A1_at	0.0600181	2.5362	LOC_Os08g38890	expressed protein
Os.46583.2.S1_at	0.0412299	2.5335	LOC_Os06g05180	Coatomer protein complex, beta prime
OsAffx.11838.1.S1_at	0.295805	2.5329	LOC_Os01g73250	ABA/WDS induced protein
Os.18031.1.S1_at	0.0412299	2.5307	LOC_Os06g12160	AAA-type ATPase family protein
OsAffx.23104.1.S1_at	0.0412299	2.5306	LOC_Os01g03914	Cation efflux protein family protein.
Os.7136.1.S1_at	0.0362686	2.5296	LOC_Os01g27750	Dehydroquinate dehydratase/shikimate:NADP oxidoreductase
Os.24761.1.A1_at	0.0412299	2.5285	LOC_Os09g15840	retrotransposon protein , unclassified
Os.1665.1.S1_a_at	0.0412299	2.5251	LOC_Os01g07300	expressed protein
Os.52287.1.S1_at	0.0412299	2.5237	LOC_Os02g02800	LOC124512 protein
Os.4176.1.S1_at	0.0362686	2.5213	LOC_Os03g61120	anthranilate synthase component I family protein
Os.25006.1.A1_at	0.0412299	2.5208	LOC_Os04g53990	expressed protein
Os.7755.1.S1_at	0.0362686	2.5179	LOC_Os07g27320	glycosyl hydrolase family 10 protein
Os.46791.1.S1_at	0.180081	2.5175	LOC_Os10g09240	expressed protein
Os.5562.1.S1_at	0.0362686	2.5166	LOC_Os04g51150	transposon protein , unclassified
Os.8317.1.S1_at	0.0412299	2.5162	LOC_Os01g40820	Ribosome-inactivating protein family protein.
Os.14775.1.S1_at	0.0412299	2.5159	LOC_Os01g67420	lipase class 3 family protein
Os.3416.1.S1_at	0.0362686	2.5155	LOC_Os06g04280	3-phosphoshikimate 1-carboxyvinyltransferase
Os.31147.1.S1_at	0.218254	2.5148	LOC_Os03g06610	allergen
Os.23630.1.A1_s_at	0.0784393	2.5137	LOC_Os02g06830	expressed protein
Os.14423.1.S1_at	0.0813486	2.5107	LOC_Os06g11400	Conserved hypothetical protein.
Os.9080.1.S1_at	0.1099	2.5099	LOC_Os03g08550	leucine-rich repeat transmembrane protein kinase 1
Os.53150.1.S1_at	0.0412299	2.5095	LOC_Os08g41730	Proteasome subunit beta type 1
OsAffx.30773.2.S1_x_at	0.0362686	2.5064	LOC_Os05g24160	Double-stranded RNA binding motif family protein
Os.5614.1.S1_at	0.0412299	2.5061	LOC_Os06g42030	Potassium transporter 10
Os.35606.1.S1_at	0.0412299	2.5059	LOC_Os01g01610	Iron-sulfur cluster assembly accessory protein
Os.24563.1.S1_at	0.0362686	2.5053	LOC_Os03g33580	Mitotic checkpoint protein BUB3
Os.46494.1.S1_at	0.0362686	2.5046	LOC_Os10g26690	ribosomal protein L32 containing protein
Os.30608.3.S1_at	0.0412299	2.5043	LOC_Os02g41954	2OG-Fe(II) oxygenase domain containing protein.
Os.4762.1.S1_at	0.0412299	2.5036	LOC_Os10g38740	glutathione S-transferase GSTU6
OsAffx.17454.1.S1_s_at	0.560378	2.5029	LOC_Os08g41290	auxin-responsive protein
Os.18830.1.S2_at	0.0412299	2.5006	LOC_Os03g44150	ornithine aminotransferase
Os.8764.1.A1_a_at	0.0412299	2.5004	LOC_Os11g42420	Nuclear pore protein 84/107 containing protein
Os.10468.1.S1_at	0.0412299	2.5002	LOC_Os03g51470	expressed protein
Os.32687.1.S1_at	0.0362686	2.5	LOC_Os01g12720	protein kinase
Os.23454.1.A1_at	0.0362686	2.4967	LOC_Os12g07810	aldehyde dehydrogenase family protein
Os.49787.1.S1_at	0.453678	2.4951	LOC_Os01g64360	Myb-like DNA-binding domain containing protein
Os.6209.1.S1_at	0.0412299	2.4924	LOC_Os09g28810	RNA recognition motif family protein
Os.23695.2.S1_at	0.0362686	2.4922	LOC_Os01g70950	sperm protein SSP411
Os.7242.1.S1_at	0.0412299	2.4911	LOC_Os07g07930	Protease inhibitor/seed storage/LTP family protein
Os.51135.1.S1_at	0.075552	2.4897	LOC_Os11g38930	tRNA intron endonuclease, catalytic C-terminal domain containing protein
Os.11033.1.S1_at	0.0362686	2.4889	LOC_Os08g01180	Nicalin precursor
Os.25557.1.S1_at	0.0362686	2.4872	LOC_Os06g46310	Metal transporter Nramp1
Os.52057.1.S1_at	0.0362686	2.4864	LOC_Os03g36630	expressed protein
OsAffx.6013.1.S1_at	0.0362686	2.4864	LOC_Os08g33140	F-box domain containing protein
Os.2677.1.S1_at	0.0412299	2.4858	LOC_Os07g48830	galactinol synthase 3
Os.23398.1.S1_at	0.407089	2.4856	LOC_Os04g15580	D-mannose binding lectin family protein
Os.17419.1.S1_at	0.0362686	2.4843	LOC_Os10g09850	39 kDa EF-Hand containing protein
Os.52791.1.S1_at	0.0362686	2.4826	LOC_Os09g39960	Dynamin-related protein 1C
Os.10107.2.S1_x_at	0.180081	2.4812	LOC_Os04g58700	leucine-rich repeat transmembrane protein kinase
Os.51956.1.S1_at	0.0412299	2.4805	LOC_Os02g52830	Lipase family protein
Os.20931.1.S1_s_at	0.0412299	2.479	LOC_Os02g13300	Mitochondrial carrier protein
Os.10691.1.S1_at	0.0412299	2.479	LOC_Os05g06500	universal stress protein family protein
Os.18466.1.S1_at	0.0412299	2.477	LOC_Os12g04720	expressed protein
Os.7343.1.S1_at	0	2.4753	LOC_Os07g02710	expressed protein
Os.53368.1.S1_at	0.0412299	2.4745	LOC_Os07g49470	Serine/threonine-protein kinase RLCKVII
Os.11798.1.S1_at	0.0412299	2.4722	LOC_Os07g40290	indole-3-acetic acid-amido synthetase GH3.1
Os.34120.1.S1_at	0.0412299	2.4684	LOC_Os07g37700	hypothetical protein
OsAffx.15902.1.S1_at	0.0412299	2.4663	LOC_Os06g43020	expressed protein
Os.20617.1.S1_at	0.0412299	2.4656	LOC_Os07g46280	Glycosyl hydrolase family 1 protein
Os.6033.1.S1_at	0.0412299	2.4643	LOC_Os01g54860	3-hydroxyisobutyryl-coenzyme A hydrolase
Os.51741.1.S1_at	0.514973	2.4631	LOC_Os05g25920	hypothetical protein
Os.40002.1.S1_s_at	1.11614	2.4603	LOC_Os07g40320	Got1-like family protein
OsAffx.31568.1.S1_at	0.0362686	2.4589	LOC_Os12g03810	CIPK-like protein 1
Os.57149.1.S1_at	0.0444569	2.4573	LOC_Os05g40020	Zinc finger, C3HC4 type family protein
Os.20164.1.S1_at	0.0354939	2.4568	LOC_Os05g29900	expressed protein
OsAffx.24957.1.S1_at	0.0412299	2.4567	LOC_Os03g03980	expressed protein
Os.31975.1.S1_x_at	0.075552	2.4553	LOC_Os05g10670	Zinc finger C-x8-C-x5-C-x3-H type family protein
Os.18267.1.S1_at	0.0362686	2.4546	LOC_Os08g05630	expressed protein
OsAffx.18586.1.S1_at	0.0412299	2.4526	LOC_Os10g40020	NAD dependent epimerase/dehydratase family protein
Os.25009.1.A1_at	0.0412299	2.452	LOC_Os03g17780	WD domain containing protein
Os.10510.1.S1_at	1.11614	2.4516	LOC_Os03g03034	Flavanone 3-hydroxylase-like protein.
Os.6313.1.S1_at	0.0412299	2.4514	LOC_Os04g52370	UDP-N-acetylglucosamine pyrophosphorylase
Os.6418.1.S1_at	0.0412299	2.4502	LOC_Os01g07530	Raffinose synthase or seed imbibition protein Sip1 containing protein
Os.53189.1.S1_at	0.0362686	2.4498	LOC_Os08g07430	expressed protein
Os.38006.1.S1_at	0.0412299	2.4496	LOC_Os03g20530	expressed protein
Os.21254.1.S1_at	0.0362686	2.4487	LOC_Os03g45400	antitermination NusB domain-containing protein
Os.51840.1.S1_at	0.0412299	2.4482	LOC_Os09g23360	expressed protein
Os.24611.1.S1_at	0.0412299	2.4469	LOC_Os02g40900	expressed protein
OsAffx.15019.1.S1_s_at	0.0362686	2.4457	LOC_Os05g39060	expressed protein
Os.54961.1.S1_at	0.0784393	2.445	LOC_Os05g46350	IQ calmodulin-binding motif family protein
Os.15574.1.S1_at	0.0883835	2.4437	LOC_Os03g08390	expressed protein
Os.5271.1.S1_at	0.230232	2.4432	LOC_Os04g10530	Amidase family protein
Os.7800.1.S1_at	0.0362686	2.4431	LOC_Os01g58620	expressed protein
Os.55827.1.S1_at	0.0883835	2.442	LOC_Os11g29870	WRKY DNA binding domain containing protein
Os.54566.1.S1_at	0.0412299	2.4392	LOC_Os02g35940	2-Hydroxyisoflavanone dehydratase
Os.8162.1.S1_at	0.0412299	2.4387	LOC_Os05g44916	Mitochondrial processing peptidase.
Os.6057.1.A1_at	0.0412299	2.4387	LOC_Os08g04810	serine esterase family protein
Os.8749.1.S1_at	0.0362686	2.4358	LOC_Os07g39300	expressed protein
Os.12228.1.S1_at	0.0412299	2.4353	LOC_Os02g04160	expressed protein
Os.28642.1.S1_at	0.0412299	2.4334	LOC_Os09g25314	Cytochrome C oxidase copper chaperone family protein.
Os.46869.2.S1_x_at	0.0412299	2.4325	LOC_Os11g42390	Serine carboxypeptidase family protein
Os.45878.1.S1_at	0.0412299	2.4309	LOC_Os01g21310	esterase/lipase/thioesterase family protein
Os.54473.1.S1_at	0.0412299	2.4308	LOC_Os07g12810	expressed protein
Os.27048.1.S1_at	0.0600181	2.43	LOC_Os03g21740	Valyl-tRNA synthetase
Os.46752.1.S1_at	0.0412299	2.4292	LOC_Os02g39580	expressed protein
Os.50881.1.S1_x_at	0.0412299	2.427	LOC_Os09g39650	Protein kinase domain containing protein
Os.3001.1.S1_at	0.0412299	2.4247	LOC_Os10g42830	Sugar transporter family protein
Os.17338.1.S1_at	0.230232	2.4245	LOC_Os11g03820	D-mannose binding lectin family protein
Os.24307.1.S1_at	0.0412299	2.4243	LOC_Os10g39150	expressed protein
Os.18057.1.A1_at	0.0412299	2.4208	LOC_Os02g50640	HEAT repeat family protein
Os.7150.1.S1_at	0.127757	2.4198	LOC_Os09g31970	3-hydroxy-3-methylglutaryl-coenzyme A reductase 3
Os.7932.1.S1_at	0.0412299	2.4189	LOC_Os09g26880	Aldehyde dehydrogenase family 7 member A1
Os.4819.1.A1_s_at	0.0412299	2.4181	LOC_Os04g27980	Glycosyl hydrolases family 18 protein
Os.5780.1.S1_at	0.0412299	2.4173	LOC_Os08g43290	Protease inhibitor/seed storage/LTP family protein
Os.34674.1.S1_at	0	2.4167	LOC_Os01g01360	POT family protein
Os.3042.1.S1_at	0.0412299	2.4158	LOC_Os10g33630	Adaptin ear-binding coat-associated protein 2
Os.7311.1.S1_at	0.0362686	2.4151	LOC_Os01g54910	GTP-binding protein TypA containing protein
Os.10956.1.S1_at	0.0412299	2.415	LOC_Os01g62370	ENTH domain containing protein
Os.18654.1.S1_x_at	0.0412299	2.4147	LOC_Os08g36630	Eukaryotic-type carbonic anhydrase family protein
Os.53852.1.S1_at	0.560378	2.4134	LOC_Os04g13210	glutathione-conjugate transporter
Os.14855.1.S1_at	0.0362686	2.4131	LOC_Os01g67570	expressed protein
Os.20617.2.S1_s_at	0.0412299	2.4117	LOC_Os03g20710	Glycosyl hydrolase family 1 protein
Os.47390.2.S1_at	0.0362686	2.4113	LOC_Os08g17650	Complex 1 LYR protein family protein.
Os.46898.1.S1_at	0.0412299	2.4099	LOC_Os10g31830	Ras-related protein Rab-18
Os.53673.1.S1_at	3.74994	2.4088	LOC_Os04g01310	D-mannose binding lectin family protein
Os.7215.1.S1_at	0.0412299	2.4083	LOC_Os04g01230	phosphoglycerate mutase
Os.21811.1.S1_at	0.0412299	2.4081	LOC_Os09g09370	phototropic-responsive NPH3 family protein
Os.54313.1.S1_at	0.0412299	2.408	LOC_Os03g59550	RNA recognition motif family protein
Os.9749.1.S1_at	0.0362686	2.4075	LOC_Os08g44340	Monodehydroascorbate reductase
Os.3414.1.A1_at	0.0412299	2.4074	LOC_Os08g40930	isoamylase
OsAffx.23292.1.S1_at	0.0412299	2.4058	LOC_Os01g18600	expressed protein
Os.57343.1.S1_at	4.52321	2.4039	LOC_Os02g50110	expressed protein
Os.6176.1.S1_at	0.0412299	2.4027	LOC_Os08g43370	Glucosamine-6-phosphate isomerase
Os.22917.1.S1_at	0.0412299	2.4018	LOC_Os06g09660	Auxin response factor family protein
Os.34739.1.S1_a_at	0.0412299	2.4013	LOC_Os01g08680	expressed protein
Os.12995.1.S1_at	0.624217	2.4006	LOC_Os04g59420	expressed protein
Os.22452.1.S1_at	0.0354939	2.4002	LOC_Os12g30030	HesB/YadR/YfhF family protein
Os.53814.1.S1_at	0.270464	2.4	LOC_Os09g04050	NAD dependent epimerase/dehydratase family protein
Os.7575.1.S1_at	0.0362686	2.3996	LOC_Os04g52880	Conserved hypothetical protein.
Os.94.1.S1_at	0.0412299	2.3995	LOC_Os01g15979	Conserved hypothetical protein.
Os.11203.1.S1_at	0.0600181	2.3986	LOC_Os01g69830	SBP domain containing protein
Os.14665.1.S1_at	0.148906	2.3965	LOC_Os03g45730	Zinc knuckle family protein
Os.12134.1.S1_at	0.0362686	2.396	LOC_Os04g45810	Homeobox domain containing protein
Os.24969.1.A1_at	0.0412299	2.3954	LOC_Os06g03980	Hypothetical protein.
Os.23468.1.A1_at	1.43905	2.3935	LOC_Os09g27950	Avr9 elicitor response protein
Os.6156.1.S1_a_at	0.0412299	2.3932	LOC_Os12g41390	Homocysteine S-methyltransferase 3
Os.28422.1.S1_at	0.0362686	2.3912	LOC_Os04g51610	Calcium-transporting ATPase 9, plasma membrane-type
Os.23443.1.S1_at	0.0362686	2.3906	LOC_Os04g43750	Adenosine kinase 2
Os.35780.1.S1_at	0.137337	2.3901	LOC_Os05g38950	RabGAP/TBC domain-containing protein
Os.7065.1.S1_at	0.0412299	2.3886	LOC_Os02g42240	expressed protein
Os.18087.1.S1_at	0.0412299	2.3848	LOC_Os03g30570	expressed protein
Os.30021.2.S1_at	0.0412299	2.3836	LOC_Os03g61330	Fumarylacetoacetate hydrolase domain containing protein 1
Os.34191.1.S1_at	0.0412299	2.383	LOC_Os07g46630	adenosine/AMP deaminase family protein
Os.141.1.S1_at	0.0362686	2.3823	LOC_Os03g57120	Ferredoxin-NADP reductase, root isozyme, chloroplastprecursor
Os.467.1.S1_a_at	0.0600181	2.3816	LOC_Os01g42380	PDR5-like ABC transporter
Os.26827.2.A1_x_at	0.0412299	2.3802	LOC_Os01g21420	RNA recognition motif family protein
Os.18077.1.S1_at	0.0362686	2.3801	LOC_Os01g09300	oxidoreductase, 2OG-Fe oxygenase family protein
Os.7631.1.S1_at	0.0412299	2.3783	LOC_Os08g37130	Short-chain dehydrogenase/reductase SDR family protein.
Os.27166.1.A1_s_at	0.909935	2.3765	LOC_Os03g04130	AMP-dependent synthetase and ligase family protein
OsAffx.26387.1.S1_at	0.0412299	2.3757	LOC_Os04g39210	Agmatine deiminase
Os.12993.1.S1_at	0.0412299	2.3728	LOC_Os05g07090	Acyl-coenzyme A oxidase 4, peroxisomal
OsAffx.11366.1.S1_at	0.0412299	2.3724	LOC_Os01g37832	Protein of unknown function DUF1000 family protein.
Os.49566.1.S1_at	0.0412299	2.3708	LOC_Os06g22340	Cytochrome P450 89A2
Os.23231.1.A1_at	0	2.3686	LOC_Os03g09090	expressed protein
OsAffx.16444.1.S1_at	0.0362686	2.3681	LOC_Os07g27670	WRKY DNA binding domain containing protein
Os.24577.1.S1_at	0.0362686	2.3663	LOC_Os12g39320	early-responsive to dehydration protein
Os.16983.1.S1_at	0.0412299	2.3645	LOC_Os04g30890	gonidia forming protein GlsA
Os.20066.1.S1_at	0.359545	2.3645	LOC_Os05g37350	HhH-GPD superfamily base excision DNA repair protein
Os.37225.1.S1_at	0.0412299	2.3642	LOC_Os07g27810	fiber protein Fb34
Os.14583.1.S1_at	0.314729	2.3641	LOC_Os04g12980	Indole-3-acetate beta-glucosyltransferase
OsAffx.15125.1.S1_at	0.407089	2.364	LOC_Os05g46370	Helix-loop-helix DNA-binding domain containing protein
OsAffx.23595.1.S1_at	0.0412299	2.3639	LOC_Os01g40094	Protein phosphatase 2C ABI2 (EC 3.1.3.16)
Os.5581.1.S1_at	0.0412299	2.3632	LOC_Os03g56540	DNAJ protein
Os.6286.1.S1_x_at	3.31559	2.3631	LOC_Os12g24040	Glycosyl hydrolase family 9 protein
OsAffx.25798.1.S1_at	0.0412299	2.3621	LOC_Os03g62750	ARTEMIS protein, chloroplast precursor
Os.32153.1.S1_at	0.0412299	2.3609	LOC_Os01g61440	expressed protein
Os.5739.1.S1_at	0.0412299	2.3608	LOC_Os05g49300	NifU-like N-terminal domain containing protein
Os.8637.1.S1_at	0.0412299	2.3607	LOC_Os11g09350	expressed protein
Os.33210.1.S1_at	0.0412299	2.3579	LOC_Os01g68570	expressed protein
Os.40398.1.S1_s_at	0.336294	2.3561	LOC_Os04g21130	expressed protein
Os.49521.1.S1_at	0.0412299	2.3543	LOC_Os04g36040	POT family protein
Os.53085.1.S1_at	0.0412299	2.3539	LOC_Os05g49900	Fatty acid elongase
Os.17280.1.A1_at	0.0412299	2.3536	LOC_Os06g22080	mono- or diacylglycerol acyltransferase
Os.14648.1.S1_at	1.11614	2.353	LOC_Os01g73020	Uncharacterised protein family containing protein
Os.33990.1.S1_at	0	2.3517	LOC_Os11g02480	WRKY DNA binding domain containing protein
Os.2867.1.A1_at	0.0412299	2.3512	LOC_Os11g45740	expressed protein
OsAffx.13479.1.S1_at	0.0412299	2.3507	LOC_Os03g53400	Uncharacterized protein family UPF0005 containing protein
Os.8524.1.S1_at	0.0412299	2.3491	LOC_Os05g51700	Nucleoside diphosphate kinase 4, chloroplast precursor
Os.32568.1.S1_at	0.0362686	2.3488	LOC_Os01g07200	nuclease
Os.17721.1.S1_at	0.0813486	2.3485	LOC_Os09g32030	Iojap-related protein family protein.
Os.8765.1.S1_a_at	0.314729	2.3471	LOC_Os01g47690	Hydroxyacylglutathione hydrolase 3, mitochondrial precursor
Os.51731.1.S1_at	0.0444569	2.345	LOC_Os12g40780	TPR Domain containing protein
Os.2292.3.S1_x_at	0.0532613	2.3438	LOC_Os03g53340	Heat shock factor protein HSF30
Os.55665.1.S1_at	0.0412299	2.3412	LOC_Os07g39190	expressed protein
Os.8007.1.S1_at	0.0412299	2.3384	LOC_Os12g17910	RuBisCO subunit binding-protein alpha subunit
Os.52295.1.S1_at	0.0600181	2.3376	LOC_Os04g44770	expressed protein
Os.57499.1.S1_x_at	0.0883835	2.3372	LOC_Os11g05640	bZIP transcription factor family protein
Os.16891.1.S1_at	0.714103	2.337	LOC_Os03g05900	FAD binding domain containing protein
Os.24637.1.S1_at	0.0532613	2.337	LOC_Os12g29350	expressed protein
Os.54851.1.S1_at	1.22195	2.3364	LOC_Os05g46050	F-box domain containing protein
Os.19021.1.S1_at	0.0412299	2.3357	LOC_Os06g34040	4-methyl-5-thiazole monophosphate biosynthesis protein
Os.16973.1.S1_at	0.0412299	2.3341	LOC_Os02g35830	expressed protein
Os.14844.1.A1_at	0.0362686	2.3339	LOC_Os03g08830	expressed protein
Os.53614.1.S1_at	0.270464	2.332	LOC_Os02g51930	Cytokinin-O-glucosyltransferase 2
Os.49572.1.A1_at	0.0412299	2.3302	LOC_Os06g11090	esterase
Os.11584.1.S1_s_at	0.0412299	2.3274	LOC_Os03g08999	Alcohol dehydrogenase ADH.
Os.39069.1.A1_at	0.0412299	2.3272	LOC_Os07g08669	Hypothetical protein.
Os.37089.1.S1_at	0.0412299	2.3227	LOC_Os07g04040	Protein kinase domain containing protein
Os.1853.1.S1_at	0.0412299	2.3222	LOC_Os08g08960	Germin-like protein subfamily 1 member 14 precursor
Os.25180.1.S1_at	0.0412299	2.3219	LOC_Os08g27050	hydrolase, alpha/beta fold family protein
Os.26839.1.S1_at	0.0412299	2.3217	LOC_Os04g39020	Betaine-aldehyde dehydrogenase
Os.9868.1.S1_at	0.0444569	2.3212	LOC_Os09g38777	MOSC, N-terminal beta barrel domain containing protein.
Os.9508.1.S1_at	0.0412299	2.3208	LOC_Os01g34080	Armadillo/beta-catenin-like repeat family protein
Os.38376.1.S1_s_at	0.0412299	2.3186	LOC_Os01g60230	auxin efflux carrier family protein
Os.35005.1.S1_at	0.0412299	2.3183	LOC_Os01g05650	Metallothionein-like protein type 2
Os.20871.1.S1_s_at	0.255762	2.3182	LOC_Os11g31480	expressed protein
Os.4972.1.S1_at	0.0354939	2.3169	LOC_Os07g42280	von Willebrand factor type A domain containing protein
Os.7831.1.S1_at	0.0412299	2.3156	LOC_Os06g11980	expressed protein
Os.4875.1.S1_at	0.0412299	2.3149	LOC_Os01g69100	expressed protein
Os.20884.1.S1_at	0.0362686	2.3141	LOC_Os05g01760	expressed protein
Os.11624.1.S1_at	0.0362686	2.314	LOC_Os05g23720	ADP,ATP carrier protein, mitochondrial precursor
Os.19834.1.S1_at	0.0354939	2.313	LOC_Os01g03510	66 kDa stress protein
Os.53154.1.S1_at	0.0412299	2.3128	LOC_Os02g46180	expressed protein
Os.49930.1.S1_at	0.0412299	2.3127	LOC_Os07g09384	Conserved hypothetical protein.
Os.55388.1.S1_at	0.0412299	2.3111	LOC_Os04g36600	expressed protein
Os.30473.1.S1_at	0.180081	2.3101	LOC_Os01g11150	oxidoreductase, 2OG-Fe oxygenase family protein
Os.49746.1.S1_at	0.144581	2.3089	LOC_Os01g74020	myb-like DNA-binding domain, SHAQKYF class family protein
Os.11907.1.S1_at	0.144581	2.3086	LOC_Os11g41600	expressed protein
Os.8165.1.S1_at	0.867647	2.3066	LOC_Os02g51710	wound/stress protein
Os.22272.1.S1_at	0.0813486	2.3047	LOC_Os12g41950	Auxin response factor 6
Os.50009.1.S1_at	0.0412299	2.3045	LOC_Os03g08600	glycogenin glucosyltransferase
Os.5526.1.S1_at	0.0362686	2.3045	LOC_Os07g06530	hypothetical protein
Os.47485.1.S1_at	0.0412299	2.3039	LOC_Os02g07870	Vacuolar ATP synthase catalytic subunit A
OsAffx.28152.1.S1_at	0.0412299	2.3036	LOC_Os06g47530	Protein kinase domain containing protein
OsAffx.6257.1.S1_at	0.075552	2.3036	LOC_Os09g12650	Pyrophosphate-fructose 6-phosphate 1-phosphotransferase
Os.51983.1.A1_x_at	0.0362686	2.303	LOC_Os01g12470	Mitochondrial carrier protein
Os.22197.1.S1_at	0.759276	2.3026	LOC_Os06g20200	serine hydrolase
Os.53982.1.S1_at	0.0412299	2.3009	LOC_Os05g41880	MutS III domain containing protein.
Os.8768.1.S1_a_at	0.0362686	2.3006	LOC_Os02g48630	expressed protein
Os.14555.1.S1_at	0.0412299	2.2997	LOC_Os10g27990	exocyst complex component Sec15
Os.38060.1.S1_a_at	0.0444569	2.2981	LOC_Os01g46570	CTP synthase
Os.7459.1.S1_at	0.0412299	2.2979	LOC_Os08g02690	MA3 domain-containing protein
OsAffx.3504.1.S1_at	0.714103	2.2977	LOC_Os03g43720	major facilitator superfamily protein
Os.9025.1.A1_s_at	0.0362686	2.2974	LOC_Os01g68160	Zinc finger, C2H2 type family protein
Os.54112.1.S1_at	0.137337	2.2969	LOC_Os02g14929	T-complex protein 1, gamma subunit
Os.49981.1.A1_at	0.0412299	2.2968	LOC_Os12g43000	expressed protein
Os.50861.1.S1_at	0.0600181	2.2964	LOC_Os04g42700	leucine-rich repeat transmembrane protein kinase
Os.11282.1.S1_at	0.0362686	2.2956	LOC_Os06g30750	reticulon family protein
Os.26913.1.S1_at	0.0412299	2.2954	LOC_Os12g32230	Molybdenum cofactor biosynthesis protein 1 A
Os.12268.1.S1_at	0.0412299	2.2948	LOC_Os02g53180	1-aminocyclopropane-1-carboxylate oxidase 1
Os.7372.1.S1_at	0.584238	2.2946	LOC_Os01g72910	ABA/WDS induced protein
Os.50568.1.S1_x_at	0.0362686	2.2944	LOC_Os07g41564	ATP-dependent RNA helicase, eIF-4A family.
OsAffx.12451.1.S1_x_at	0.144581	2.2933	LOC_Os02g42220	transposon protein , unclassified
Os.50793.1.S1_x_at	0.0600181	2.2929	LOC_Os11g01850	Protein of unknown function, DUF614 containing protein
Os.4624.1.S1_at	0.0600181	2.2927	LOC_Os07g03180	expressed protein
Os.54232.1.S1_at	2.5783	2.2922	LOC_Os05g37190	Zinc finger, C2H2 type family protein
OsAffx.15013.1.S1_at	0.295805	2.291	LOC_Os05g38670	cation efflux family protein
Os.20338.1.S1_at	0.0681603	2.2903	LOC_Os03g04610	expressed protein
Os.16759.1.S1_at	0.0354939	2.2892	LOC_Os02g30680	transposon protein , Mutator sub-class
Os.33758.2.S1_x_at	0.0412299	2.2891	LOC_Os01g09460	Hexokinase 1
Os.15797.1.S1_at	0.230232	2.2852	LOC_Os05g06990	protein kinase
OsAffx.25749.1.S1_s_at	0.0412299	2.284	LOC_Os03g57880	Glucan endo-1,3-beta-glucosidase 5 precursor
OsAffx.27307.1.S1_at	0.0600181	2.2834	LOC_Os05g44400	GATA zinc finger family protein
Os.18590.1.S1_a_at	0.099185	2.2825	LOC_Os06g51310	PINHEAD protein
OsAffx.30160.1.S1_at	0.0784393	2.2821	LOC_Os09g36790	expressed protein
Os.55444.1.S1_at	0.255762	2.282	LOC_Os03g47270	expressed protein
Os.9021.2.S1_at	0.191184	2.2816	LOC_Os05g05800	TRANSPORT INHIBITOR RESPONSE 1 protein
Os.27422.2.S1_at	0.963077	2.2814	LOC_Os02g27000	ATP-binding region, ATPase-like domain containing protein.
Os.10206.1.S1_at	0.0532613	2.2807	LOC_Os09g25490	Cellulose synthase A catalytic subunit 8
OsAffx.18633.1.S1_at	0.153928	2.2805	LOC_Os12g02050	expressed protein
OsAffx.3575.1.S1_at	0.0784393	2.2804	LOC_Os03g51440	Leucine Rich Repeat family protein
Os.52391.1.S1_x_at	0.127757	2.2801	LOC_Os08g01920	shoot gravitropism 2
OsAffx.16129.1.S1_at	0.0362686	2.2794	LOC_Os07g06800	3-oxo-5-alpha-steroid 4-dehydrogenase family protein
OsAffx.13358.1.S1_at	0.0412299	2.2783	LOC_Os03g45180	expressed protein
Os.6199.2.A1_at	0.0362686	2.2778	LOC_Os01g53890	RNA methyltransferase, TrmH family, group 3 containing protein
Os.49354.1.S1_at	0.0362686	2.2755	LOC_Os07g48730	serine/threonine-protein kinase NAK
Os.19792.1.S1_at	0.0412299	2.2746	LOC_Os04g52760	Gamma-soluble NSF attachment protein
Os.6861.1.S1_at	0.0362686	2.2745	LOC_Os09g23590	expressed protein
Os.11365.1.S1_at	1.67915	2.2744	LOC_Os02g52210	Zinc finger, C3HC4 type family protein
Os.12279.2.S1_a_at	0.0412299	2.2715	LOC_Os01g72009	Conserved hypothetical protein.
Os.11584.1.S1_at	0.0412299	2.2705	LOC_Os03g08980	expressed protein
Os.26440.1.S1_at	0.560378	2.2704	LOC_Os03g11650	expressed protein
OsAffx.10905.3.S1_at	0.270464	2.2694	LOC_Os01g04360	16.9 kDa class I heat shock protein
Os.15867.1.A1_at	0.359545	2.2689	LOC_Os02g45690	Mechanosensitive ion channel family protein
OsAffx.15533.1.S1_at	0.180081	2.2684	LOC_Os06g21140	Glycine rich protein family protein
OsAffx.30751.2.S1_at	1.11614	2.2681	LOC_Os10g42210	3-hydroxyisobutyryl-coenzyme A hydrolase
Os.7136.2.S1_x_at	0.0412299	2.2672	LOC_Os01g27780	Shikimate/quinate 5-dehydrogenase family protein
Os.6864.1.S1_at	0.144581	2.2672	LOC_Os01g61070	heavy metal-associated domain containing protein
OsAffx.28857.1.S1_at	0.0412299	2.2668	LOC_Os07g41320	Phytochelatin synthetase-like conserved region family protein
Os.8576.1.S1_at	0.0412299	2.2667	LOC_Os12g42860	expressed protein
Os.26684.1.S1_at	0.0412299	2.2652	LOC_Os02g49760	Potassium transporter 8
Os.5690.1.S1_at	0.0412299	2.2649	LOC_Os01g46760	Protein phosphatase 2C containing protein
Os.10101.1.S1_at	0.153928	2.2645	LOC_Os05g36990	uncharacterized plant-specific domain TIGR01568 family protein
OsAffx.3365.1.S1_s_at	0.0362686	2.2633	LOC_Os03g29740	small nuclear ribonucleoprotein G
OsAffx.24943.1.S1_at	0.0412299	2.2627	LOC_Os03g02480	60Kd inner membrane protein
Os.6850.1.S1_at	0.0362686	2.2611	LOC_Os01g16430	Cystatin
Os.8821.1.S1_at	0.0362686	2.2611	LOC_Os01g66720	NADP-dependent oxidoreductase P1
Os.17102.1.S1_at	0.0412299	2.2604	LOC_Os01g66130	arm repeat-containing protein
OsAffx.13360.1.S1_at	0.359545	2.2599	LOC_Os03g45280	Dehydrin family protein
Os.52599.1.S1_at	0.0412299	2.2564	LOC_Os11g29120	Plant protein family protein
Os.20700.1.S1_at	0.0883835	2.2563	LOC_Os03g62760	expressed protein
Os.14946.1.S1_at	0.0412299	2.2562	LOC_Os03g04920	ABC transporter family protein
Os.4154.1.S1_at	0.0362686	2.2561	LOC_Os02g56850	Glutathione reductase, cytosolic
Os.51937.1.S1_a_at	0.0883835	2.2532	LOC_Os07g09670	galactosyltransferase family protein
Os.1991.1.S1_at	0.230232	2.2516	LOC_Os01g53680	Hypothetical protein.
Os.96.1.S1_at	0.0362686	2.2515	LOC_Os01g16000	SEC14 cytosolic factor family protein
Os.9320.1.S1_at	0.0362686	2.2511	LOC_Os05g42190	Flavoprotein wrbA
Os.4905.1.S1_a_at	0.0412299	2.2509	LOC_Os01g09010	Transferase family protein
Os.46758.1.S1_at	0.0412299	2.2506	LOC_Os01g20860	Phospholipase D. Active site motif family protein
Os.51804.1.S1_at	0.0412299	2.2503	LOC_Os02g46440	ribosomal protein L18 family protein
Os.45957.1.S1_at	0.0412299	2.2502	LOC_Os10g24170	retrotransposon protein , unclassified
Os.15671.1.A2_at	0.0412299	2.2501	LOC_Os11g42510	tyrosine/nicotianamine aminotransferases family protein
Os.55363.1.S1_at	0.0444569	2.248	LOC_Os07g40250	NAD dependent epimerase/dehydratase family protein
Os.46561.2.S1_at	0.0412299	2.2457	LOC_Os10g03740	F-box domain containing protein
Os.23276.1.S2_at	0.0412299	2.2455	LOC_Os02g37920	DNA mismatch repair protein
Os.22967.1.S1_s_at	0.075552	2.2455	LOC_Os03g02070	heavy-metal-associated domain-containing protein
Os.21292.1.S1_at	0.0412299	2.2452	LOC_Os09g29840	Hsp90 protein
Os.21886.1.S1_at	0.0412299	2.2451	LOC_Os03g59750	DNA gyrase subunit A
Os.23317.1.S2_at	0.153928	2.2448	LOC_Os03g54220	Conserved hypothetical protein.
Os.55509.1.S1_at	0.0362686	2.2448	LOC_Os08g34240	Protein kinase domain containing protein
Os.52498.1.S1_at	0.336294	2.2445	LOC_Os01g37470	expressed protein
Os.17691.1.S1_at	0.0362686	2.243	LOC_Os08g35620	RSH2
Os.8971.1.S1_at	0.1099	2.2427	LOC_Os05g44340	Heat shock protein 101
Os.10576.1.S1_at	0.385597	2.2423	LOC_Os02g33550	harpin-induced family protein
Os.10193.1.S1_at	0.0362686	2.242	LOC_Os08g09200	Aconitate hydratase, cytoplasmic
Os.32642.1.S1_at	0.0412299	2.242	LOC_Os10g11200	aminotransferase, classes I and II family protein
Os.38226.1.S1_at	0.0412299	2.2405	LOC_Os09g02700	Polyadenylate-binding protein 2
Os.14100.1.S1_at	0.0412299	2.2403	LOC_Os01g65550	RNA-binding region RNP-1
Os.49118.1.S1_at	0.0412299	2.2402	LOC_Os06g51520	lysine ketoglutarate reductase trans-splicing related 1
Os.42450.1.A1_at	0.0412299	2.2391	LOC_Os01g62630	Eukaryotic aspartyl protease family protein
Os.44810.1.S1_at	0.0412299	2.239	LOC_Os06g03750	dehydration-responsive family protein
Os.7381.1.S1_at	0.0412299	2.2384	LOC_Os05g02770	expressed protein
Os.10339.1.S1_at	0.0412299	2.2357	LOC_Os03g04770	Beta-amylase
Os.27145.1.S1_at	0.0412299	2.2353	LOC_Os01g59100	glucosyltransferase
Os.18613.1.S1_at	0.0362686	2.235	LOC_Os02g10650	polyphosphoinositide binding protein Ssh1p
Os.5956.1.S1_at	0.1099	2.2345	LOC_Os01g10630	Hypothetical protein.
Os.26700.2.S1_at	0.314729	2.2343	LOC_Os01g53070	DNA polymerase III, delta subunit family protein
OsAffx.23145.1.S1_s_at	0.0412299	2.2333	LOC_Os01g07212	Staphylococcus nuclease (SNase-like) domain containing protein.
Os.28109.1.S1_at	0.0412299	2.2323	LOC_Os12g05110	pyruvate kinase family protein
Os.14645.3.S1_at	0.0412299	2.232	LOC_Os05g11840	expressed protein
Os.10591.1.S1_at	0.1099	2.2311	LOC_Os04g50790	Aldose reductase-related protein
Os.22781.1.S1_at	0.0412299	2.231	LOC_Os02g38920	Glyceraldehyde-3-phosphate dehydrogenase, cytosolic3
Os.53968.1.S1_at	0.0600181	2.2304	LOC_Os02g56310	Protein kinase domain containing protein
Os.18166.1.S1_at	0.0362686	2.2299	LOC_Os03g18540	expressed protein
Os.55340.1.S1_at	0.099185	2.2294	LOC_Os04g57130	expressed protein
Os.7370.1.S1_at	0.0412299	2.2283	LOC_Os03g40540	Cytochrome P450 85A1
Os.47857.1.S1_at	0.0412299	2.2266	LOC_Os07g10820	transporter
Os.6620.1.S1_at	0.80062	2.2257	LOC_Os03g52390	type II proteinase inhibitor family protein
Os.15822.1.S1_s_at	0.0362686	2.2245	LOC_Os08g32980	expressed protein
OsAffx.31107.1.S1_at	2.9346	2.2237	LOC_Os09g09400	retrotransposon protein , Ty3-gypsy subclass
Os.48933.1.S1_at	0.514973	2.2226	LOC_Os05g37880	Axi 1 (Auxin-independent growth promoter)-like protein.
OsAffx.10960.1.S1_at	0.0412299	2.2222	LOC_Os01g08120	pentatricopeptide
Os.11900.1.S1_at	0.359545	2.2222	LOC_Os02g37930	Hypoxia induced protein conserved region containingprotein
Os.26517.1.S1_at	0.407089	2.2215	LOC_Os02g44990	F-box domain containing protein
Os.9995.1.S1_at	0.0784393	2.2186	LOC_Os03g16874	Helix-turn-helix, Fis-type domain containing protein.
OsAffx.31541.1.S1_s_at	0.0412299	2.2172	LOC_Os11g01610	PRA1 family protein
Os.4799.1.S1_at	0.0412299	2.2149	LOC_Os06g23684	Nicotianamine aminotransferase B.
Os.19541.1.S1_at	0.0362686	2.2141	LOC_Os12g07880	Dynamin-like protein.
Os.49945.1.S1_at	0.0412299	2.2109	LOC_Os09g36810	Glycosyl hydrolases family 35 protein
Os.12305.1.S1_at	0.0362686	2.2091	LOC_Os05g44050	Ras-related protein Rab7
Os.23560.1.S1_at	0.0412299	2.2065	LOC_Os04g45970	Glutamate dehydrogenase
Os.55986.1.S1_x_at	0.127757	2.2053	LOC_Os10g35300	Dof domain, zinc finger family protein
Os.13649.1.S1_at	0.0362686	2.2047	LOC_Os02g03560	expressed protein
Os.6372.1.S1_at	0.1099	2.2045	LOC_Os03g10110	Cupin family protein
Os.34789.1.S1_at	0.0362686	2.2032	LOC_Os07g11300	hypothetical protein
Os.49548.1.S1_at	0.0600181	2.2013	LOC_Os11g14990	expressed protein
Os.21574.1.S1_a_at	0.0412299	2.2005	LOC_Os03g46660	Glucan endo-1,3-beta-glucosidase 7 precursor
Os.3426.1.S1_at	0.0354939	2.1996	LOC_Os03g07880	CCAAT-binding transcription factor subunit B familyprotein
Os.11202.1.S1_at	0.0412299	2.1996	LOC_Os08g06100	Caffeic acid 3-O-methyltransferase
Os.12646.1.S1_at	0.0412299	2.199	LOC_Os01g64970	Serine/threonine-protein kinase SAPK7
Os.8141.1.S1_at	0.0362686	2.1969	LOC_Os02g05710	expressed protein
Os.22681.1.S1_at	0.0600181	2.1965	LOC_Os01g41810	Cytochrome P450 family protein
Os.5338.1.S1_at	0.0412299	2.1955	LOC_Os10g30150	universal stress protein family protein
Os.56210.1.S1_at	0.0412299	2.1943	LOC_Os04g42950	Myb protein
Os.12199.1.S1_at	0.0412299	2.1942	LOC_Os01g66120	NAC-domain containing protein 2
Os.25065.3.S1_at	0.0362686	2.1937	LOC_Os01g60309	Conserved hypothetical protein.
Os.18473.1.S1_at	0.099185	2.1935	LOC_Os06g35050	prephenate dehydrogenase family protein
Os.5491.1.A1_s_at	0.0532613	2.1912	LOC_Os12g29220	N3 like protein
Os.54437.1.S1_at	0.0362686	2.1911	LOC_Os09g36120	expressed protein
Os.49636.1.S1_at	0.0412299	2.1901	LOC_Os05g35970	expressed protein
Os.49419.1.S1_at	0.0412299	2.1888	LOC_Os11g39320	NB-ARC domain containing protein
OsAffx.28001.1.S1_at	0.0412299	2.1883	LOC_Os06g39040	NAD dependent epimerase/dehydratase family protein
Os.18539.1.S1_at	0.153928	2.1882	LOC_Os05g02750	expressed protein
Os.4604.1.S1_at	0.075552	2.188	LOC_Os03g15460	expressed protein
Os.9606.1.A1_s_at	1.78241	2.1853	LOC_Os09g15850	Leucine Rich Repeat family protein
Os.5600.1.S1_s_at	0.0412299	2.1828	LOC_Os06g03690	RNA recognition motif family protein
Os.16743.1.S1_at	0.0444569	2.1821	LOC_Os12g01930	expressed protein
Os.4653.1.S1_at	0.336294	2.1808	LOC_Os01g03340	Bowman-Birk type bran trypsin inhibitor precursor
Os.10551.1.S1_at	0.0412299	2.18	LOC_Os10g32550	Chaperonin CPN60-1, mitochondrial precursor
OsAffx.3690.1.S1_at	0.0412299	2.1771	LOC_Os03g49126	#N/A
Os.23971.1.S1_a_at	0.0412299	2.1748	LOC_Os01g14050	C2 domain-containing protein
Os.20863.2.S1_x_at	0.0444569	2.1738	LOC_Os01g62970	expressed protein
OsAffx.30120.3.S1_s_at	0.0412299	2.1729	LOC_Os09g32520	60S ribosomal protein L32
Os.9673.1.S1_at	0.0412299	2.1719	LOC_Os08g40420	ternary complex factor MIP1
Os.8110.1.S1_at	0.0444569	2.1716	LOC_Os03g14400	Cytochrome P450 family protein
Os.9551.1.S1_at	0.0444569	2.1709	LOC_Os05g43690	expressed protein
OsAffx.18862.1.S1_at	0.584238	2.1705	LOC_Os05g27650	transposon protein , CACTA, En/Spm sub-class
Os.49477.1.S1_at	0.0412299	2.1671	LOC_Os03g21980	tRNA pseudouridine synthase family protein
Os.15152.1.S1_a_at	0.0412299	2.1667	LOC_Os05g45350	DnaJ domain containing protein
OsAffx.25404.1.S1_at	0.479156	2.166	LOC_Os03g37770	hypothetical protein
Os.51185.2.S1_at	0.0362686	2.1659	LOC_Os03g46550	NB-ARC domain containing protein
Os.25639.1.S1_at	0.0600181	2.1649	LOC_Os04g28420	70 kDa peptidylprolyl isomerase
Os.4510.1.S1_at	0.0362686	2.1634	LOC_Os06g02420	ozone-responsive stress-related protein
Os.4636.1.S2_at	0.148906	2.1624	LOC_Os01g64170	Glycoside hydrolase, family 17 protein.
Os.24368.1.S1_at	0.0362686	2.1614	LOC_Os02g55530	Neurochondrin family protein
Os.8555.1.S1_at	1.33702	2.1612	LOC_Os05g06720	GDSL-like Lipase/Acylhydrolase family protein
Os.10287.1.S1_at	0.255762	2.1605	LOC_Os07g01370	Peroxidase 1 precursor
Os.1182.1.S1_x_at	0.0412299	2.1603	LOC_Os01g03144	ABC transporter related domain containing protein.
OsAffx.31257.1.S1_s_at	0.230232	2.1603	LOC_Os11g31960	expressed protein
Os.18605.1.S1_s_at	0.0412299	2.16	LOC_Os01g60000	pentatricopeptide
Os.2416.1.S1_a_at	0.218254	2.1595	LOC_Os01g71340	Glucan endo-1,3-beta-glucosidase, acidic isoform precursor
Os.14083.1.S1_at	0.0412299	2.1584	LOC_Os11g47830	RNA recognition motif family protein
Os.56528.1.S1_at	0.0600181	2.1582	LOC_Os05g42210	S-locus glycoprotein family protein
Os.4804.1.S1_at	0.28106	2.1579	LOC_Os06g07030	AP2 domain containing protein
Os.22661.2.S1_x_at	0.191184	2.1577	LOC_Os09g36770	C2 domain-containing protein
Os.11608.1.S1_at	0.0412299	2.1576	LOC_Os01g53880	AUX/IAA family protein
Os.10654.1.S1_s_at	0.255762	2.157	LOC_Os09g39770	C2 domain containing protein
Os.19940.1.S1_s_at	0.560378	2.1569	LOC_Os10g42780	LrgB-like family protein
Os.8752.1.S1_at	0.0412299	2.1568	LOC_Os09g25330	NPH3 family protein
Os.39543.1.A1_at	0.0412299	2.1566	LOC_Os12g44160	HI0933-like protein
Os.10727.1.S1_at	0.0362686	2.1562	LOC_Os04g52100	Methionine aminopeptidase
Os.47549.1.A1_s_at	0.0362686	2.1562	LOC_Os08g29520	Cytochrome b561 family protein
Os.15798.1.S1_at	0.0412299	2.156	LOC_Os06g07040	AUX/IAA family protein
Os.32532.2.S1_x_at	0.282335	2.1559	LOC_Os01g16370	NB-ARC domain containing protein
Os.12130.1.S1_at	0.336294	2.1556	LOC_Os01g73550	mitochondrial processing peptidase alpha subunit 1
OsAffx.3606.1.S1_s_at	0.0412299	2.1552	LOC_Os03g54050	heavy metal-associated domain containing protein
Os.51712.1.S1_at	0.0412299	2.1537	LOC_Os02g42210	membrane-associated salt-inducible protein
OsAffx.27841.1.S1_s_at	0.0883835	2.1533	LOC_Os06g27970	Wilms' tumor 1-associating protein
OsAffx.30135.1.S1_at	0.0412299	2.1533	LOC_Os09g34160	NB-ARC domain containing protein
Os.50616.1.S2_at	0.28106	2.1522	LOC_Os09g15250	retrotransposon protein , unclassified
Os.14790.1.S1_at	0.0412299	2.1521	LOC_Os01g60260	KH domain-containing protein
Os.14045.1.S1_s_at	0.0412299	2.1521	LOC_Os09g04320	retrotransposon , centromere-specific
Os.57069.1.S1_at	0.0362686	2.1512	LOC_Os03g57320	Hypothetical protein.
Os.49953.1.S1_at	0.0412299	2.1508	LOC_Os08g33700	pentatricopeptide
Os.5123.1.S1_at	0.127757	2.1496	LOC_Os02g03270	AT hook motif family protein
Os.50400.1.S1_at	0.0412299	2.1494	LOC_Os05g35060	Non-imprinted in Prader-Willi
Os.37533.1.S1_at	0.0412299	2.1491	LOC_Os08g44390	EF hand family protein
Os.15283.1.S1_at	0.0600181	2.149	LOC_Os04g57310	Uncharacterized conserved protein
Os.767.1.S1_at	0.714103	2.1489	LOC_Os01g43700	Cytochrome P450 family protein
Os.18455.1.S1_at	0.0412299	2.1489	LOC_Os02g21640	expressed protein
Os.52830.1.S1_at	0.0784393	2.1484	LOC_Os02g34430	protein kinase family protein
Os.7284.1.S1_a_at	0.0362686	2.1484	LOC_Os07g46410	thioredoxin-disulfide reductase family protein
Os.16612.1.S1_at	0.075552	2.1475	LOC_Os02g16670	PP-loop family protein
Os.6390.1.S1_at	0.28106	2.1472	LOC_Os02g05520	expressed protein
Os.7054.2.S1_x_at	0.314729	2.1428	LOC_Os05g46430	Ribosomal L28e protein family protein
Os.49745.1.S1_at	0.0362686	2.1417	LOC_Os03g41460	Serine/threonine-protein kinase SAPK9
Os.7499.1.S1_at	0.0362686	2.1406	LOC_Os07g01660	Dirigent-like protein
Os.2066.1.S1_a_at	0.560378	2.1403	LOC_Os01g11550	TCP family transcription factor containing protein
Os.5319.1.S1_at	0.0412299	2.1403	LOC_Os10g11140	Phosphoglucomutase, chloroplast precursor
Os.3075.1.S1_s_at	0.0412299	2.1399	LOC_Os03g50500	expressed protein
OsAffx.15120.1.S1_at	0.144581	2.139	LOC_Os09g32390	transposon protein , Mutator sub-class
Os.14816.1.S1_at	0.0362686	2.1389	LOC_Os02g49360	tRNA methyltransferase family protein
Os.10857.1.S1_at	0.0412299	2.1384	LOC_Os05g05320	expressed protein
Os.55416.1.S1_at	0.0412299	2.1381	LOC_Os11g26030	GTP-binding proteins
Os.12724.1.S1_a_at	0.0362686	2.1371	LOC_Os08g36320	Glutamate decarboxylase
Os.27492.1.S1_s_at	0.0412299	2.1365	LOC_Os02g21870	expressed protein
Os.37717.1.A1_s_at	0.28106	2.1362	LOC_Os05g15770	Xylanase inhibitor protein 2 precursor
Os.24159.1.S1_at	0.0412299	2.1353	LOC_Os03g19980	pentatricopeptide
Os.40045.1.S1_at	0.584238	2.1333	LOC_Os12g43640	Leucine Rich Repeat family protein
OsAffx.3056.1.S1_at	1.67915	2.1327	LOC_Os02g53400	expressed protein
Os.39982.1.S1_at	0.0362686	2.1326	LOC_Os01g68390	Uncharacterized ACR, COG1565 family protein
Os.17881.2.S1_at	0.0412299	2.1323	LOC_Os09g04110	Coatomer alpha subunit
Os.40415.1.A1_s_at	1.15875	2.1322	LOC_Os05g49060	expressed protein
Os.3769.1.S1_a_at	0.191184	2.1307	LOC_Os01g72250	Uridine 5'-monophosphate synthase
Os.10034.1.S1_at	0.0412299	2.1305	LOC_Os07g43170	UMP-CMP kinase family protein
Os.12111.1.S1_at	0.359545	2.13	LOC_Os09g26620	Dormancyauxin associated family protein.
Os.11782.1.S1_at	0.230232	2.1288	LOC_Os02g34600	Serine/threonine-protein kinase SAPK7
Os.6023.1.S1_s_at	0.0412299	2.1285	LOC_Os05g46460	hydrolase, alpha/beta fold family protein
Os.5813.1.S1_at	0.0412299	2.1262	LOC_Os06g11180	prolyl oligopeptidase family protein
Os.9253.1.S1_s_at	0.0362686	2.1261	LOC_Os09g31180	60S ribosomal protein L9
Os.7035.1.S1_at	0.180081	2.1255	LOC_Os03g05049	Non-protein coding transcript
Os.55402.1.S1_at	0.207949	2.1244	LOC_Os11g43520	Glutaredoxin-like family protein
Os.7914.1.S1_at	0.0412299	2.1235	LOC_Os05g09400	30S ribosomal protein S31
Os.9535.2.S1_x_at	0.0362686	2.1232	LOC_Os01g70160	Zinc finger, C3HC4 type family protein
Os.10870.1.S1_at	0.0412299	2.1225	LOC_Os02g51890	RNA recognition motif family protein
OsAffx.17989.1.S1_at	0.0362686	2.1219	LOC_Os09g33860	Protein kinase domain containing protein
Os.46513.1.S1_at	0.0412299	2.1218	LOC_Os10g34580	FHA domain containing protein
Os.10985.1.S1_at	0.0362686	2.121	LOC_Os11g09280	Protein disulfide-isomerase precursor
Os.50847.1.S1_at	0.0412299	2.1208	LOC_Os08g25290	hypothetical protein
Os.55339.1.S1_at	3.31559	2.1206	LOC_Os01g57004	Hypothetical protein.
Os.4769.1.S1_at	0.80062	2.1202	LOC_Os02g08230	Gl1 protein
Os.11030.1.S1_at	0.1099	2.1194	LOC_Os01g56640	Hypothetical protein.
Os.27221.1.A1_at	0.153928	2.1174	LOC_Os03g63910	pentatricopeptide
Os.19940.1.S1_at	0.479156	2.1171	LOC_Os10g42790	Cytidylyltransferase family protein
Os.6318.1.S1_at	2.13592	2.1164	LOC_Os05g45020	Zinc finger C-x8-C-x5-C-x3-H type family protein
Os.9668.1.S1_at	0.0362686	2.1135	LOC_Os12g43520	CbbY protein
Os.16879.1.S1_at	0.0412299	2.1134	LOC_Os06g20820	expressed protein
Os.52386.2.S1_x_at	0.0412299	2.1132	LOC_Os08g29854	Disease resistance protein family protein.
Os.12636.1.S1_at	0.0362686	2.1123	LOC_Os12g02810	Protein kinase APK1B, chloroplast precursor
Os.23413.1.A1_at	0.0412299	2.1121	LOC_Os03g24040	Ubiquitin ligase SINAT5
Os.47903.1.A1_at	0.230232	2.1121	LOC_Os06g41780	guanine nucleotide exchange family protein
Os.8860.1.S1_at	0.0412299	2.1115	LOC_Os03g20860	expressed protein
Os.23169.1.S1_at	0.0412299	2.111	LOC_Os02g37870	Brix domain containing protein 2
Os.42638.1.S1_at	0.295805	2.1109	LOC_Os01g66560	TPR-like domain containing protein.
Os.25185.1.S1_at	0.453678	2.1108	LOC_Os05g43240	Jacalin-like lectin domain containing protein
Os.4222.1.S1_at	0.0412299	2.1105	LOC_Os06g07210	Ribonucleoside-diphosphate reductase large subunit
Os.2675.1.S1_at	0.0412299	2.1105	LOC_Os06g35814	Ras-related protein RIC2.
Os.29987.2.S1_at	0.759276	2.1093	LOC_Os05g50610	WRKY transcription factor 34.
Os.9234.1.S1_at	0.385597	2.1087	LOC_Os07g46540	HEAT repeat family protein
Os.46115.1.S1_at	0.0412299	2.1083	LOC_Os05g29990	UDP-D-glucuronate decarboxylase
Os.1423.1.S1_at	0.0412299	2.107	LOC_Os01g32130	expressed protein
Os.54619.1.S1_at	0.0362686	2.1065	LOC_Os01g03050	Oxidoreductase NAD-binding domain containing protein
Os.10673.1.S1_at	0.0362686	2.1065	LOC_Os12g05650	ACT domain-containing protein
Os.26837.1.S2_at	0.0362686	2.1061	LOC_Os10g33290	TPR Domain containing protein
Os.7519.1.A1_at	0.0412299	2.1058	LOC_Os01g31810	RNA-binding region RNP-1
Os.18465.1.S1_at	0.0362686	2.1054	LOC_Os02g03110	CDP-diacylglycerol-inositol 3-phosphatidyltransferase 1
Os.51760.2.S1_at	0.0412299	2.105	LOC_Os03g46730	Conserved hypothetical protein.
OsAffx.32234.1.S1_x_at	0.0362686	2.1049	LOC_Os12g09710	NB-ARC domain containing protein
Os.49236.1.S1_at	0.0412299	2.104	LOC_Os02g43720	enoyl-CoA hydratase/isomerase family protein
Os.26864.2.S1_x_at	0.0362686	2.1036	LOC_Os01g56350	expressed protein
Os.20200.1.S1_at	0.207949	2.1034	LOC_Os07g30800	immunophilin
Os.49365.1.S1_at	0.282335	2.1032	LOC_Os12g35940	transposon protein , CACTA, En/Spm sub-class
Os.10525.1.S1_at	0.0444569	2.1028	LOC_Os10g12750	expressed protein
OsAffx.5232.1.S1_s_at	0.0412299	2.1021	LOC_Os07g06460	expressed protein
Os.5740.1.S1_at	0.0412299	2.1018	LOC_Os01g61380	Malate dehydrogenase, mitochondrial precursor
Os.21893.3.A1_at	0.666619	2.1015	LOC_Os12g32130	Trehalose-phosphatase family protein
Os.5693.1.S1_at	0.0412299	2.1004	LOC_Os01g64300	expressed protein
Os.39055.2.A1_x_at	0.0412299	2.1003	LOC_Os06g51150	Catalase isozyme B
OsAffx.16792.1.S1_at	0.0412299	2.0996	LOC_Os08g02500	ACT domain-containing protein
Os.25870.2.S1_a_at	0.099185	2.0982	LOC_Os02g12870	membrane protein
Os.7103.1.S1_at	0.0412299	2.0977	LOC_Os01g59740	expressed protein
Os.25208.1.S1_at	0.0362686	2.0973	LOC_Os04g01600	D-isomer specific 2-hydroxyacid dehydrogenase
Os.31430.1.S1_at	0.0412299	2.0973	LOC_Os07g13830	expressed protein
Os.7627.2.S1_at	0.0813486	2.0967	LOC_Os02g53780	expressed protein
OsAffx.3147.1.S1_s_at	0.514973	2.0961	LOC_Os03g06250	expressed protein
Os.9948.1.S1_at	0.0412299	2.0959	LOC_Os08g38880	WD-40 repeat family protein
OsAffx.31408.1.S1_x_at	0.0412299	2.0959	LOC_Os11g40590	pg1
Os.7733.1.S2_at	0.0412299	2.094	LOC_Os01g68524	TPR-like domain containing protein.
Os.9592.1.S1_at	2.28927	2.0937	LOC_Os07g41310	COBRA-like protein 2 precursor
Os.24787.1.S1_at	0.0412299	2.093	LOC_Os09g11250	co-chaperone GrpE family protein
Os.22278.1.S1_at	0.0412299	2.0923	LOC_Os09g38320	Phytoene synthase, chloroplast precursor
Os.48260.1.S1_at	0.0412299	2.0921	LOC_Os02g52490	expressed protein
OsAffx.15339.1.S1_at	0.0412299	2.0917	LOC_Os06g09820	Protein of unknown function containing protein
Os.1637.1.S1_at	0.0412299	2.09	LOC_Os01g02020	acetyl-CoA acetyltransferase, cytosolic 2
Os.12873.1.S1_at	0.0412299	2.0885	LOC_Os06g10890	expressed protein
Os.47386.1.S1_at	0.759276	2.0885	LOC_Os09g25570	Eukaryotic aspartyl protease family protein
Os.11064.1.S1_a_at	0.0532613	2.0868	LOC_Os10g25010	Caltractin
Os.56959.1.S1_at	0.0444569	2.0864	LOC_Os04g47140	expressed protein
OsAffx.7517.1.S1_x_at	0.0412299	2.0862	LOC_Os12g07580	Dirigent-like protein
Os.19480.1.S1_at	0.407089	2.0839	LOC_Os03g20870	Zinc finger, C3HC4 type family protein
Os.18186.1.S1_at	0.0412299	2.0837	LOC_Os02g01710	expressed protein
Os.52724.1.S1_at	0.0362686	2.0832	LOC_Os04g47370	expressed protein
Os.10473.1.S1_at	0.0412299	2.082	LOC_Os12g25690	UDP-glucose 6-dehydrogenase
Os.14852.1.A1_at	0.0362686	2.0815	LOC_Os06g40060	glycosyltransferase family 14 protein
Os.51338.1.S1_at	0.0362686	2.0808	LOC_Os05g50250	NAD dependent epimerase/dehydratase family protein
Os.6207.1.S1_s_at	0.0362686	2.0803	LOC_Os06g41840	NAD dependent epimerase/dehydratase family protein
Os.24017.1.S1_at	0.453678	2.0803	LOC_Os08g29150	Phospholipid-transporting ATPase 9
Os.13866.2.S1_at	0.867647	2.0789	LOC_Os03g55660	nucleoporin /// LOC_Os03g55670// expressed protein
Os.14699.1.S1_at	0.0444569	2.0788	LOC_Os04g57140	kinesin-like calmodulin binding protein
Os.37652.2.S1_at	0.0412299	2.0786	LOC_Os01g34620	glutaredoxin-related protein
Os.10528.1.S1_s_at	0.0412299	2.078	LOC_Os09g39430	GDSL-like Lipase/Acylhydrolase family protein
Os.18042.1.S1_at	0.0412299	2.0766	LOC_Os08g40100	expressed protein
Os.9678.1.S1_at	0.0412299	2.0761	LOC_Os07g47300	GTP1/OBG family protein
Os.27290.1.A1_at	0.0813486	2.0747	LOC_Os06g07600	alkaline alpha galactosidase 2
Os.22668.1.A1_at	0.0412299	2.0744	LOC_Os03g14120	dihydrodipicolinate reductase family protein
Os.19944.1.S1_at	0.0412299	2.0743	LOC_Os12g43560	zinc finger family protein
Os.11106.1.S1_at	0.28106	2.0727	LOC_Os06g46900	phosphosulfolactate synthase-related protein
Os.8776.1.S1_at	0.0412299	2.071	LOC_Os03g64219	Ovarian tumour, otubain domain containing protein.
Os.12729.1.S1_at	0.0412299	2.0705	LOC_Os01g46070	Malate dehydrogenase, mitochondrial precursor
Os.6315.1.S1_at	0.207949	2.0702	LOC_Os01g21934	#N/A
Os.23266.1.S1_at	0.0412299	2.0699	LOC_Os09g24900	Ankyrin protein kinase
OsAffx.14869.1.S1_at	0.207949	2.0687	LOC_Os05g29050	Phospholipase D p1
Os.37295.1.S1_at	0.514973	2.0686	LOC_Os11g02440	Chalcone-flavanone isomerase family protein
Os.8147.1.S1_a_at	0.0362686	2.0679	LOC_Os04g48750	3-oxo-5-alpha-steroid 4-dehydrogenase family protein
Os.7025.1.S1_s_at	0.0362686	2.067	LOC_Os04g42580	carboxyvinyl-carboxyphosphonate phosphorylmutase
Os.17184.1.S1_at	2.75189	2.0665	LOC_Os10g31856	von Willebrand factor, type A domain containing protein.
Os.47765.1.S1_at	0.560378	2.0658	LOC_Os05g45200	UDP-glucoronosyl and UDP-glucosyl transferase family protein
Os.11631.1.S1_at	0.0412299	2.0658	LOC_Os06g15760	Eukaryotic aspartyl protease family protein
Os.33747.1.S1_at	0.0412299	2.064	LOC_Os08g30820	pre-mrna cleavage factor
Os.52409.1.S1_s_at	0.0412299	2.064	LOC_Os10g04620	hydrolase, alpha/beta fold family protein
Os.24545.2.S1_x_at	0.0412299	2.0612	LOC_Os03g30300	6-phosphogluconolactonase family protein
Os.10779.1.S1_at	0.0412299	2.061	LOC_Os03g14690	V-type ATPase 116kDa subunit family protein
Os.29290.1.S1_at	0.137337	2.0597	LOC_Os01g08780	inositol-1,4,5-trisphosphate 5-Phosphatase
Os.12342.1.S2_at	0.584238	2.0589	LOC_Os12g04204	Non-protein coding transcript, unclassifiable transcript.
Os.11622.1.S1_at	0.0532613	2.058	LOC_Os06g01360	Homogentisate 1,2-dioxygenase
Os.28429.1.S2_at	0.759276	2.0579	LOC_Os12g33160	NB-ARC domain containing protein
Os.52590.1.S1_at	0.0412299	2.0573	LOC_Os02g47320	Vacuolar ATPase G subunit family protein
Os.54269.1.S1_s_at	0.0681603	2.057	LOC_Os05g48060	Phosphatidyl serine synthase family protein
OsAffx.13422.1.S1_at	0.80062	2.0569	LOC_Os03g49464	Conserved hypothetical protein.
Os.11995.1.S1_at	0.0412299	2.0568	LOC_Os02g07160	4-hydroxyphenylpyruvate dioxygenase
Os.46844.1.S1_at	0.144581	2.0566	LOC_Os10g25400	GDSL-like Lipase/Acylhydrolase family protein
Os.28148.1.S1_at	0.0600181	2.0561	LOC_Os03g11440	Protein transport protein Sec61 alpha subunit isoform 2
Os.14813.1.S1_at	0.0412299	2.0558	LOC_Os11g42790	sodium/hydrogen exchanger 3 family protein
Os.49155.1.S1_at	0.099185	2.0552	LOC_Os02g05030	sucrose phosphate phosphatase
Os.52513.1.S1_at	0.0444569	2.0545	LOC_Os03g17340	HEAT repeat family protein
Os.7806.1.S1_at	0.0784393	2.0544	LOC_Os04g39980	oxidoreductase, 2OG-Fe oxygenase family protein
Os.55329.1.S1_at	0.207949	2.0544	LOC_Os04g42040	expressed protein
Os.2298.1.S1_at	0.0412299	2.0524	LOC_Os03g02200	Thymidine kinase
Os.7626.1.S1_at	0.0412299	2.0515	LOC_Os03g31300	Chaperone clpB 1
Os.7892.1.S1_a_at	0.0362686	2.0508	LOC_Os05g41460	Cysteine proteinase inhibitor-II
Os.20980.1.S1_at	0.0412299	2.0502	LOC_Os01g56180	expressed protein
Os.52304.1.S1_at	0.514973	2.0492	LOC_Os03g39530	hypothetical protein
Os.19044.1.S1_at	0.560378	2.0483	LOC_Os10g04520	expressed protein
Os.24032.2.S1_at	0.453678	2.0478	LOC_Os11g25500	transposon protein , CACTA, En/Spm sub-class
Os.12399.1.S1_at	0.0444569	2.0476	LOC_Os09g32080	Chitinase class I family protein
Os.26916.2.S1_at	0.144581	2.0472	LOC_Os03g48450	GRAS family transcription factor containing protein
Os.7657.1.S1_at	0.0600181	2.0459	LOC_Os03g60090	Methylenetetrahydrofolate reductase
Os.20541.1.S1_at	0.0412299	2.0417	LOC_Os03g37840	Potassium transporter 1
Os.2685.1.S1_at	0.0600181	2.0403	LOC_Os01g68790	Glycine-rich RNA-binding protein 2, mitochondrial precursor
Os.33605.2.S1_x_at	0.075552	2.0401	LOC_Os01g50750	zinc finger family protein
Os.46498.2.S1_x_at	0.0412299	2.0398	LOC_Os10g11310	expressed protein
Os.26807.1.S1_at	0.584238	2.0397	LOC_Os01g12210	Uncharacterized protein family UPF0005 containing protein
Os.37386.1.S1_at	0.0412299	2.0395	LOC_Os04g03164	Non-protein coding transcript, uncharacterized transcript.
Os.11883.1.S1_at	0.0412299	2.039	LOC_Os05g41480	phosphate translocator
Os.14624.1.S1_at	0.295805	2.0386	LOC_Os01g61780	V-type ATPase 116kDa subunit family protein
Os.17662.1.S1_at	0.0444569	2.0384	LOC_Os07g12770	amino acid transporter family protein
Os.53838.1.S1_at	0.295805	2.0369	LOC_Os04g38980	TPR-like domain containing protein.
Os.9238.2.S1_at	0.0362686	2.0353	LOC_Os01g55270	SGS domain containing protein
OsAffx.12674.1.S1_at	0.0362686	2.0353	LOC_Os02g56820	F-box domain containing protein
Os.24672.1.S1_at	0.0362686	2.0347	LOC_Os04g56590	ATP/GTP binding protein
Os.55754.1.S1_x_at	0.0412299	2.0338	LOC_Os11g05280	hypothetical protein
Os.5727.1.S1_at	0.336294	2.0333	LOC_Os06g05550	GDSL-like Lipase/Acylhydrolase family protein
Os.49974.1.S1_at	0.0412299	2.0332	LOC_Os01g04950	Hypothetical protein.
Os.49676.1.S1_at	0.0412299	2.0327	LOC_Os04g55610	expressed protein
Os.51506.1.S1_at	0.282335	2.0319	LOC_Os03g20600	expressed protein
Os.37699.2.S1_at	0.0412299	2.0316	LOC_Os03g16334	Protein of unknown function DUF604 family protein.
OsAffx.23277.2.S1_at	0.453678	2.0313	LOC_Os01g16620	expressed protein
Os.38163.1.S1_at	0.0362686	2.0312	LOC_Os01g71000	Serine/threonine-protein kinase RLCKVII
Os.45981.1.S1_at	0.0813486	2.0308	LOC_Os01g33060	HEAT repeat family protein
Os.10379.1.S1_at	0.385597	2.0305	LOC_Os02g49860	ABA induced plasma membrane protein PM 19
OsAffx.25027.1.S1_s_at	0.0681603	2.0304	LOC_Os03g09230	Protease inhibitor/seed storage/LTP family protein
Os.5318.1.S1_a_at	0.180081	2.0303	LOC_Os10g42610	expressed protein
Os.9209.1.S1_at	0.0412299	2.0277	LOC_Os01g33204	Stable protein 1.
Os.49083.2.S1_at	0.0412299	2.0276	LOC_Os09g36670	Peptidyl-prolyl cis-trans isomerase 3
OsAffx.20681.1.S1_at	0.963077	2.0271	LOC_Os10g09710	hypothetical protein
Os.49237.1.S1_at	0.0412299	2.0246	LOC_Os05g08410	ATP10 protein
Os.46081.1.S1_at	0.0784393	2.0244	LOC_Os10g13850	expressed protein
Os.9719.1.S1_at	0.0600181	2.0222	LOC_Os07g47460	expressed protein
Os.16006.1.S1_s_at	0.207949	2.0221	LOC_Os01g65530	RNA recognition motif family protein
Os.12975.1.S1_at	0.230232	2.0218	LOC_Os03g13950	Actin-depolymerizing factor
OsAffx.10756.1.S1_x_at	0.0362686	2.0216	LOC_Os04g46770	transposon protein , unclassified
Os.1981.1.S1_at	0.0412299	2.0206	LOC_Os01g02880	Fructose-bisphosphate aldolase 1, chloroplast precursor
Os.41980.1.S1_at	0.127757	2.0192	LOC_Os01g57490	D-mannose binding lectin family protein
Os.17364.1.S1_at	0.1099	2.0185	LOC_Os03g45720	glyoxalase family protein
Os.27383.2.S1_x_at	0.0362686	2.0184	LOC_Os03g48710	expressed protein
Os.10466.1.S1_at	0.0362686	2.018	LOC_Os03g13750	expressed protein
Os.6282.1.S1_at	0.0412299	2.0173	LOC_Os02g57540	Ribosomal L28e protein family protein
Os.15434.1.S1_at	0.0412299	2.0158	LOC_Os03g16120	Conserved hypothetical protein.
Os.18091.1.S1_at	0.0412299	2.0143	LOC_Os05g38210	Mitochondrial glycoprotein
Os.11107.1.S1_at	0.0412299	2.0143	LOC_Os11g38650	UDP-glucoronosyl and UDP-glucosyl transferase familyprotein
Os.8861.1.S1_x_at	0.0412299	2.0141	LOC_Os09g32500	60S ribosomal protein L32
Os.5803.1.S1_at	0.0412299	2.0132	LOC_Os04g33510	expressed protein
Os.54730.1.S1_at	0.0412299	2.013	LOC_Os03g55140	transducin family protein
Os.9823.1.S1_at	0.0412299	2.0129	LOC_Os09g02270	cyclase family protein
Os.19895.1.S1_at	0.075552	2.0127	LOC_Os11g46860	Protein kinase domain containing protein
Os.2884.1.S1_at	0.314729	2.0125	LOC_Os10g40550	trehalose-6-phosphate phosphatase
Os.34199.2.S1_s_at	1.50751	2.0118	LOC_Os01g72630	expressed protein
Os.25240.1.S1_at	0.0412299	2.0114	LOC_Os04g48790	rac GTPase activating protein 2
Os.9638.1.S1_at	0.0412299	2.0103	LOC_Os08g01410	glucose-6-phosphate/phosphate translocator
Os.4198.1.S1_x_at	0.0362686	2.01	LOC_Os06g06980	Caffeoyl-CoA O-methyltransferase 1
Os.17682.1.S1_at	0.0412299	2.0093	LOC_Os03g61140	expressed protein
Os.4704.1.S1_at	0.191184	2.0087	LOC_Os03g07480	sucrose transporter
Os.32272.1.S1_x_at	0.0412299	2.0082	LOC_Os01g28690	expressed protein
Os.2330.1.S1_at	0.0362686	2.0061	LOC_Os03g08570	Phytoene dehydrogenase, chloroplast precursor
Os.17548.1.S1_at	0.407089	2.0056	LOC_Os02g46450	Helicase conserved C-terminal domain containing protein
Os.18599.1.S1_at	0.624217	2.0051	LOC_Os03g57970	Protease inhibitor/seed storage/LTP family protein
Os.48020.1.S1_at	0.0412299	2.005	LOC_Os03g56660	expressed protein
Os.18646.1.S1_at	0.0412299	2.0036	LOC_Os04g25410	pentatricopeptide
Os.27573.1.S1_at	0.0412299	2.003	LOC_Os11g35320	BSD domain containing protein
Os.7536.1.S1_at	0.218254	2.0024	LOC_Os03g62780	S1 RNA binding domain containing protein
Os.9065.1.S1_at	0.0412299	2.0024	LOC_Os04g35130	Harpin-induced protein 1 containing protein
Os.52552.1.S1_at	0.0600181	2.0001	LOC_Os06g22390	expressed protein
Os.6573.1.S1_at	0.0412299	1.9977	LOC_Os11g19100	Zn-finger, CCHC type domain containing protein.
Os.38074.1.S1_s_at	0.0362686	1.9974	LOC_Os01g14790	expressed protein
Os.11176.1.S1_at	0.0412299	1.9971	LOC_Os02g57400	2-phosphoglycerate kinase
Os.5574.1.S1_s_at	0.0412299	1.9964	LOC_Os02g08490	Chaperone clpB 1
OsAffx.15372.1.S1_x_at	0.0444569	1.9964	LOC_Os06g11600	Plant protein family protein
Os.11269.1.S1_at	0.0412299	1.9952	LOC_Os04g56600	hypothetical protein
Os.49171.1.A1_x_at	0.0909851	0.5049	LOC_Os01g07630	BRASSINOSTEROID INSENSITIVE 1-associated receptor kinase 1 precursor
OsAffx.5151.1.S1_at	0.0909851	0.5049	LOC_Os06g49150	Exostosin-3
Os.4807.1.S1_at	0.270464	0.5048	LOC_Os04g54200	diacylglycerol kinase
OsAffx.16519.1.S1_at	0.560378	0.5046	LOC_Os06g28710	transposon protein , CACTA, En/Spm sub-class
Os.10240.1.S1_at	0.099185	0.5045	LOC_Os01g65680	Catalytic LigB subunit of aromatic ring-opening dioxygenase family protein
Os.6824.1.S1_at	1.88868	0.5045	LOC_Os08g31410	Sulfate transporter 1.2
OsAffx.14405.1.S1_at	0.0909851	0.5044	LOC_Os04g54070	receptor-like kinase
Os.46591.1.S1_x_at	0.0909851	0.5044	LOC_Os10g35530	epoxide hydrolase
Os.8144.1.S1_at	0.0909851	0.5043	LOC_Os03g60480	heavy metal-associated domain containing protein
Os.8521.2.S1_x_at	0.0909851	0.504	LOC_Os07g11110	mRNA-binding protein precursor
Os.53473.1.S1_at	2.42095	0.5039	LOC_Os03g05460	expressed protein
Os.14145.1.A1_at	0.0909851	0.5037	LOC_Os04g36720	ferric reductase-like transmembrane component familyprotein
Os.1229.2.S1_x_at	0.453678	0.5036	LOC_Os01g13740	myb-like DNA-binding domain, SHAQKYF class family protein
Os.17411.1.S1_at	0.0909851	0.5036	LOC_Os06g10790	Protein kinase domain containing protein
Os.34358.1.S1_at	0.218254	0.5036	LOC_Os07g42924	Zinc-containing alcohol dehydrogenase superfamily protein.
OsAffx.26173.1.S1_s_at	0.385597	0.5035	LOC_Os04g26920	IN2-2 protein
Os.32590.1.S1_at	0.0909851	0.5031	LOC_Os01g46840	expressed protein
OsAffx.3012.1.S1_at	0.0909851	0.5031	LOC_Os02g49550	Zinc finger, C3HC4 type family protein
Os.53177.1.S1_s_at	0.0909851	0.5031	LOC_Os06g10510	expressed protein
Os.50548.1.S1_at	0.0909851	0.503	LOC_Os09g17610	Zinc finger, C3HC4 type family protein
Os.7085.2.S1_x_at	0.0909851	0.5029	LOC_Os07g47700	NAD-dependent epimerase/dehydratase family protein
Os.15688.1.S1_at	2.5783	0.5025	LOC_Os12g36110	calmodulin-binding protein
Os.32637.3.S1_x_at	0.0909851	0.5022	LOC_Os01g64980	Ion channel DMI1, chloroplast precursor
Os.45919.1.S1_at	0.0909851	0.5022	LOC_Os07g45100	Endonuclease/Exonuclease/phosphatase family protein
Os.3985.1.S1_at	0.514973	0.5022	LOC_Os10g02480	NADH-dependent oxidoreductase 2
Os.7665.1.S1_at	0.0909851	0.5021	LOC_Os04g56240	Lipase family protein
Os.5996.1.S1_at	0.0909851	0.5021	LOC_Os07g01100	expressed protein
Os.33874.2.A1_x_at	0.146918	0.5021	LOC_Os07g44830	proline-rich family protein
Os.46268.1.S1_at	0.714103	0.5019	LOC_Os10g02390	NADH-dependent oxidoreductase 2
Os.47575.1.S1_at	0.0909851	0.5013	LOC_Os02g38430	expressed protein
Os.12979.2.S1_at	0.0909851	0.5011	LOC_Os01g61720	IQ calmodulin-binding motif family protein
Os.24746.1.S1_at	0.218254	0.5011	LOC_Os06g15690	no apical meristem
Os.2714.1.S1_s_at	0.624217	0.5011	LOC_Os07g22710	CDPK-related protein kinase
Os.12804.1.S1_at	0.270464	0.501	LOC_Os10g37190	Protein kinase domain containing protein
Os.56023.1.S1_at	0.759276	0.5009	LOC_Os03g03890	serine/threonine-protein kinase Cx32, chloroplast precursor
OsAffx.28968.1.S1_at	0.714103	0.5009	LOC_Os08g01030	ZIP Zinc transporter family protein
Os.50799.1.S1_at	1.88868	0.5008	LOC_Os04g48130	membrane protein
Os.52194.1.S1_at	0.909935	0.5006	LOC_Os02g58480	Sucrose synthase 2
Os.26360.1.S1_at	1.11614	0.5005	LOC_Os03g43684	Centromere protein-like protein (Fragment).
Os.12419.1.S1_at	0.80062	0.5005	LOC_Os12g38540	expressed protein
OsAffx.32130.1.S1_x_at	0.0909851	0.5005	LOC_Os12g41200	expressed protein
Os.49565.1.S1_at	0.584238	0.5004	LOC_Os04g38930	Pentatricopeptide repeat containing protein.
OsAffx.7755.1.S1_s_at	0.0909851	0.5004	LOC_Os12g31460	DnaJ domain containing protein
Os.33544.1.S1_at	0.127757	0.5003	LOC_Os03g58820	aminoacyl-tRNA synthetase family
Os.14963.1.S1_at	0.0909851	0.5001	LOC_Os04g52140	Protein kinase domain containing protein
Os.10281.1.S1_at	0.0909851	0.5001	LOC_Os09g06499	Sulfate transporter 4.1, chloroplast precursor
Os.4008.2.S1_x_at	0.0909851	0.5	LOC_Os10g02220	Major Facilitator Superfamily protein
Os.52916.1.A1_at	0.0909851	0.4999	LOC_Os09g17770	expressed protein
Os.17108.1.S1_at	1.67915	0.4999	LOC_Os12g38170	Pathogenesis-related protein 5 precursor
OsAffx.15537.1.S1_at	0.0909851	0.4998	LOC_Os06g21550	expressed protein
Os.37710.1.S1_at	0.514973	0.4996	LOC_Os04g33310	expressed protein
Os.11969.1.S1_at	0.0909851	0.4996	LOC_Os05g01530	expressed protein
Os.43600.1.S1_at	0.146918	0.4995	LOC_Os01g10040	Cytochrome P450 90D2
Os.8786.4.S1_x_at	0.218254	0.4995	LOC_Os05g40270	leucine-rich repeat transmembrane protein kinase
Os.48064.1.S1_at	4.52321	0.4995	LOC_Os09g26780	ZIM motif family protein
Os.7002.1.S1_at	0.314729	0.4995	LOC_Os10g42410	expressed protein
OsAffx.4511.1.S1_s_at	0.28106	0.4994	LOC_Os05g33900	nodulin
Os.10246.4.S1_x_at	0.0909851	0.4993	LOC_Os06g06510	Histone H3
Os.50873.1.S1_x_at	0.0909851	0.4993	LOC_Os07g39920	formin homology 2 domain-containing protein
Os.15738.1.S1_at	0.0909851	0.4993	LOC_Os12g44020	expressed protein
Os.4370.2.S1_x_at	0.218254	0.4991	LOC_Os06g06780	Harpin-induced protein 1 containing protein
Os.5436.1.S1_at	0.0909851	0.499	LOC_Os01g67320	expressed protein
Os.23964.1.S1_at	0.714103	0.499	LOC_Os07g48520	hypothetical protein
Os.47984.1.A1_s_at	0.0909851	0.4987	LOC_Os02g51950	expressed protein
Os.50795.1.S1_at	0.0909851	0.4984	LOC_Os03g10870	Protein of unknown function DUF588 family protein.
Os.12980.1.S1_s_at	0.0909851	0.4984	LOC_Os05g11560	aquaporin NIP-type
Os.7480.1.S1_x_at	0.146918	0.4984	LOC_Os05g38570	Riboflavin biosynthesis protein ribA, chloroplast precursor
Os.8437.1.S1_at	0.0909851	0.4983	LOC_Os06g44610	Protein of unknown function DUF588 family protein.
Os.25104.1.S1_x_at	0.407089	0.4981	LOC_Os02g52280	expressed protein
Os.11976.1.S1_a_at	0.0909851	0.498	LOC_Os01g67120	Rhodanese-like domain containing protein
Os.26675.1.S1_at	0.314729	0.4979	LOC_Os08g19140	adenylate kinase family protein
Os.3287.1.S1_a_at	0.230232	0.4978	LOC_Os10g40100	U-box domain containing protein
OsAffx.12202.1.S1_at	0.146918	0.4977	LOC_Os02g26400	nuclease, EndA/NucM family protein
Os.5469.1.S1_at	0.270464	0.4977	LOC_Os05g38264	Hypothetical protein.
Os.12947.1.S1_at	0.127757	0.4977	LOC_Os09g21770	receptor like protein
Os.23550.1.S1_at	0.0909851	0.4974	LOC_Os02g58280	#NA
Os.21123.1.S1_at	1.43905	0.4972	LOC_Os01g63810	Starch binding domain containing protein
Os.55804.1.S1_at	0.0909851	0.4971	LOC_Os02g43550	cyclin family protein
Os.46613.1.S1_s_at	0.282335	0.4971	LOC_Os10g42900	POT family protein
Os.39243.1.A1_s_at	0.0909851	0.497	LOC_Os09g29200	Probable glutathione S-transferase
OsAffx.2463.1.S1_at	0.336294	0.4968	LOC_Os01g72560	expressed protein
OsAffx.13717.1.S1_s_at	0.314729	0.4965	LOC_Os04g07890	expressed protein
Os.15427.1.S1_at	0.0909851	0.4963	LOC_Os03g64020	expressed protein
Os.10079.1.S1_at	0.0909851	0.4961	LOC_Os03g13820	protein kinase family protein
Os.32786.1.S1_at	0.0909851	0.496	LOC_Os01g66490	No apical meristem protein
Os.10507.1.S1_at	0.359545	0.4959	LOC_Os02g45310	dehydration-responsive family protein
Os.10490.1.S1_at	0.0909851	0.4958	LOC_Os03g58230	uncharacterized plant-specific domain TIGR01615 family protein
Os.18851.2.A1_at	0.0909851	0.4958	LOC_Os10g05730	Armadillo/beta-catenin-like repeat family protein
Os.32459.1.S1_at	0.80062	0.4957	LOC_Os01g03310	Bowman-Birk type bran trypsin inhibitor precursor
Os.25524.1.S1_at	0.0909851	0.4957	LOC_Os04g44430	transporter
Os.18467.1.S1_at	1.67915	0.4957	LOC_Os11g09010	Lipase family protein
Os.11835.4.S1_x_at	0.0909851	0.4956	LOC_Os04g20164	Copper amine oxidase family protein.
Os.19952.1.S1_at	0.0909851	0.4955	LOC_Os01g09450	AUX/IAA family protein
Os.5202.1.S1_at	0.0909851	0.4954	LOC_Os01g45439	Conserved hypothetical protein.
Os.55193.1.S1_at	0.0909851	0.4953	LOC_Os12g42280	viviparous-14
OsAffx.9156.2.S1_at	0.714103	0.4949	LOC_Os01g41910	Leucine Rich Repeat family protein
Os.16888.1.A1_at	0.0909851	0.4949	LOC_Os03g42110	N-acetyl-gamma-glutamyl-phosphate reductase
Os.11711.1.S1_at	0.0909851	0.4949	LOC_Os12g17880	U-box domain containing protein
Os.35576.1.S1_at	0.0909851	0.4948	LOC_Os04g58800	Ubiquitin-conjugating enzyme spm2
Os.17565.1.S1_at	0.0909851	0.4945	LOC_Os04g47410	DHHC zinc finger domain containing protein
Os.15299.1.S1_x_at	0.584238	0.4943	LOC_Os06g08580	Transferase family protein
Os.9943.1.S1_s_at	0.127757	0.4937	LOC_Os01g49510	Esterase/lipase/thioesterase domain containing protein.
Os.53587.1.S1_at	0.0909851	0.4936	LOC_Os11g02750	eukaryotic translation initiation factor 2B family protein
Os.12383.1.S1_at	0.0909851	0.4935	LOC_Os05g01480	Ras-related protein Rab11C
Os.20079.1.S1_s_at	0.0909851	0.4935	LOC_Os11g25170	Tropinone reductase homolog At1g07440
Os.48846.1.S1_at	0.314729	0.4932	LOC_Os09g24840	GAST1 protein precursor
Os.57566.1.S1_at	0.0909851	0.4932	LOC_Os09g29130	ZF-HD protein dimerisation region containing protein
Os.53190.1.S1_at	0.0909851	0.493	LOC_Os07g42200	Protein kinase APK1B, chloroplast precursor
Os.152.1.S1_at	0.336294	0.4928	LOC_Os11g01340	Omega-3 fatty acid desaturase, chloroplast precursor
Os.47980.1.S1_at	0.584238	0.4927	LOC_Os04g08764	Hypothetical protein.
Os.10959.1.S1_at	0.0909851	0.4927	LOC_Os12g19470	Ribulose bisphosphate carboxylase small chain C
Os.20144.1.S1_a_at	0.0909851	0.4922	LOC_Os01g70400	expressed protein
Os.10305.1.S1_at	0.270464	0.4922	LOC_Os08g41880	Metallophosphatase
Os.16866.2.A1_x_at	0.0909851	0.492	LOC_Os07g46980	NAD dependent epimerase/dehydratase family protein
Os.54186.1.S1_at	0.0909851	0.4916	LOC_Os05g37900	zinc finger family protein
Os.9275.1.S1_x_at	0.137337	0.4915	LOC_Os02g31070	expressed protein
Os.49829.1.S1_at	0.624217	0.4915	LOC_Os02g40530	Myb-like DNA-binding domain containing protein
Os.55007.1.S1_x_at	0.0909851	0.4915	LOC_Os07g45330	expressed protein
Os.50998.1.S1_at	0.0909851	0.4915	LOC_Os08g44320	Low molecular weight phosphotyrosine protein phosphatase
Os.21178.1.S2_at	0.0909851	0.4914	LOC_Os01g42280	pentatricopeptide
Os.50143.1.S1_at	0.0909851	0.4911	LOC_Os02g08110	plant integral membrane protein TIGR01569 containingprotein
Os.12176.1.S1_at	0.0909851	0.4909	LOC_Os03g07590	expressed protein
Os.9243.1.S1_at	0.0909851	0.4909	LOC_Os08g33200	Phosphatidylinositol-4-phosphate 5-Kinase family protein
Os.14929.1.S1_at	0.0909851	0.4907	LOC_Os08g03610	LSD1 zinc finger family protein
OsAffx.32221.1.A1_s_at	2.00985	0.4907	LOC_Os10g21350	retrotransposon protein , Ty3-gypsy subclass
Os.26728.2.S1_at	0.0909851	0.4905	LOC_Os10g36550	expressed protein
Os.46474.2.S1_x_at	0.0909851	0.4905	LOC_Os10g36780	prolyl carboxypeptidase like protein
OsAffx.23051.2.S1_at	0.146918	0.4902	LOC_Os01g02000	EXS family protein
Os.8775.1.S1_at	0.0909851	0.4902	LOC_Os07g14540	Vesicle-associated membrane protein 724
Os.12025.1.S1_a_at	0.0909851	0.49	LOC_Os04g55180	alpha/beta hydrolase fold PF|00561 containing protein
Os.8514.1.S1_at	0.336294	0.4899	LOC_Os02g52650	Chlorophyll A-B binding protein
Os.27355.1.A1_at	0.0909851	0.4897	LOC_Os02g39400	isochorismatase family protein
Os.46546.2.S1_x_at	0.0909851	0.4897	LOC_Os10g22560	POT family protein
Os.49528.2.S1_at	0.0909851	0.4896	LOC_Os04g44910	lectin protein kinase
Os.22939.1.A1_at	0.099185	0.4895	LOC_Os11g33320	F-box domain containing protein
Os.4607.1.S1_at	0.255762	0.4893	LOC_Os10g39740	Glutathione S-transferase, C-terminal domain containing protein
Os.17522.1.S1_s_at	0.0909851	0.4891	LOC_Os10g37290	expressed protein
Os.56337.1.S1_at	0.514973	0.489	LOC_Os11g19210	Glycosyl hydrolase family 3 C terminal domain containing protein
Os.26282.1.S1_at	1.15875	0.4888	LOC_Os01g56450	expressed protein
Os.4679.1.S1_at	0.80062	0.4887	LOC_Os06g04210	expressed protein
Os.9093.1.S1_at	0.191184	0.4885	LOC_Os06g05930	hypothetical protein
Os.49185.1.S1_at	0.148906	0.4884	LOC_Os04g45210	Peroxisomal biogenesis factor 11 family protein
Os.36960.1.S1_at	0.270464	0.4881	LOC_Os01g49230	Limonoid UDP-glucosyltransferase
Os.9153.1.S1_at	0.218254	0.488	LOC_Os02g02700	AMP-binding enzyme family protein
Os.52422.1.S1_s_at	0.127757	0.4879	LOC_Os07g10780	Remorin, C-terminal region family protein
Os.3428.1.S1_x_at	0.0909851	0.4876	LOC_Os02g03060	Cell division control protein 2 homolog 2
Os.20940.1.S1_at	0.0909851	0.4874	LOC_Os03g29950	Glucose-6-phosphate 1-dehydrogenase, chloroplast precursor
OsAffx.26361.1.S1_at	0.0909851	0.4874	LOC_Os04g37430	Lipoxygenase 5
OsAffx.16071.1.S1_at	0.80062	0.4874	LOC_Os07g03880	lectin receptor kinase 7
Os.56230.1.S1_at	0.0909851	0.4874	LOC_Os08g05480	F-box domain containing protein
Os.9996.1.S1_at	0.0909851	0.4871	LOC_Os11g10990	DNAJ heat shock N-terminal domain-containing protein
Os.6266.1.S1_s_at	0.0909851	0.487	LOC_Os01g66810	hypothetical protein
Os.18926.1.S1_at	0.0909851	0.487	LOC_Os03g44840	expressed protein
Os.26816.1.A1_s_at	0.153928	0.487	LOC_Os07g35410	Protein kinase domain containing protein
Os.34249.1.S1_at	0.0909851	0.4869	LOC_Os01g54990	Auxin response factor 3
OsAffx.2983.1.S1_x_at	0.867647	0.4868	LOC_Os02g46930	jmjC domain containing protein
Os.47766.1.S1_at	0.0909851	0.4867	LOC_Os02g54860	zinc finger family protein
Os.23822.1.A1_at	0.0909851	0.4866	LOC_Os03g27120	ICE-like protease p20 domain containing protein
Os.26469.1.S1_at	0.146918	0.4866	LOC_Os03g56220	expressed protein
Os.51127.1.S1_a_at	0.146918	0.4861	LOC_Os04g37820	Cytokinin-O-glucosyltransferase 2
Os.21367.1.S1_at	0.0909851	0.486	LOC_Os10g34170	Domain found in Dishevelled, Egl-10, and Pleckstrinfamily protein
Os.14365.1.S1_at	1.33702	0.4859	LOC_Os03g44420	Cell division protein ftsZ
OsAffx.14198.1.S1_at	0.1099	0.4858	LOC_Os04g39290	heavy metal-associated domain containing protein
OsAffx.14605.1.S1_at	1.22195	0.4858	LOC_Os05g09020	WRKY transcription factor 50
Os.54555.1.S1_at	0.0909851	0.4857	LOC_Os05g07060	Fasciclin domain containing protein
Os.56954.1.S1_at	0.230232	0.4857	LOC_Os05g42120	heat shock protein
Os.49763.1.S1_s_at	0.295805	0.4856	LOC_Os03g17230	NAD-dependent epimerase/dehydratase family protein
Os.46627.1.S1_at	2.13592	0.4852	LOC_Os10g40640	Glycogenin
Os.19190.3.A1_a_at	0.80062	0.4851	LOC_Os03g21230	Protein kinase domain containing protein
OsAffx.28670.1.S1_s_at	1.15875	0.4849	LOC_Os07g30150	Adenine phosphoribosyltransferase 1
Os.53702.1.S1_x_at	0.180081	0.4845	LOC_Os01g40310	expressed protein
Os.11756.1.S1_at	0.0909851	0.4845	LOC_Os03g16050	Fructose-1,6-bisphosphatase, chloroplast precursor
Os.10976.1.A1_at	0.0909851	0.4845	LOC_Os07g44820	expressed protein
Os.46649.1.S1_x_at	0.28106	0.4843	LOC_Os10g35650	expressed protein
OsAffx.23999.1.S1_x_at	1.22195	0.4842	LOC_Os01g71320	Hexokinase 1
Os.23153.1.S1_s_at	0.148906	0.4842	LOC_Os09g15170	xanthine/uracil permease family protein
Os.50890.1.S1_at	1.04163	0.4841	LOC_Os05g04550	CBL-interacting serine/threonine-protein kinase 1
Os.55059.1.S1_at	2.42095	0.4838	LOC_Os03g53540	expressed protein
Os.38421.1.S1_at	0.0909851	0.4837	LOC_Os01g57560	S-locus glycoprotein family protein
Os.54207.1.S1_at	0.0909851	0.4836	LOC_Os03g03280	Protein kinase domain containing protein
OsAffx.4833.1.S1_x_at	2.28927	0.4834	LOC_Os06g13870	U-box domain containing protein
Os.40189.1.S1_at	0.0909851	0.4834	LOC_Os07g23340	expressed protein
Os.53102.1.S1_s_at	0.0909851	0.4833	LOC_Os09g21000	Potassium transporter 12
Os.37822.1.A1_a_at	0.148906	0.4832	LOC_Os01g07370	CENP-E like kinetochore protein
Os.22839.1.S2_at	0.714103	0.4829	LOC_Os06g48200	xyloglucan endotransglucosylase/hydrolase protein 15precursor
Os.11263.1.A1_at	0.0909851	0.4829	LOC_Os11g17930	expressed protein
Os.11617.1.S1_at	0.584238	0.4828	LOC_Os05g49140	Protein kinase domain containing protein
Os.20437.1.S1_at	0.584238	0.4826	LOC_Os01g40550	Hsp20/alpha crystallin family protein
Os.18134.1.S1_at	0.0909851	0.4826	LOC_Os06g33810	zinc finger in N-recognin family protein
Os.10275.1.S1_at	0.1099	0.4824	LOC_Os02g51080	Geranylgeranyl hydrogenase
Os.14631.1.S1_at	0.0909851	0.4823	LOC_Os07g13770	UDP-glucoronosyl and UDP-glucosyl transferase familyprotein
Os.3397.1.S1_at	0.0909851	0.4822	LOC_Os02g39360	B-box zinc finger family protein
Os.35907.1.S1_at	0.1099	0.4821	LOC_Os11g33394	Plant protein of unknown function family protein.
Os.53728.1.S1_at	2.28927	0.482	LOC_Os09g30454	#N/A
Os.12146.1.S1_at	0.0909851	0.4816	LOC_Os01g69980	TCP family transcription factor containing protein
Os.34300.1.S1_at	0.099185	0.4816	LOC_Os03g56869	Ribose 5-phosphate isomerase family protein.
Os.51188.1.S1_at	0.28106	0.4814	LOC_Os05g07626	Viral coat and capsid protein family protein.
Os.13481.1.S1_s_at	0.0909851	0.481	LOC_Os07g37250	chloroplast inositol phosphatase
OsAffx.29513.1.S1_at	0.560378	0.4808	LOC_Os08g34700	expressed protein
OsAffx.27033.1.S1_at	0.0909851	0.4807	LOC_Os05g26940	Protein kinase domain containing protein
Os.34986.1.S1_at	0.0909851	0.4807	LOC_Os07g02580	NADH ubiquinone oxidoreductase, 20 Kd subunit familyprotein
Os.8551.1.S1_s_at	0.0909851	0.4805	LOC_Os02g04520	expressed protein
Os.52280.1.S1_at	2.9346	0.4802	LOC_Os06g46140	expressed protein
Os.49690.1.S1_s_at	0.0909851	0.4801	LOC_Os07g04190	Receptor protein kinase CLAVATA1 precursor
Os.15581.1.S1_at	0.0909851	0.4799	LOC_Os02g28200	Transferase family protein
Os.5883.1.S1_at	0.514973	0.4799	LOC_Os04g01500	expressed protein
Os.48871.1.A1_at	0.0909851	0.4798	LOC_Os05g27790	expressed protein
Os.50322.1.S2_at	0.80062	0.4797	LOC_Os02g01920	diphosphomevalonate decarboxylase family protein
Os.37910.1.S1_at	0.0909851	0.4797	LOC_Os05g48360	MAC/Perforin domain containing protein
Os.51582.1.S1_at	0.0909851	0.4796	LOC_Os09g19750	Protein of unknown function UPF0203 family protein.
OsAffx.27141.1.S1_at	0.0909851	0.4795	LOC_Os05g33590	Cytochrome P450 family protein
Os.10081.1.S1_at	0.0909851	0.4795	LOC_Os05g44130	Gamma-glutamyl hydrolase precursor
Os.6050.1.S1_a_at	0.0909851	0.4795	LOC_Os06g29804	Paired amphipathic helix repeat containing protein.
Os.9073.1.S1_at	4.2609	0.4794	LOC_Os01g57470	EF hand family protein
Os.20163.1.S1_at	0.0909851	0.4794	LOC_Os03g02860	copper chaperone
Os.22623.1.S1_at	0.0909851	0.4794	LOC_Os05g04070	expressed protein
Os.55469.1.S1_s_at	0.0909851	0.4794	LOC_Os08g06090	Zinc finger, C3HC4 type family protein
Os.6083.1.S1_at	0.282335	0.4794	LOC_Os11g41410	expressed protein
OsAffx.24550.1.S1_at	0.0909851	0.4793	LOC_Os02g33020	SOUL heme-binding protein
Os.53123.1.S1_at	0.0909851	0.4792	LOC_Os11g06650	transcription elongation factor
Os.51630.1.A1_at	0.146918	0.4782	LOC_Os02g03430	expressed protein
Os.49487.1.S1_at	0.153928	0.4781	LOC_Os04g01600	D-isomer specific 2-hydroxyacid dehydrogenase
Os.27036.1.S1_at	0.909935	0.4781	LOC_Os04g24220	Protein kinase domain containing protein
OsAffx.26738.1.S1_at	0.099185	0.478	LOC_Os05g05040	expressed protein
Os.4324.1.S1_at	0.0909851	0.4779	LOC_Os03g03670	expressed protein
Os.11908.1.S1_s_at	2.00985	0.4777	LOC_Os11g03230	Nucleoside phosphatase GDA1/CD39 family protein
Os.11990.1.S2_at	0.1099	0.4776	LOC_Os01g55799	Exo70 exocyst complex subunit family protein.
Os.21103.1.S1_x_at	1.04163	0.4774	LOC_Os03g42130	oxidoreductase, 2OG-Fe oxygenase family protein
Os.14533.1.S1_a_at	3.12147	0.4774	LOC_Os12g16260	hypothetical protein
OsAffx.12677.1.S1_at	0.0909851	0.4773	LOC_Os02g57030	expressed protein
Os.286.1.S1_a_at	0.0909851	0.4772	LOC_Os01g17390	F-box family protein
Os.51761.1.S1_at	0.099185	0.4772	LOC_Os03g18110	expressed protein
Os.316.1.S1_at	0.479156	0.4772	LOC_Os07g01560	Glucose transporter
Os.2175.1.S1_a_at	0.0909851	0.4764	LOC_Os01g56400	ABC transporter family protein
OsAffx.31120.1.S1_at	0.180081	0.4764	LOC_Os11g24790	retrotransposon protein , Ty3-gypsy subclass
Os.34161.1.S1_a_at	0.0909851	0.4761	LOC_Os06g03700	oligopeptide transporter 9
Os.57527.1.S1_at	2.42095	0.4758	LOC_Os04g48350	CRT/DRE binding factor 1
OsAffx.4329.1.S1_at	0.479156	0.4756	LOC_Os05g13770	RNA polymerase Rpb7, N-terminal domain containing protein
Os.49216.1.S1_at	0.0909851	0.4755	LOC_Os05g22930	CAAX amino terminal protease family protein
Os.51616.1.S1_at	0.0909851	0.4754	LOC_Os03g16600	expressed protein
Os.17881.1.S1_at	0.255762	0.4754	LOC_Os04g54940	microtubule-associated EB1 family protein
Os.17147.1.S1_x_at	0.0909851	0.4753	LOC_Os06g12310	MIP family channel proteins containing protein
Os.7259.1.S1_at	0.207949	0.4752	LOC_Os02g25060	C2 domain-containing protein
Os.55455.1.S1_at	0.0909851	0.4749	LOC_Os04g45370	expressed protein
Os.24720.1.S1_at	0.0909851	0.4748	LOC_Os05g49220	GTP-binding protein Era containing protein
Os.10164.1.S1_at	0.0909851	0.4748	LOC_Os09g35880	B-box zinc finger family protein
OsAffx.1932.1.S1_at	0.255762	0.4747	LOC_Os01g04640	Reticulon family protein
Os.24147.1.A1_at	0.0909851	0.4745	LOC_Os06g31190	expressed protein
Os.22341.1.S1_at	0.759276	0.4744	LOC_Os01g25540	Rapid ALkalinization Factor family protein
OsAffx.15060.1.S1_at	0.0909851	0.4741	LOC_Os05g41630	expressed protein
OsAffx.28504.1.S1_at	0.0909851	0.4738	LOC_Os07g18154	Aldehyde oxidase-2.
Os.17158.1.S1_at	1.58176	0.4736	LOC_Os01g70490	Potassium transporter 5
OsAffx.29710.1.S1_x_at	0.336294	0.4736	LOC_Os09g03939	ATP-binding cassette, sub-family G, member 1
OsAffx.28236.1.S1_at	0.407089	0.4733	LOC_Os07g02630	expressed protein
OsAffx.3187.1.S1_s_at	0.270464	0.473	LOC_Os03g10500	adenosine-5'-phosphosulfate kinase
Os.7662.1.S1_at	0.0909851	0.4727	LOC_Os02g10350	Mlo family protein
Os.52941.1.S1_at	0.0909851	0.4727	LOC_Os02g49060	amino acid transporter family protein
Os.54781.1.S1_at	0.0909851	0.4726	LOC_Os07g39220	BES1/BZR1 homolog protein 1
Os.2919.1.S1_s_at	0.0909851	0.4721	LOC_Os05g05830	C-1-tetrahydrofolate synthase, cytoplasmic
Os.18082.1.S1_at	0.0909851	0.4719	LOC_Os03g51330	GRAS family transcription factor containing protein
Os.13595.1.S1_at	0.0909851	0.4718	LOC_Os01g70310	inducer of CBF expression 1 protein
OsAffx.24678.3.S1_at	0.099185	0.4718	LOC_Os02g41860	Aquaporin PIP2.2
Os.50238.1.S1_x_at	0.0909851	0.4716	LOC_Os02g10520	subtilisin-like protease
Os.22269.2.S1_x_at	0.0909851	0.4714	LOC_Os01g13520	Auxin response factor family protein
Os.10617.1.S1_at	0.0909851	0.4714	LOC_Os04g57560	amine oxidase, flavin-containing family protein
Os.56170.1.S1_at	0.0909851	0.4712	LOC_Os06g34660	Hypothetical protein.
Os.18927.1.S1_at	0.0909851	0.4711	LOC_Os05g25450	protein kinase family protein
Os.9201.2.S1_x_at	0.314729	0.471	LOC_Os02g40010	Adenine phosphoribosyltransferase 2
OsAffx.29707.1.S1_at	0.0909851	0.471	LOC_Os09g03780	expressed protein
Os.17722.1.S1_at	0.514973	0.4708	LOC_Os01g22249	Haem peroxidase, plant/fungal/bacterial family protein.
Os.17642.1.S1_a_at	0.0909851	0.4707	LOC_Os04g46750	Glycogenin
Os.27696.1.S1_at	0.0909851	0.4707	LOC_Os11g25260	GDA1/CD39 family protein
Os.24901.1.A1_at	0.270464	0.4704	LOC_Os01g39960	Lycopene epsilon cyclase, chloroplast precursor
OsAffx.14598.1.S1_at	0.230232	0.4704	LOC_Os05g08800	expressed protein
Os.6159.1.S1_at	0.0909851	0.4703	LOC_Os03g18160	Mitochondrial carrier protein
OsAffx.18661.2.S1_x_at	0.759276	0.4703	LOC_Os11g04460	Calcium-transporting ATPase 4
Os.28023.1.S1_at	0.0909851	0.4702	LOC_Os01g62130	Zinc finger, C2H2 type family protein
[truncated: 1,639 more rows]
