# Supplementary material for: Genome-Wide Differences in DNA Methylation Changes in Two Contrasting Rice Genotypes in Response to Drought Conditions
Source: Front Plant Sci. 2016 Nov 8;7:1675. doi: 10.3389/fpls.2016.01675 (PMC5099141; doi:10.3389/fpls.2016.01675)
Supplement: Supplementary file 9 [file Data_Sheet_9.XLSX]

## Sheet: Clean Data
Table S9. List of the differentially expressed genes in IR64 under drought stress compared with control
Probe ID	q-value(%)	FC	Gene ID	Annotation
Os.4671.1.S1_a_at	0.598012	67.1221	LOC_Os01g24710	Salt stress-induced protein
Os.11327.1.S1_at	0.598012	46.9703	LOC_Os03g18130	Asparagine synthetase
Os.8668.1.S1_x_at	3.73149	45.6913	LOC_Os12g36640	fiber protein Fb19
Os.28200.1.S1_x_at	1.41968	40.8307	LOC_Os03g61160	expressed protein
Os.25497.1.S1_x_at	0.681172	36.6428	LOC_Os11g47500	Class III chitinase homologue
OsAffx.3920.1.S1_s_at	0.681172	34.5089	LOC_Os04g27670	Terpene synthase family, metal binding domain containing protein
Os.47668.1.S1_at	3.46806	34.4388	LOC_Os06g34790	Protein of unknown function DUF538 family protein.
Os.47303.1.S1_at	0.598012	25.6571	LOC_Os01g54030	NADP-dependent malic enzyme
Os.49639.1.S1_at	0.598012	25.6502	LOC_Os06g21910	Late embryogenesis abundant group 1 family protein
Os.26687.1.S1_at	0.598012	24.05	LOC_Os04g40990	Malate synthase, glyoxysomal
Os.46021.1.S1_at	0.598012	18.7967	LOC_Os01g46600	seed maturation protein PM41
Os.33244.1.S1_at	0.598012	18.4368	LOC_Os01g62900	Delta 1-pyrroline-5-carboxylate synthetase
Os.36283.1.S1_at	0.598012	18.2814	LOC_Os12g25090	expressed protein
Os.22277.1.S1_at	0.923731	18.1456	LOC_Os07g34520	Isocitrate lyase
Os.18595.1.A1_at	2.28069	17.841	LOC_Os07g48450	NAC-domain containing protein 18
Os.14052.1.S1_at	0.598012	17.656	LOC_Os03g45210	expressed protein
Os.28427.1.S2_a_at	1.15865	17.5828	LOC_Os05g12640	BURP domain containing protein
Os.27963.1.A1_at	2.38326	17.2618	LOC_Os01g72900	ABA/WDS induced protein
Os.3729.1.S1_at	0.598012	16.5153	LOC_Os01g04050	Bowman-Birk type wound-induced proteinase inhibitor WIP1 precursor
OsAffx.26050.5.S1_at	0.598012	16.1501	LOC_Os08g18974	Non-protein coding transcript, uncharacterized transcript.
Os.51835.1.S1_a_at	0.598012	15.6265	LOC_Os05g48700	oxidoreductase, 2OG-Fe oxygenase family protein
Os.2694.1.S1_at	0.961856	15.0332	LOC_Os04g43200	caleosin 2
Os.5325.1.S1_at	1.64491	14.8776	LOC_Os08g23870	Late embryogenesis abundant group 1 family protein
Os.37729.1.S1_s_at	3.68269	14.7897	LOC_Os01g03360	Bowman-Birk type bran trypsin inhibitor precursor
Os.32943.1.S1_at	0.692308	14.5687	LOC_Os01g12660	AAA-type ATPase family protein
OsAffx.19357.1.S1_at	3.27792	14.2808	LOC_Os11g43790	hypothetical protein
Os.12761.1.S1_at	0.598012	13.8681	LOC_Os03g46060	P21 protein
Os.941.1.S1_at	0.598012	13.7491	LOC_Os01g52830	secreted protein
Os.6618.1.S1_at	1.47181	13.5701	LOC_Os04g49980	Late embryogenesis abundant group 1 family protein
Os.15621.1.S1_at	0.964673	13.2842	LOC_Os04g38680	Transmembrane amino acid transporter protein
Os.22594.1.S1_at	1.74945	13.0695	LOC_Os01g03390	Bowman-Birk type bran trypsin inhibitor precursor
Os.27956.1.S1_at	1.33713	13.0177	LOC_Os03g06360	Seed maturation protein
Os.20936.1.S1_a_at	1.03394	12.7301	LOC_Os07g05360	Photosystem II 10 kDa polypeptide, chloroplast precursor
Os.50019.1.S1_at	2.28069	12.6762	LOC_Os03g04080	expressed protein
Os.21260.1.S1_at	0.598012	12.5692	LOC_Os03g08580	expressed protein
Os.32714.1.S1_at	0.598012	11.9839	LOC_Os03g17870	Metallothionein-like protein 1
Os.4416.1.S1_at	3.10106	11.3418	LOC_Os08g39840	Lipoxygenase 7, chloroplast precursor
Os.54944.1.S1_at	0.598012	11.274	LOC_Os02g52670	AP2 domain containing protein
Os.32890.1.S1_at	0.984192	11.093	LOC_Os11g47600	Xylanase inhibitor protein 1 precursor
Os.6850.1.S1_at	4.6998	10.6716	LOC_Os01g16430	Cystatin
Os.51789.1.S1_at	1.41968	10.4433	LOC_Os03g42520	expressed protein
Os.38099.1.S1_at	1.15865	9.9455	LOC_Os03g61270	endo-beta-mannanase
Os.55197.1.S1_at	0.681172	9.8079	LOC_Os06g23360	expressed protein
Os.17405.1.S1_a_at	3.5699	9.251	LOC_Os12g31860	Ureide permease 4
Os.46699.1.S1_at	3.5699	9.0478	LOC_Os10g19140	Cytochrome P450 87A3
Os.16414.1.S1_x_at	4.59128	8.9232	LOC_Os12g26480	expressed protein
Os.37717.1.A1_s_at	2.59768	8.8185	LOC_Os05g15770	Xylanase inhibitor protein 2 precursor
Os.49023.1.S1_x_at	0.598012	8.7075	LOC_Os03g22680	CHY zinc finger family protein
Os.10870.1.S1_at	0.608273	8.6872	LOC_Os02g51890	RNA recognition motif family protein
Os.19385.1.S1_at	0.598012	8.6149	LOC_Os01g52730	expressed protein
Os.8015.1.S1_at	0.991161	8.506	LOC_Os11g30690	hypothetical protein
Os.2210.1.S1_at	2.28069	8.3869	LOC_Os08g08970	Germin-like protein subfamily 1 member 7 precursor
Os.20712.2.A1_at	0.598012	8.385	LOC_Os01g54040	Peptidase S16, lon N-terminal domain containing protein.
Os.20206.1.S1_at	0.961856	8.2881	LOC_Os02g41840	expressed protein
OsAffx.11701.1.S1_s_at	0.653077	8.0891	LOC_Os01g62610	FK506-binding protein 4
Os.9820.1.S1_at	4.59128	7.9626	LOC_Os11g26750	Dehydrin RAB 16D
OsAffx.15177.1.S1_at	0.803671	7.9612	LOC_Os05g50260	Polygalacturonase family protein
Os.12381.1.S1_s_at	0.681172	7.8198	LOC_Os07g44250	Dirigent-like protein
Os.10933.1.S1_at	2.62556	7.7914	LOC_Os01g50910	Late embryogenesis abundant protein
Os.45997.1.S1_x_at	0.598012	7.7787	LOC_Os01g45640	Tat pathway signal sequence family protein
Os.1205.1.S1_at	0.875561	7.7583	LOC_Os01g12580	Late embryogenesis abundant protein Lea14-A
OsAffx.27815.1.S1_s_at	2.28069	7.6938	LOC_Os06g24990	Xylanase inhibitor protein 1 precursor
Os.25128.1.S1_at	0.598012	7.551	LOC_Os02g09810	amino acid transporter family protein
OsAffx.21963.1.S1_s_at	2.28069	7.5463	LOC_Os01g19770	stress-inducible membrane pore protein
OsAffx.31140.1.S1_at	0.681172	7.5358	LOC_Os11g26570	Dehydrin family protein
Os.10590.1.S1_s_at	1.74945	7.4514	LOC_Os08g01370	expressed protein
OsAffx.26317.1.S2_at	2.89558	7.4484	LOC_Os04g33920	protease inhibitor/seed storage/lipid transfer protein
Os.26626.1.S1_at	0.598012	7.4192	LOC_Os05g33400	Basic 7S globulin precursor
Os.50399.1.S1_at	0.951765	7.3958	LOC_Os06g05420	expressed protein
Os.51742.1.S1_x_at	0.787022	7.3154	LOC_Os02g37480	Glycine rich protein family protein
Os.15490.1.S1_at	0.598012	7.2948	LOC_Os01g16170	PQ loop repeat family protein
Os.10356.1.S1_at	2.28069	7.2706	LOC_Os03g08320	ZIM motif family protein
Os.11831.1.S1_at	1.57209	7.202	LOC_Os06g13560	SAM dependent carboxyl methyltransferase family protein
OsAffx.24862.1.S1_at	0.598012	7.1833	LOC_Os02g54240	F-box domain containing protein
Os.11897.1.S1_at	2.28069	7.1402	LOC_Os03g61150	expressed protein
OsAffx.18737.1.S1_at	0.598012	7.0964	LOC_Os11g07911	Hypothetical protein.
OsAffx.14523.1.S1_s_at	0.674068	7.0894	LOC_Os05g03130	expressed protein
Os.6314.1.S1_at	1.74945	7.0558	LOC_Os04g33820	F-box domain containing protein
Os.9795.1.S1_at	0.598012	7.0531	LOC_Os05g23924	Hypothetical protein.
Os.28435.1.S1_a_at	3.5699	7.0347	LOC_Os10g40934	2OG-Fe(II) oxygenase domain containing protein.
Os.6345.1.S1_at	0.598012	7.0003	LOC_Os06g36560	Inositol oxygenase
Os.18922.2.S1_at	0.923731	6.9425	LOC_Os01g72530	EF hand family protein
Os.7947.1.S1_x_at	1.84343	6.9384	LOC_Os05g31140	Lichenase II precursor
Os.2239.1.S1_at	4.59128	6.86	LOC_Os03g02050	Nonspecific lipid-transfer protein 2
Os.11666.1.S1_at	0.598012	6.8101	LOC_Os09g36200	senescence-inducible chloroplast stay-green protein2
Os.2544.1.S1_s_at	0.598012	6.8091	LOC_Os10g35050	Aquaporin TIP3.1
Os.23327.2.S1_a_at	3.2205	6.7894	LOC_Os10g10130	Calcium binding EGF domain containing protein
Os.16891.1.S1_at	1.98751	6.7537	LOC_Os03g05900	FAD binding domain containing protein
Os.10197.1.S1_at	0.598012	6.6621	LOC_Os11g24060	xanthine/uracil/vitamin C permease family protein
Os.6796.1.S1_a_at	0.598012	6.6236	LOC_Os02g32660	1,4-alpha-glucan branching enzyme IIB, chloroplast precursor
Os.50134.1.S1_at	2.7184	6.622	LOC_Os05g49730	Protein phosphatase 2C containing protein
OsAffx.32171.3.S1_at	1.28994	6.5173	LOC_Os12g43490	Alpha-amylase/trypsin inhibitor
Os.37876.1.S1_at	0.598012	6.5172	LOC_Os10g39920	expressed protein
Os.11935.1.S1_at	0.681172	6.5137	LOC_Os02g32520	ERD1 protein, chloroplast precursor
Os.33968.1.S1_at	1.78798	6.3213	LOC_Os01g28840	C4-dicarboxylate transporter/malic acid transport family protein
Os.18299.1.S1_at	0.598012	6.3044	LOC_Os07g07410	oxidoreductase, 2OG-Fe oxygenase family protein
OsAffx.18297.1.S1_at	4.8319	6.2343	LOC_Os10g19110	Cytochrome P450
OsAffx.27816.1.S1_at	0.990365	6.2278	LOC_Os06g25010	Xylanase inhibitor protein 1 precursor
Os.6274.1.S1_at	1.41968	6.1963	LOC_Os05g47730	nonspecific lipid-transfer protein AKCS9 precursor
Os.10150.1.S1_at	1.33713	6.1904	LOC_Os03g12890	Branched-chain-amino-acid aminotransferase 5, chloroplast precursor
Os.28539.1.S1_at	0.598012	6.1628	LOC_Os05g25040	expressed protein
Os.11287.1.S1_at	0.598012	6.1591	LOC_Os06g50930	Senescence-associated protein DIN1
Os.4867.1.S1_at	1.13467	6.1508	LOC_Os08g40680	Chitinase (EC 3.2.1.14).
Os.606.1.S1_at	2.28069	6.145	LOC_Os06g04220	expressed protein
Os.470.1.S1_s_at	4.59128	6.1341	LOC_Os01g42410	PDR5-like ABC transporter
Os.15874.1.A1_at	0.843095	6.0822	LOC_Os03g60570	Zinc finger, C2H2 type family protein
Os.17286.1.S1_at	2.95544	6.023	LOC_Os03g21060	NAC domain transcription factor
OsAffx.26443.1.S1_s_at	4.25604	5.9612	LOC_Os04g43440	NB-ARC domain containing protein
Os.20230.1.S1_at	2.18406	5.9162	LOC_Os11g37950	Barwin
Os.35020.1.S1_at	3.46806	5.9012	LOC_Os11g03300	NAC domain transcription factor
Os.6318.1.S1_at	0.598012	5.8835	LOC_Os05g45020	Zinc finger C-x8-C-x5-C-x3-H type family protein
Os.41841.1.S1_at	0.598012	5.7907	LOC_Os01g52130	sulfate transporter 3.5
Os.10510.1.S1_at	4.6998	5.7192	LOC_Os03g03034	Flavanone 3-hydroxylase-like protein.
Os.46618.1.S1_at	0.598012	5.708	LOC_Os10g41550	Glycosyl hydrolase family 14 protein
Os.16163.1.S1_at	1.74945	5.681	LOC_Os02g15740	expressed protein
Os.18462.1.S1_at	1.68799	5.6715	LOC_Os03g30950	Acyl-desaturase, chloroplast precursor
Os.7727.1.S1_at	0.598012	5.6636	LOC_Os05g11910	GDSL-like Lipase/Acylhydrolase family protein
Os.55380.1.S1_at	0.864766	5.614	LOC_Os06g46740	Plastocyanin-like domain containing protein
Os.2322.1.S1_at	0.961856	5.5621	LOC_Os10g33250	CER1 protein
OsAffx.25178.1.S1_at	1.74945	5.4987	LOC_Os03g21260	2,3-bisphosphoglycerate-independent phosphoglyceratemutase
OsAffx.31986.1.S1_at	1.41968	5.4248	LOC_Os12g32610	expressed protein
Os.27379.1.S1_at	0.598012	5.396	LOC_Os08g44360	Male sterility protein
Os.23405.1.S1_at	1.03394	5.3088	LOC_Os07g14150	Guanine deaminase
Os.51741.1.S1_at	3.5699	5.258	LOC_Os05g25920	hypothetical protein
Os.16068.3.S1_at	0.598012	5.2499	LOC_Os02g47840	expressed protein
Os.38339.1.S1_at	0.598012	5.2463	LOC_Os05g33960	POT family protein
Os.57536.1.S1_at	0.674068	5.2229	LOC_Os11g40150	DNA repair protein RAD51 homolog A
Os.55332.1.S1_at	2.28069	5.1637	LOC_Os09g04100	expressed protein
Os.4186.1.S1_a_at	0.598012	5.1542	LOC_Os01g55340	Dof domain, zinc finger family protein
Os.16164.1.S1_at	0.674068	5.1032	LOC_Os06g10530	expressed protein
Os.3634.1.S1_a_at	0.598012	5.0959	LOC_Os01g13280	Ubiquitin-conjugating enzyme family protein
Os.50310.1.S1_at	2.59768	5.0946	LOC_Os01g66544	Hypothetical protein.
Os.48076.1.S1_at	2.49534	5.0804	LOC_Os12g36750	expressed protein
Os.27875.1.S1_at	1.63566	5.0689	LOC_Os10g28120	Chitinase 1 precursor
Os.36834.1.S1_at	1.43392	5.0679	LOC_Os04g54830	expressed protein
Os.19472.1.S1_at	0.598012	5.0548	LOC_Os01g03330	Bowman-Birk type bran trypsin inhibitor precursor
Os.52648.1.S1_at	0.598012	5.005	LOC_Os04g35540	Amino acid permease family protein
Os.4653.1.S1_at	3.2205	4.9924	LOC_Os01g03340	Bowman-Birk type bran trypsin inhibitor precursor
Os.5087.1.S1_at	0.843095	4.9603	LOC_Os11g03780	Alpha-L-arabinofuranosidase C-terminus family protein
OsAffx.12022.1.S1_s_at	1.74945	4.9046	LOC_Os02g13600	expressed protein
Os.15247.1.S1_s_at	0.598012	4.9046	LOC_Os12g39630	Serine/threonine-protein kinase SAPK9
Os.34372.1.S1_at	1.15865	4.9009	LOC_Os06g48300	Protein phosphatase 2C containing protein
Os.2362.2.S1_x_at	0.681172	4.8858	LOC_Os02g35770	Homeobox domain containing protein
Os.52639.1.S1_at	3.68269	4.8428	LOC_Os11g29490	E1-E2 ATPase family protein
Os.51595.1.S1_at	0.923731	4.8184	LOC_Os01g46370	lipase class 3 family protein
Os.12551.1.S1_s_at	3.8214	4.8116	LOC_Os05g46480	Late embryogenesis abundant protein
Os.23468.1.A1_at	0.598012	4.8001	LOC_Os09g27950	Avr9 elicitor response protein
Os.22360.1.S1_at	1.13467	4.7987	LOC_Os03g15020	Beta-galactosidase precursor
Os.50198.1.S1_at	0.991161	4.7898	LOC_Os12g40180	expressed protein
Os.36307.1.S1_at	0.929836	4.7862	LOC_Os04g35490	expressed protein
Os.36152.1.S1_at	0.598012	4.7735	LOC_Os01g63980	Zinc finger, C2H2 type family protein
Os.23143.1.S1_at	0.598012	4.7585	LOC_Os09g31478	#N/A
Os.24917.1.S1_at	0.598012	4.7121	LOC_Os01g36790	Protein kinase domain containing protein
Os.27207.1.S1_at	1.64491	4.6997	LOC_Os12g25200	Chloride channel protein CLC-a
Os.18993.2.S1_x_at	0.598012	4.6834	LOC_Os02g01100	amino acid transporter family protein
Os.3808.4.S1_x_at	0.598012	4.6615	LOC_Os01g09220	transposon protein , CACTA, En/Spm sub-class
OsAffx.8415.1.S1_at	1.43392	4.6441	LOC_Os10g10420	F-box domain containing protein
Os.4862.1.S1_at	1.09133	4.6432	LOC_Os02g50350	Dihydroorotate dehydrogenase family protein
Os.51345.1.S1_at	1.33713	4.6095	LOC_Os05g08860	expressed protein
Os.17323.2.S1_at	1.33713	4.6022	LOC_Os02g48190	expressed protein
Os.53936.1.S1_at	0.951765	4.5953	LOC_Os03g15270	expressed protein
Os.46941.1.S1_s_at	0.598012	4.5907	LOC_Os06g48500	expressed protein
Os.7507.1.S1_at	3.10106	4.566	LOC_Os10g02880	O-methyltransferase family protein
Os.13854.1.S1_at	1.41968	4.5593	LOC_Os09g24590	expressed protein
Os.12063.1.S1_at	0.984192	4.5553	LOC_Os02g11859	Non-protein coding transcript, unclassifiable transcript.
Os.49485.1.S1_at	1.47181	4.5273	LOC_Os09g25770	Integral membrane protein DUF6 containing protein
Os.38992.1.A1_x_at	1.47181	4.5097	LOC_Os08g45120	hypothetical protein
Os.26483.1.S1_at	0.864766	4.4907	LOC_Os04g55850	S1/P1 Nuclease family protein
Os.16018.1.S1_at	0.787022	4.4556	LOC_Os01g63010	ENOD18 protein
Os.16922.1.S1_at	2.68664	4.4472	LOC_Os09g33530	esterase/lipase/thioesterase family protein
Os.5271.1.S1_at	0.875561	4.4411	LOC_Os04g10530	Amidase family protein
Os.54463.1.S1_at	0.598012	4.4301	LOC_Os05g48680	expressed protein
Os.47907.1.S1_at	0.787022	4.4268	LOC_Os04g25440	UDP-glucoronosyl and UDP-glucosyl transferase familyprotein
Os.21893.3.A1_at	1.47181	4.393	LOC_Os12g32130	Trehalose-phosphatase family protein
Os.28124.1.S1_at	0.653077	4.3606	LOC_Os10g28080	Glycosyl hydrolases family 18 protein
Os.25266.1.S1_at	4.34639	4.3536	LOC_Os01g71690	recA protein
Os.1316.1.S2_at	0.990365	4.3443	LOC_Os02g04780	expressed protein
Os.16453.1.S1_at	2.28069	4.3405	LOC_Os12g39400	Zinc finger, C2H2 type family protein
Os.25142.1.A1_at	0.872722	4.3113	LOC_Os10g40490	U-box domain containing protein
Os.17506.1.S1_at	0.875561	4.2972	LOC_Os10g32680	Uncharacterized conserved protein
Os.11305.1.S1_at	2.95544	4.291	LOC_Os12g29400	ABA-responsive protein
Os.19843.1.S1_at	0.608273	4.2879	LOC_Os01g55100	TCP1 protein
Os.7535.1.S1_at	0.598012	4.2735	LOC_Os01g32780	universal stress protein family protein
Os.54997.1.S1_at	0.964673	4.2452	LOC_Os03g51350	expressed protein
Os.17181.1.S1_at	0.598012	4.2411	LOC_Os07g32010	UDP-glucoronosyl and UDP-glucosyl transferase familyprotein
Os.28385.1.S1_x_at	2.42223	4.2408	LOC_Os12g02250	mitogen-activated protein kinase
Os.16435.1.S1_at	3.89684	4.2291	LOC_Os02g53410	expressed protein
Os.10785.3.S1_at	1.08632	4.2124	LOC_Os10g34480	Cytochrome P450 family protein
Os.4769.1.S1_at	0.872722	4.2113	LOC_Os02g08230	Gl1 protein
OsAffx.17972.1.S1_at	1.78798	4.1807	LOC_Os09g31270	glycoside hydrolase family 28 protein
Os.53136.1.S1_at	3.5699	4.1766	LOC_Os06g45890	myb-like DNA-binding domain, SHAQKYF class family protein
Os.56528.1.S1_at	2.28069	4.1645	LOC_Os05g42210	S-locus glycoprotein family protein
Os.15830.1.S1_at	0.598012	4.1636	LOC_Os05g39770	Alanine-glyoxylate aminotransferase 2 homolog 3, mitochondrial precursor
Os.46492.1.S1_at	2.62556	4.1568	LOC_Os10g04370	F-box domain containing protein
Os.31521.1.S1_at	3.68269	4.1474	LOC_Os01g61080	DNA-binding protein
Os.50953.1.S1_at	0.598012	4.1451	LOC_Os06g49970	Alpha-amylase isozyme C2 precursor
OsAffx.23104.1.S1_at	0.598012	4.1175	LOC_Os01g03914	Cation efflux protein family protein.
Os.27043.1.A1_at	0.843095	4.1047	LOC_Os05g03920	Protein kinase domain containing protein
Os.15026.1.S1_at	1.41968	4.0992	LOC_Os09g37540	expressed protein
Os.2867.1.A1_at	0.982252	4.0954	LOC_Os11g45740	expressed protein
Os.53176.1.S1_at	3.8214	4.0722	LOC_Os02g26720	Inositol 1, 3, 4-trisphosphate 5/6-kinase family protein
Os.57343.1.S1_at	4.6998	4.0568	LOC_Os02g50110	expressed protein
Os.20501.1.S1_at	0.966689	4.055	LOC_Os07g47670	Hypoxia induced protein conserved region containingprotein
Os.54410.1.S1_at	1.47181	4.0385	LOC_Os06g13720	Pyruvate dehydrogenase E1 component alpha subunit, mitochondrial precursor
Os.11313.1.S1_at	0.598012	4.0321	LOC_Os03g18850	Pathogenesis-related protein 1
Os.13781.1.S2_at	0.598012	4.0302	LOC_Os02g54254	Lysine-ketoglutarate reductase/saccharopine dehydrogenase bifunct
OsAffx.23111.1.S1_s_at	1.98751	4.0087	LOC_Os01g04530	hypothetical protein
Os.26517.1.S1_at	0.674068	4.0083	LOC_Os02g44990	F-box domain containing protein
Os.10058.1.S1_at	3.04681	4.0051	LOC_Os05g31620	EF hand family protein
Os.55372.1.S1_at	1.23756	3.9999	LOC_Os02g02730	expressed protein
Os.12750.1.S1_a_at	1.43392	3.9956	LOC_Os07g01820	MADS2
Os.14978.1.S1_a_at	1.68799	3.9936	LOC_Os08g14700	Glycosyl hydrolases family 17 protein
Os.14077.1.S1_at	0.598012	3.9872	LOC_Os05g37830	expressed protein
Os.5299.2.S1_a_at	0.598012	3.9861	LOC_Os05g37970	universal stress protein family protein
Os.26856.1.S1_at	0.598012	3.9754	LOC_Os07g16970	Rab GDP dissociation inhibitor alpha
Os.16044.1.S1_at	2.62556	3.9671	LOC_Os02g30910	nodulin MtN3 family protein
Os.33131.1.A1_at	0.598012	3.9668	LOC_Os03g20550	WRKY DNA binding domain containing protein
Os.8545.1.S1_s_at	0.653077	3.9613	LOC_Os01g19940	Negatively light-regulated protein
Os.25222.1.S2_at	1.68799	3.9459	LOC_Os11g38000	NB-ARC domain containing protein
Os.6207.1.S1_s_at	0.598012	3.9455	LOC_Os06g41840	NAD dependent epimerase/dehydratase family protein
OsAffx.17366.1.S1_at	1.41968	3.9421	LOC_Os08g36920	AP2 domain containing protein
Os.2426.1.A1_at	0.843095	3.9345	LOC_Os11g10470	expressed protein
Os.53993.1.S1_x_at	0.598012	3.9292	LOC_Os02g27360	aspartyl protease family protein
Os.14382.1.S1_at	0.984192	3.9292	LOC_Os02g31860	expressed protein
Os.12993.1.S1_at	0.598012	3.9251	LOC_Os05g07090	Acyl-coenzyme A oxidase 4, peroxisomal
Os.10214.1.S1_at	0.692308	3.9073	LOC_Os01g69870	Conserved hypothetical protein.
Os.49577.1.S1_at	0.598012	3.9013	LOC_Os02g50340	MAC/Perforin domain containing protein
OsAffx.32170.1.S1_at	0.984192	3.8859	LOC_Os12g43450	P21 protein
Os.14071.1.S1_at	0.608273	3.8839	LOC_Os09g29940	Auxin-independent growth promoter
Os.42784.1.S1_at	3.27792	3.8816	LOC_Os01g68290	expressed protein
Os.28578.1.S1_at	0.598012	3.8731	LOC_Os01g52060	expressed protein
Os.47438.1.A1_at	0.598012	3.868	LOC_Os10g38470	Glutathione S-transferase GST 42 (EC 2.5.1.18) (Fragment).
Os.38110.1.S1_at	0.929836	3.8668	LOC_Os10g37660	Trehalase family protein
Os.15938.1.S1_at	0.875561	3.8657	LOC_Os03g17790	hypothetical protein
Os.23172.1.S1_x_at	0.598012	3.8637	LOC_Os07g02880	expressed protein
Os.4166.1.S1_at	0.598012	3.8561	LOC_Os05g50380	Glucose-1-phosphate adenylyltransferase large subunit 1, chloroplast precursor
Os.26957.1.A1_a_at	1.74945	3.8491	LOC_Os08g10080	NAC-domain containing protein 21/22
OsAffx.7376.1.S1_at	0.598012	3.8298	LOC_Os11g41650	Adenylyl-sulfate kinase, chloroplast precursor
Os.52260.1.S1_at	1.13467	3.8266	LOC_Os03g57310	Syntaxin 121
Os.40003.1.S1_x_at	0.598012	3.8258	LOC_Os07g02920	expressed protein
Os.16193.1.S1_at	0.929836	3.8185	LOC_Os02g51290	HVA22-like protein a
Os.16582.1.S1_at	0.966689	3.8164	LOC_Os07g42910	Cytochrome c oxidase subunit
Os.3710.1.S1_at	1.84343	3.8143	LOC_Os02g35440	E3 ubiquitin ligase EL5
Os.7381.1.S1_at	0.803671	3.8138	LOC_Os05g02770	expressed protein
Os.49475.1.S1_at	0.598012	3.8105	LOC_Os03g25790	Glycosyl hydrolases family 17 protein
Os.12591.2.S1_x_at	0.598012	3.8044	LOC_Os11g10480	Alcohol dehydrogenase 1
Os.3417.1.S1_at	0.598012	3.8032	LOC_Os01g70860	Esterase PIR7A
Os.26698.1.S1_a_at	0.990365	3.7777	LOC_Os01g19820	universal stress protein family protein
Os.15633.1.S2_at	2.12283	3.7702	LOC_Os10g35460	COBRA-like protein 2 precursor
Os.26511.1.S1_at	0.608273	3.7693	LOC_Os04g49370	expressed protein
Os.10379.1.S1_at	0.598012	3.7447	LOC_Os02g49860	ABA induced plasma membrane protein PM 19
Os.8178.1.S1_at	1.47181	3.7413	LOC_Os11g37970	win1 precursor
Os.6542.1.S1_at	1.03394	3.7299	LOC_Os03g08630	dihydrokaempferol 4-reductase
Os.2250.1.S1_a_at	0.990365	3.7272	LOC_Os05g49440	secreted protein
Os.1310.1.S1_a_at	2.56237	3.7214	LOC_Os11g02240	CBL-interacting serine/threonine-protein kinase 15
Os.10733.1.S1_at	0.674068	3.7192	LOC_Os07g38130	Polygalacturonase inhibitor 1 precursor
Os.28514.1.S1_at	3.27792	3.7126	LOC_Os01g04280	calmodulin-binding protein
Os.53673.1.S1_at	2.62971	3.7122	LOC_Os04g01310	D-mannose binding lectin family protein
Os.10681.1.S1_at	4.12991	3.6942	LOC_Os02g18784	#N/A
Os.9563.1.S1_at	0.674068	3.6765	LOC_Os08g32160	oxidoreductase, 2OG-Fe oxygenase family protein
Os.5594.1.S1_at	0.653077	3.6708	LOC_Os05g48340	proteasome
Os.7902.1.S1_at	0.598012	3.6484	LOC_Os06g46950	EF-hand Ca2+-binding protein CCD1
Os.20504.1.A1_at	1.74945	3.6445	LOC_Os12g12880	expressed protein
Os.55944.1.S1_at	0.664389	3.6381	LOC_Os11g06150	expressed protein
Os.27019.1.S1_at	1.23756	3.6377	LOC_Os04g43410	Glycosyl hydrolase family 1 protein
Os.13972.1.S1_at	3.27792	3.6249	LOC_Os07g44430	peroxiredoxin
Os.11225.1.S1_at	3.38032	3.6145	LOC_Os07g40850	expressed protein
Os.20572.2.S1_at	3.27792	3.6054	LOC_Os03g22620	Terpene synthase family, metal binding domain containing protein
Os.28798.1.S1_at	0.923731	3.5856	LOC_Os01g58310	expressed protein
Os.27069.1.A1_at	0.681172	3.5801	LOC_Os03g06400	expressed protein
Os.54932.1.S1_at	0.874226	3.5779	LOC_Os12g07030	expressed protein
Os.30696.1.S1_at	0.653077	3.5742	LOC_Os01g10180	expressed protein
Os.4773.1.S1_at	3.89684	3.5671	LOC_Os06g04240	expressed protein
Os.11846.1.S1_at	0.598012	3.5634	LOC_Os05g34980	amino acid carrier
Os.11491.1.S1_at	4.026	3.5606	LOC_Os03g19290	mitochondrial import inner membrane translocase subunit
Os.38982.1.S1_at	0.598012	3.5539	LOC_Os02g43820	AP2 domain containing protein
Os.22000.1.S1_at	2.02651	3.5397	LOC_Os06g51060	Basic endochitinase 1 precursor
Os.46844.1.S1_at	4.34639	3.5367	LOC_Os10g25400	GDSL-like Lipase/Acylhydrolase family protein
Os.7699.1.S1_at	1.47181	3.5324	LOC_Os10g22050	expressed protein
Os.14294.1.S1_at	0.787022	3.5265	LOC_Os09g15480	Ser/Thr-rich protein T10 in DGCR region
Os.47824.1.S1_at	1.43392	3.5232	LOC_Os05g23460	hypothetical protein
Os.39214.1.S1_at	0.951765	3.5198	LOC_Os10g38090	Cytochrome P450 family protein
Os.12975.1.S1_at	0.598012	3.519	LOC_Os03g13950	Actin-depolymerizing factor
Os.51866.1.S1_at	0.598012	3.5074	LOC_Os11g10770	NB-ARC domain containing protein
Os.6165.1.S1_a_at	1.64491	3.5061	LOC_Os09g30120	cellulose synthase-like protein CslE
Os.39933.1.S1_x_at	0.787022	3.5032	LOC_Os06g02430	expressed protein
Os.6009.3.S1_a_at	1.63566	3.5011	LOC_Os03g08470	AP2 domain containing protein
Os.51737.1.S1_x_at	0.984192	3.4853	LOC_Os12g32970	plant integral membrane protein TIGR01569 containingprotein
OsAffx.25749.1.S1_s_at	4.25604	3.4821	LOC_Os03g57880	Glucan endo-1,3-beta-glucosidase 5 precursor
OsAffx.30160.1.S1_at	2.28069	3.4819	LOC_Os09g36790	expressed protein
Os.487.1.S1_at	0.598012	3.4804	LOC_Os01g15340	FPF1 protein
Os.47735.1.S1_at	0.598012	3.4795	LOC_Os02g34970	No apical meristem protein
Os.53526.1.S1_at	0.961856	3.4775	LOC_Os04g52110	Late embryogenesis abundant protein
Os.7372.1.S1_at	3.8214	3.4719	LOC_Os01g72910	ABA/WDS induced protein
Os.11301.1.S1_at	0.843095	3.4666	LOC_Os12g04360	EF hand family protein
Os.28427.2.S1_x_at	0.598012	3.4632	LOC_Os05g12400	BURP domain containing protein
Os.10370.1.S1_at	1.63566	3.4631	LOC_Os06g21210	Glycine rich protein family protein
Os.9677.2.S1_x_at	3.04681	3.4476	LOC_Os01g62670	Avr9/Cf-9 rapidly elicited protein 137
Os.14084.1.S1_at	0.598012	3.447	LOC_Os03g61920	electron transfer flavoprotein, alpha subunit containing protein
Os.51752.2.S1_x_at	0.864766	3.4465	LOC_Os05g07810	universal stress protein family protein
Os.38099.2.S1_x_at	1.33713	3.4414	LOC_Os03g61280	beta-mannan endohydrolase
Os.23413.1.A1_at	0.598012	3.4353	LOC_Os03g24040	Ubiquitin ligase SINAT5
Os.32366.1.S1_at	2.02651	3.4118	LOC_Os01g50420	Protein kinase domain containing protein
Os.30324.2.S1_x_at	0.598012	3.4117	LOC_Os01g44250	YZ1
Os.6789.1.S1_at	0.598012	3.4071	LOC_Os09g34960	Hydroxymethylglutaryl-CoA synthase
Os.52538.1.S1_s_at	0.598012	3.3993	LOC_Os12g10660	Salt tolerance-like protein At1g78600
Os.18381.1.S1_at	2.12283	3.3871	LOC_Os04g19740	Transketolase, chloroplast precursor
Os.17299.1.S1_at	0.598012	3.3718	LOC_Os04g46880	Glycerol 3-phosphate permease
Os.6176.1.S1_at	0.598012	3.3551	LOC_Os08g43370	Glucosamine-6-phosphate isomerase
Os.11915.1.S1_at	0.990365	3.3501	LOC_Os02g51750	Annexin-like protein RJ4
Os.46582.1.S1_at	4.59128	3.3432	LOC_Os10g36180	expressed protein
Os.10654.1.S1_s_at	3.2205	3.3422	LOC_Os09g39770	C2 domain containing protein
OsAffx.28501.1.S1_x_at	2.56237	3.3411	LOC_Os07g18120	Aldehyde oxidase 3
Os.54471.1.S1_at	0.608273	3.3403	LOC_Os08g10630	ZIP zinc/iron transport family protein
Os.18518.1.S1_at	3.8214	3.3364	LOC_Os06g03850	impaired sucrose induction 1
Os.54535.1.S1_at	2.62556	3.3317	LOC_Os08g36410	ANTH domain containing protein
Os.3399.1.S1_at	1.43392	3.326	LOC_Os09g06464	Zn-finger, CONSTANS type domain containing protein.
Os.23606.1.S1_at	4.8319	3.3053	LOC_Os01g29330	expressed protein
Os.13604.1.S1_at	0.598012	3.3026	LOC_Os02g30100	Cytochrome P450 family protein
Os.15821.3.A1_at	0.598012	3.3016	LOC_Os05g01240	AML6
Os.15557.1.S1_at	1.47181	3.298	LOC_Os01g11600	hypothetical protein
Os.11552.1.S2_at	0.598012	3.296	LOC_Os04g59150	Peroxidase 12 precursor
Os.12400.2.S1_x_at	0.598012	3.2958	LOC_Os08g30020	expressed protein
Os.20224.1.S1_at	1.41968	3.2905	LOC_Os12g37690	Myb-like DNA-binding domain containing protein
Os.17652.1.S2_s_at	1.63566	3.2766	LOC_Os03g43720	major facilitator superfamily protein
OsAffx.27508.10.S1_s_at	1.03394	3.2701	LOC_Os09g39730	Core histone H2A/H2B/H3/H4 family protein
Os.7272.1.S1_at	0.598012	3.265	LOC_Os10g06720	Aldose 1-epimerase family protein
Os.39043.1.S1_s_at	0.787022	3.261	LOC_Os10g42960	SSS sodium solute transporter superfamily protein
Os.51445.1.S1_at	4.6998	3.2587	LOC_Os08g10730	expressed protein
Os.18302.1.S1_at	1.50028	3.2539	LOC_Os01g06920	Leucine Rich Repeat family protein
Os.27484.1.S1_at	2.56237	3.2482	LOC_Os02g06930	Protein kinase domain containing protein
Os.8032.1.S1_at	0.961856	3.2429	LOC_Os04g57440	Cysteine protease 1 precursor
Os.17890.1.S1_at	0.664389	3.2404	LOC_Os03g22120	Sucrose synthase 2
Os.27807.1.S1_at	0.598012	3.2387	LOC_Os03g01740	expressed protein
Os.10620.1.S1_at	1.98751	3.2332	LOC_Os05g07940	lactoylglutathione lyase family protein
Os.68.1.S1_at	2.02651	3.2249	LOC_Os01g16310	Glycosyl hydrolases family 31 protein
Os.34789.1.S1_at	0.598012	3.2175	LOC_Os07g11300	hypothetical protein
Os.11393.1.S1_at	0.598012	3.2152	LOC_Os06g47200	Protease inhibitor/seed storage/LTP family protein
Os.1849.1.S1_at	0.598012	3.2142	LOC_Os01g02590	receptor-like kinase
Os.54412.1.S1_at	2.02651	3.2118	LOC_Os04g35140	Subtilisin N-terminal Region family protein
Os.11682.1.S1_at	1.03394	3.2104	LOC_Os01g58640	Ser/Thr protein phosphatase family protein
Os.47327.1.S1_x_at	0.598012	3.2099	LOC_Os03g52380	expressed protein
Os.30433.1.S1_at	0.787022	3.1989	LOC_Os01g55110	Zinc finger, C3HC4 type family protein
Os.34466.1.S1_s_at	0.598012	3.1949	LOC_Os01g07970	expressed protein
Os.27170.1.S1_at	3.8214	3.1911	LOC_Os01g50400	Protein kinase domain containing protein
Os.51775.1.S1_x_at	2.7184	3.1909	LOC_Os12g05210	expressed protein
Os.47937.2.S1_x_at	1.43392	3.1775	LOC_Os12g17160	Sulfotransferase domain containing protein
Os.57295.1.S1_at	0.674068	3.1765	LOC_Os01g40950	hypothetical protein
Os.2240.1.S1_at	0.598012	3.1731	LOC_Os02g57240	Voltage-gated potassium channel beta-1 subunit
Os.49726.1.S1_at	0.598012	3.1722	LOC_Os11g05470	CEN-like protein 2
Os.10096.1.S1_at	0.598012	3.1643	LOC_Os01g05830	expressed protein
Os.31778.2.S1_x_at	0.598012	3.1545	LOC_Os01g61610	oxidoreductase, 2OG-Fe oxygenase family protein
Os.1977.1.S1_a_at	2.62556	3.1484	LOC_Os01g02600	Ser/Thr receptor-like kinase
Os.14076.1.S1_s_at	1.28994	3.1467	LOC_Os02g44820	expressed protein
Os.10126.1.S1_at	0.674068	3.1408	LOC_Os09g24580	EF hand family protein
Os.32115.1.S1_at	1.68799	3.1303	LOC_Os01g71350	Glucan endo-1,3-beta-glucosidase GII precursor
Os.47474.1.S1_at	1.98751	3.1257	LOC_Os06g44160	DnaJ domain containing protein
Os.19070.1.S1_at	0.787022	3.1155	LOC_Os11g09020	amino acid carrier
Os.18830.1.S1_at	0.598012	3.1126	LOC_Os03g44150	ornithine aminotransferase
Os.37689.1.S1_at	0.843095	3.1113	LOC_Os12g38440	XH domain containing protein
Os.11724.2.S1_s_at	0.664389	3.1088	LOC_Os06g24730	hydrolase, alpha/beta fold family protein
Os.32357.1.S1_at	3.8214	3.1074	LOC_Os07g46950	transposon protein , unclassified
Os.8768.1.S1_a_at	2.89558	3.1071	LOC_Os02g48630	expressed protein
Os.28441.1.S1_at	1.98751	3.0943	LOC_Os03g60560	Zinc finger, C2H2 type family protein
Os.53766.1.S1_at	0.982252	3.0868	LOC_Os08g37690	expressed protein
Os.32022.1.S1_x_at	2.12283	3.0864	LOC_Os07g37620	Cotton fibre expressed protein
OsAffx.22779.1.S1_at	2.78061	3.0842	LOC_Os01g05450	hypothetical protein
Os.26833.1.S1_x_at	0.598012	3.0796	LOC_Os03g27590	Serine carboxypeptidase family protein
Os.22710.1.S1_a_at	0.681172	3.0772	LOC_Os01g48910	AMP-binding enzyme family protein
Os.52057.1.S1_at	0.864766	3.0588	LOC_Os03g36630	expressed protein
Os.7329.1.S1_s_at	1.28994	3.0527	LOC_Os08g42550	AP2 domain containing protein
Os.11608.1.S1_at	0.843095	3.0497	LOC_Os01g53880	AUX/IAA family protein
OsAffx.19095.1.S1_at	4.8319	3.047	LOC_Os11g31060	BAG domain containing protein
Os.4762.1.S1_at	0.598012	3.0392	LOC_Os10g38740	glutathione S-transferase GSTU6
Os.52944.1.A1_at	4.34639	3.039	LOC_Os06g09310	Zinc finger, C3HC4 type family protein
Os.49746.1.S1_at	2.28069	3.031	LOC_Os01g74020	myb-like DNA-binding domain, SHAQKYF class family protein
Os.17356.1.A1_a_at	1.68799	3.0212	LOC_Os11g15060	SAM dependent carboxyl methyltransferase family protein
Os.14901.1.A1_a_at	0.843095	3.0187	LOC_Os09g33820	phospholipase A1
Os.2915.1.S1_at	2.38326	3.0129	LOC_Os01g21250	Late embryogenesis abundant protein
Os.54859.1.S1_at	0.608273	3.01	LOC_Os04g49550	expressed protein
Os.24403.1.A1_at	1.03394	3.0067	LOC_Os03g17660	Conserved hypothetical protein.
OsAffx.23217.1.S1_x_at	0.598012	3.0037	LOC_Os01g12520	Mitochondrial carrier protein
Os.18633.1.S1_at	2.18406	3.0001	LOC_Os04g43710	phosphoenolpyruvate carboxylase kinase 4
Os.12633.1.S1_at	4.6998	2.9997	LOC_Os11g26790	Dehydrin family protein
Os.55281.1.S1_at	0.598012	2.9993	LOC_Os08g40200	serine/threonine protein phosphatase
Os.11983.1.S1_at	0.951765	2.996	LOC_Os03g04110	LysM domain containing protein
Os.29008.1.S1_x_at	1.74945	2.9884	LOC_Os01g08370	symbiosis-related disease resistance protein
Os.56891.1.S1_at	2.78061	2.9874	LOC_Os03g29930	expressed protein
Os.3927.3.S1_x_at	1.98751	2.9863	LOC_Os01g15000	lipase class 3 family protein
Os.16987.1.S1_at	0.598012	2.9835	LOC_Os04g47700	expressed protein
Os.37548.1.S1_at	2.62971	2.9757	LOC_Os05g34830	NAC23
Os.13968.2.S1_a_at	1.64491	2.9756	LOC_Os05g04700	Uncharacterized protein family protein
Os.18714.1.S1_a_at	2.95544	2.9746	LOC_Os10g14920	nodulin MtN21 family protein
Os.12342.1.S2_at	0.598012	2.9718	LOC_Os12g04204	Non-protein coding transcript, unclassifiable transcript.
Os.28823.1.S1_at	1.50028	2.9716	LOC_Os01g37750	Glutathione S-transferase, N-terminal domain containing protein
Os.32634.1.S1_at	1.23756	2.9695	LOC_Os07g48870	Myb-like DNA-binding domain containing protein
Os.50366.1.S1_x_at	0.598012	2.9686	LOC_Os10g26150	expressed protein
Os.51848.1.S1_x_at	4.34639	2.9664	LOC_Os10g31330	transposon protein , CACTA, En/Spm sub-class
Os.7339.1.S1_at	0.598012	2.9607	LOC_Os10g31850	CHY zinc finger family protein
Os.11094.1.A1_at	0.598012	2.9589	LOC_Os04g46220	AP2 domain containing protein
Os.28409.20.A1_a_at	0.674068	2.9496	LOC_Os05g03480	Isovaleryl-CoA dehydrogenase, mitochondrial precursor
Os.38309.1.S1_at	1.64491	2.9495	LOC_Os06g36390	expressed protein
Os.10861.1.S1_at	3.10106	2.9418	LOC_Os11g08100	Eukaryotic aspartyl protease family protein
Os.22907.1.S1_at	0.674068	2.9394	LOC_Os05g50190	protein kinase
Os.32340.1.S1_at	4.59128	2.9363	LOC_Os09g15680	hypothetical protein
Os.37834.1.S1_a_at	0.787022	2.9357	LOC_Os04g58280	Stem-specific protein TSJT1
Os.17446.1.S1_at	2.28069	2.9353	LOC_Os04g48270	F-box family protein
Os.11960.1.S1_at	2.68664	2.9346	LOC_Os07g48160	Alpha-galactosidase precursor
Os.8052.1.S1_at	1.74945	2.9324	LOC_Os03g51390	expressed protein
Os.11945.1.S1_at	3.68269	2.906	LOC_Os08g29660	WRKY DNA binding domain containing protein
Os.9486.1.S1_at	1.43392	2.9042	LOC_Os06g28124	Protein of unknown function DUF563 family protein.
Os.27505.1.S1_at	0.982252	2.9034	LOC_Os01g57854	Pectinesterase (EC 3.1.1.11) (Pectin methylesterase) (PE).
Os.56257.1.S1_at	4.026	2.8933	LOC_Os05g46750	Protein kinase domain containing protein
Os.22911.1.S1_a_at	0.598012	2.8843	LOC_Os06g01630	pyruvate dehydrogenase complex dihydrolipoamide acetyltransferase
Os.8741.1.S1_at	0.598012	2.8835	LOC_Os03g12820	Poly polymerase catalytic domain containing protein
Os.52219.1.A1_at	0.787022	2.8703	LOC_Os02g04640	myb-like DNA-binding domain, SHAQKYF class family protein
Os.51916.1.S1_at	2.56237	2.8678	LOC_Os01g39030	hypothetical protein
Os.6620.1.S1_at	2.62971	2.8627	LOC_Os03g52390	type II proteinase inhibitor family protein
Os.49448.1.S1_at	1.68799	2.8512	LOC_Os01g72210	early-responsive to dehydration protein
Os.27534.1.A1_at	0.875561	2.8508	LOC_Os02g13140	Xaa-Pro dipeptidase
Os.8367.1.S1_at	0.653077	2.8481	LOC_Os08g02490	AT hook motif family protein
Os.24831.2.S1_at	0.874226	2.8423	LOC_Os04g04840	retrotransposon protein
Os.27230.1.A1_at	1.84343	2.8341	LOC_Os12g05330	expressed protein
Os.855.1.S1_at	2.07547	2.8317	LOC_Os01g03730	S1/P1 Nuclease family protein
Os.20617.2.S1_x_at	0.598012	2.8298	LOC_Os07g46280	Glycosyl hydrolase family 1 protein
Os.51833.1.S1_x_at	0.653077	2.8278	LOC_Os07g09050	exostosin family protein
Os.52902.1.S1_at	4.25604	2.8278	LOC_Os07g40000	LOB domain protein 37
Os.27797.1.A1_at	2.02651	2.8248	LOC_Os03g06570	IQ calmodulin-binding motif family protein
Os.54566.1.S1_at	0.787022	2.8227	LOC_Os02g35940	2-Hydroxyisoflavanone dehydratase
Os.53660.1.S1_at	1.74945	2.8197	LOC_Os02g43790	AP2 domain containing protein
Os.17164.1.S1_s_at	0.843095	2.8166	LOC_Os02g32970	hydrolase, alpha/beta fold family protein
Os.51933.1.S1_at	0.984192	2.8165	LOC_Os11g07450	Zinc finger, C3HC4 type family protein
Os.20221.1.S1_at	0.966689	2.8147	LOC_Os09g21710	AN1-like Zinc finger family protein
Os.551.1.S1_at	0.598012	2.8133	LOC_Os01g08110	UDP-glucoronosyl and UDP-glucosyl transferase familyprotein
Os.11570.1.S1_s_at	2.68664	2.8107	LOC_Os05g41590	Glycerol-3-phosphate dehydrogenase
Os.24969.1.A1_at	0.681172	2.8064	LOC_Os06g03980	Hypothetical protein.
OsAffx.26788.1.S1_at	0.598012	2.7986	LOC_Os05g08620	expressed protein
Os.20335.1.S1_at	3.2205	2.7981	LOC_Os01g50440	AWPM-19-like family protein.
Os.20541.1.S1_at	2.28069	2.7755	LOC_Os03g37840	Potassium transporter 1
Os.24493.1.A1_at	1.47181	2.7755	LOC_Os08g37500	expressed protein
Os.38299.1.S1_at	2.02651	2.7726	LOC_Os07g02330	Protein phosphatase 2C containing protein
OsAffx.11535.1.S1_at	0.598012	2.7691	LOC_Os01g49720	glutathione S-transferase GSTU6
Os.4651.1.S1_at	0.982252	2.7668	LOC_Os07g48710	VQ motif family protein
OsAffx.6093.1.S1_at	3.5699	2.7657	LOC_Os08g40250	expressed protein
Os.47761.1.S1_at	2.62556	2.7649	LOC_Os03g13310	Myb-like DNA-binding domain containing protein
Os.33758.2.S1_x_at	0.608273	2.764	LOC_Os01g09460	Hexokinase 1
Os.12111.1.S1_at	0.875561	2.764	LOC_Os09g26620	Dormancyauxin associated family protein.
Os.8427.1.S1_s_at	2.07547	2.761	LOC_Os01g58194	Thioredoxin domain 2 containing protein.
Os.54900.1.S1_at	0.923731	2.7593	LOC_Os01g66990	hypothetical protein
OsAffx.19773.1.S1_at	3.89684	2.7566	LOC_Os12g22090	expressed protein
OsAffx.31107.1.S1_at	0.598012	2.7556	LOC_Os09g09400	retrotransposon protein , Ty3-gypsy subclass
Os.35681.1.S1_at	0.653077	2.7544	LOC_Os07g04050	hypothetical protein
Os.8742.1.S1_at	0.681172	2.7535	LOC_Os03g19250	AMP-binding enzyme family protein
Os.52136.1.S1_at	0.598012	2.7461	LOC_Os03g59430	Raffinose synthase or seed imbibition protein Sip1 containing protein
Os.7901.1.S1_at	1.03394	2.7446	LOC_Os04g58850	Harpin-induced protein 1 containing protein
Os.31771.2.S1_at	0.598012	2.7438	LOC_Os03g51479	Maf-like protein family protein.
Os.11179.1.S1_at	1.64491	2.7336	LOC_Os03g16780	ankyrin repeat family protein
Os.6585.1.S1_at	0.787022	2.7332	LOC_Os04g53210	expressed protein
Os.52791.1.S1_at	1.08632	2.7312	LOC_Os09g39960	Dynamin-related protein 1C
Os.6116.1.S1_at	1.57209	2.7268	LOC_Os12g38150	thaumatin-like cytokinin-binding protein
Os.27014.1.S1_at	0.843095	2.7258	LOC_Os04g58330	expressed protein
Os.1637.1.S1_at	0.598012	2.7242	LOC_Os01g02020	acetyl-CoA acetyltransferase, cytosolic 2
Os.53670.1.S1_at	0.598012	2.7215	LOC_Os05g15880	Xylanase inhibitor protein 2 precursor
OsAffx.12797.1.S1_s_at	0.875561	2.7205	LOC_Os03g09140	Ras-related protein Rab-6A
Os.11418.1.S1_at	0.598012	2.7195	LOC_Os12g34350	expressed protein
Os.10378.3.S1_s_at	0.598012	2.7176	LOC_Os01g72570	expressed protein
OsAffx.3602.1.S1_at	0.598012	2.7145	LOC_Os03g53390	expressed protein
Os.6671.2.S1_x_at	2.62556	2.7142	LOC_Os05g39930	U-box domain containing protein
Os.28418.1.S1_a_at	0.598012	2.7082	LOC_Os06g41360	Ribose-phosphate pyrophosphokinase 2
Os.50492.1.S1_at	2.7184	2.7067	LOC_Os09g15420	UDP-glucose 4-epimerase GEPI48
Os.24913.1.A1_at	2.18406	2.7024	LOC_Os04g48260	Zinc finger, C3HC4 type family protein
Os.53478.1.S1_at	2.02651	2.7011	LOC_Os11g29500	expressed protein
Os.7513.1.S1_at	0.787022	2.6996	LOC_Os11g39220	Acyl-coenzyme A oxidase 2, peroxisomal precursor
OsAffx.29958.1.S1_at	0.598012	2.6921	LOC_Os09g21180	Homeobox domain containing protein
OsAffx.14410.1.S1_s_at	0.598012	2.6918	LOC_Os04g54230	expressed protein
Os.10401.1.S1_s_at	0.961856	2.6908	LOC_Os08g42350	MtN3-like protein.
Os.6286.1.S1_at	1.68799	2.688	LOC_Os12g24040	Glycosyl hydrolase family 9 protein
Os.12069.1.S1_at	0.598012	2.6842	LOC_Os02g55890	Pyrophosphate-energized vacuolar membrane proton pump
Os.11510.1.S1_s_at	4.12991	2.683	LOC_Os09g31430	Glycosyl hydrolase family 1 protein
Os.156.2.S1_x_at	0.598012	2.6814	LOC_Os06g51150	Catalase isozyme B
Os.52780.1.S1_at	0.982252	2.6803	LOC_Os05g07710	SVP1-like protein 2
Os.3350.1.S1_at	0.598012	2.6781	LOC_Os10g25130	Alanine aminotransferase 2
Os.3749.1.S1_at	0.598012	2.6729	LOC_Os01g12270	expressed protein
Os.6594.1.S1_at	0.984192	2.6718	LOC_Os11g24510	Serine carboxypeptidase family protein
OsAffx.24336.1.S1_x_at	0.875561	2.67	LOC_Os02g19924	Conserved hypothetical protein.
Os.26828.1.A1_at	0.990365	2.6695	LOC_Os11g26130	Protein kinase domain containing protein
Os.11176.1.S1_at	2.02651	2.6682	LOC_Os02g57400	2-phosphoglycerate kinase
OsAffx.7733.1.S1_at	0.961856	2.6654	LOC_Os12g29330	No apical meristem protein
Os.17424.1.S1_x_at	0.864766	2.6652	LOC_Os03g24730	ARM repeat fold domain containing protein.
Os.8851.1.S1_at	2.62556	2.6622	LOC_Os08g35630	MTD1
Os.38999.1.S1_at	0.598012	2.6554	LOC_Os12g27830	oxidoreductase, short chain dehydrogenase/reductasefamily protein
Os.13866.2.S1_at	1.63566	2.6527	LOC_Os03g55660	nucleoporin
Os.55991.1.S1_at	1.28994	2.6513	LOC_Os10g39090	expressed protein
OsAffx.2825.1.S1_x_at	3.5699	2.6447	LOC_Os02g32140	AP2 domain containing protein
Os.11775.1.S2_at	3.89684	2.644	LOC_Os01g53920	Leucine Rich Repeat family protein
Os.5356.1.S1_at	0.984192	2.6422	LOC_Os01g38980	calmodulin-binding family protein
Os.30200.1.S1_at	4.59128	2.6372	LOC_Os11g47840	rhomboid family protein
Os.38447.1.S1_s_at	0.875561	2.6299	LOC_Os06g07030	AP2 domain containing protein
Os.55236.1.S1_at	0.966689	2.6275	LOC_Os02g37970	senescence-associated protein
Os.10360.1.S1_at	3.8214	2.6209	LOC_Os10g38110	Cytochrome P450 family protein
Os.53880.1.S1_at	0.929836	2.6197	LOC_Os08g26880	bZIP transcription factor family protein
Os.23764.1.S1_at	4.8319	2.6101	LOC_Os12g33230	F-box domain containing protein
Os.7053.1.S1_at	0.598012	2.609	LOC_Os01g65380	Patellin-5
Os.14139.1.S1_at	0.664389	2.5967	LOC_Os04g31340	SNF1-related protein kinase regulatory gamma subunit1
Os.22661.2.S1_x_at	2.28069	2.5959	LOC_Os09g36770	C2 domain-containing protein
Os.23678.1.A1_at	2.49534	2.5914	LOC_Os12g21789	Glycoside hydrolase, family 43 protein.
OsAffx.7288.1.S1_at	1.84343	2.5907	LOC_Os11g33970	expressed protein
Os.46022.1.S1_at	0.598012	2.5845	LOC_Os07g02850	expressed protein
Os.23156.1.S1_at	1.68799	2.584	LOC_Os02g02320	Serine carboxypeptidase III precursor
Os.5049.1.S1_at	2.18406	2.5835	LOC_Os10g20470	MATE efflux family protein
OsAffx.27769.1.S1_at	3.04681	2.5833	LOC_Os06g22460	NB-ARC domain containing protein
OsAffx.24777.1.S1_at	3.10106	2.5807	LOC_Os02g48150	expressed protein
Os.51359.1.S1_at	3.8214	2.5802	LOC_Os07g48680	Zinc finger, C3HC4 type family protein
Os.25208.1.S1_at	0.787022	2.5795	LOC_Os04g01600	D-isomer specific 2-hydroxyacid dehydrogenase, NAD binding domain containing protein
Os.49503.1.S1_at	0.982252	2.5793	LOC_Os03g27080	Anther ethylene-upregulated protein ER1 (Fragment).
Os.15144.1.S1_a_at	0.598012	2.578	LOC_Os12g40550	amidase, hydantoinase/carbamoylase family protein
Os.10107.2.S1_x_at	0.961856	2.5777	LOC_Os04g58700	leucine-rich repeat transmembrane protein kinase
Os.5940.1.S1_at	3.2205	2.577	LOC_Os01g50370	Protein kinase domain containing protein
Os.23052.1.S1_at	0.961856	2.5763	LOC_Os02g46473	Conserved hypothetical protein.
Os.5917.1.S1_a_at	1.63566	2.5761	LOC_Os02g17320	uridine kinase family protein
Os.32123.1.S1_at	4.6998	2.5758	LOC_Os01g02930	glycosyltransferase
Os.54425.1.S1_at	0.966689	2.5752	LOC_Os05g46000	Ras-related protein Rab7
Os.36767.1.S1_at	3.10106	2.5742	LOC_Os01g04330	EF hand family protein
Os.406.1.S1_a_at	2.12283	2.574	LOC_Os03g17700	Mitogen-activated protein kinase homolog 6
Os.52036.1.S1_at	2.59768	2.5731	LOC_Os05g31020	Eukaryotic peptide chain release factor subunit 1-2
Os.53457.1.S1_at	2.59768	2.5698	LOC_Os01g51040	expressed protein
Os.10839.1.S1_at	3.27792	2.5687	LOC_Os03g16350	DNA-binding protein
OsAffx.4731.1.S1_s_at	2.62971	2.5685	LOC_Os06g05430	expressed protein
Os.10384.1.S1_at	1.15865	2.5681	LOC_Os03g10950	protein phosphatase 2C family protein
Os.22711.1.A1_at	1.98751	2.5646	LOC_Os03g06350	uncharacterized plant-specific domain TIGR01568 family protein
Os.17036.1.S1_x_at	2.02651	2.5629	LOC_Os05g03620	protein kinase family protein
Os.52689.1.S1_at	0.653077	2.5611	LOC_Os03g48310	Plasma membrane ATPase 3
Os.46418.1.S1_at	3.38032	2.5592	LOC_Os10g39100	Protein of unknown function, DUF614 containing protein
Os.51360.1.S1_at	1.41968	2.5557	LOC_Os07g09620	Hypothetical protein.
Os.4327.1.S1_at	3.38032	2.5535	LOC_Os03g03700	MLO protein homolog 1
Os.12415.1.S1_at	3.38032	2.5528	LOC_Os09g02180	expressed protein
Os.19130.1.S1_at	3.38032	2.5434	LOC_Os06g15370	POT family protein
OsAffx.24166.1.S1_at	1.63566	2.5416	LOC_Os02g08440	WRKY transcription factor
Os.3406.1.S1_at	3.38032	2.5403	LOC_Os04g51160	transposon protein , unclassified
Os.35448.1.S1_at	0.664389	2.5395	LOC_Os05g07690	Thioredoxin-like protein.
Os.19165.1.S1_at	2.18406	2.538	LOC_Os11g29900	expressed protein
Os.6139.1.S1_at	3.04681	2.5363	LOC_Os08g34580	trehalose-6-phosphate synthase
Os.19401.1.S1_at	2.28069	2.5361	LOC_Os03g04100	expressed protein
Os.6118.1.S1_at	2.28069	2.5325	LOC_Os11g05700	ABC transporter family protein
Os.20717.1.S1_at	1.98751	2.5322	LOC_Os01g61460	expressed protein
Os.5044.1.S1_at	4.25604	2.5311	LOC_Os01g50410	Protein kinase domain containing protein
Os.11942.1.S1_at	0.872722	2.5248	LOC_Os04g48390	SPX domain-containing protein
Os.57464.1.S1_x_at	0.598012	2.5236	LOC_Os11g10510	Alcohol dehydrogenase 2
OsAffx.4557.1.S1_s_at	2.78061	2.5214	LOC_Os05g39250	expressed protein
Os.55448.1.S1_at	3.04681	2.5188	LOC_Os02g11870	expressed protein
Os.10370.1.S1_x_at	2.59768	2.5183	LOC_Os06g21240	Glycine rich protein family protein
Os.23560.1.S1_at	2.42223	2.5092	LOC_Os04g45970	Glutamate dehydrogenase
Os.50349.2.S1_at	0.872722	2.5091	LOC_Os04g09570	expressed protein
Os.3390.1.S1_at	1.03394	2.5007	LOC_Os07g37210	Myb-like DNA-binding domain containing protein
OsAffx.193.1.S1_x_at	0.787022	2.5007	LOC_Os10g25030	Red chlorophyll catabolite reductase
Os.55093.1.S1_at	2.59768	2.4972	LOC_Os03g04370	expressed protein
Os.7235.1.S1_at	4.34639	2.4965	LOC_Os03g21030	GRAB2 protein
Os.21629.1.S1_at	2.38326	2.4905	LOC_Os09g39940	Plastocyanin-like domain containing protein
Os.33687.1.S1_at	3.27792	2.4878	LOC_Os01g19800	Zinc finger, C3HC4 type family protein
OsAffx.29953.1.S1_at	1.03394	2.4863	LOC_Os09g20990	expressed protein
Os.46073.1.A1_at	0.961856	2.4854	LOC_Os04g33150	Desiccation-related protein PCC13-62 precursor
OsAffx.11964.1.S1_at	0.664389	2.4846	LOC_Os02g09840	calcium-binding EF hand family protein
Os.48871.1.A1_at	0.843095	2.4841	LOC_Os05g27790	expressed protein
Os.12145.1.S1_at	2.42223	2.4824	LOC_Os02g47470	Cytochrome P450 family protein
Os.10845.1.S1_s_at	0.598012	2.4768	LOC_Os03g60370	histidine acid phosphatase family protein
Os.27573.1.S1_at	0.598012	2.4714	LOC_Os11g35320	BSD domain containing protein
Os.16401.1.S1_at	2.62971	2.4704	LOC_Os03g21380	EF hand family protein
OsAffx.24138.1.S1_s_at	3.73149	2.4688	LOC_Os02g06710	expressed protein
Os.9759.1.S1_x_at	1.28994	2.4688	LOC_Os05g46520	Polygalacturonase family protein
Os.50175.2.S1_at	1.57209	2.4668	LOC_Os04g51820	Cation transport protein
Os.33121.1.S1_at	1.63566	2.4591	LOC_Os03g12470	WAK-like kinase
Os.27290.1.A1_at	0.843095	2.4564	LOC_Os06g07600	alkaline alpha galactosidase 2
OsAffx.27485.1.S1_at	1.23756	2.4538	LOC_Os06g07180	expressed protein
Os.56260.1.S1_at	2.62971	2.442	LOC_Os08g09710	F-box domain containing protein
Os.9051.1.S1_at	0.608273	2.4396	LOC_Os02g10690	Targeting protein for Xklp2 containing protein
Os.17797.1.A1_at	2.07547	2.4379	LOC_Os02g44880	Conserved hypothetical protein.
Os.7731.1.S1_at	4.25604	2.4377	LOC_Os01g11520	Zinc finger, C3HC4 type family protein
OsAffx.15137.1.S1_at	3.10106	2.4297	LOC_Os05g47650	DNA-binding protein RAV1
Os.27145.1.S1_at	1.43392	2.426	LOC_Os01g59100	glucosyltransferase
Os.39008.1.S1_at	1.68799	2.4252	LOC_Os11g38610	expressed protein
Os.20557.1.S1_s_at	0.875561	2.4229	LOC_Os11g10760	Leucine Rich Repeat family protein
OsAffx.20681.1.S1_at	3.07742	2.4212	LOC_Os10g09710	hypothetical protein
Os.20579.1.S1_at	0.951765	2.4183	LOC_Os01g52750	Subtilisin N-terminal Region family protein
Os.4657.1.S1_at	2.12283	2.4151	LOC_Os02g50940	F-box family protein
Os.55561.1.S1_at	0.864766	2.4123	LOC_Os07g39960	Zinc finger, C2H2 type family protein
Os.46628.1.S1_x_at	0.598012	2.4109	LOC_Os10g40570	flavin-containing monooxygenase family protein
Os.25211.1.S1_at	2.28069	2.4031	LOC_Os05g48230	expressed protein
Os.39943.2.A1_at	0.843095	2.403	LOC_Os10g05680	expressed protein
Os.6662.1.S1_at	3.68269	2.3966	LOC_Os05g44900	expressed protein
Os.6034.1.S1_at	1.47181	2.3945	LOC_Os01g09700	1-aminocyclopropane-1-carboxylate synthase 7
Os.15580.1.S1_at	3.89684	2.3846	LOC_Os03g42600	expressed protein
Os.24906.1.S1_at	3.46806	2.3838	LOC_Os01g72460	NADPH:quinone oxidoreductase
Os.31430.1.S1_at	0.787022	2.3838	LOC_Os07g13830	expressed protein
Os.13102.1.S1_at	0.803671	2.382	LOC_Os01g55650	patatin
Os.27438.1.S1_a_at	2.18406	2.3811	LOC_Os08g05320	expressed protein
OsAffx.11919.1.S1_s_at	0.966689	2.3781	LOC_Os02g06530	Armadillo/beta-catenin-like repeat family protein
OsAffx.10967.4.S1_at	2.12283	2.3768	LOC_Os01g08600	expressed protein
Os.54118.1.A1_at	3.27792	2.3715	LOC_Os11g42030	expressed protein
OsAffx.28387.1.S1_s_at	0.598012	2.3701	LOC_Os07g10420	expressed protein
Os.27383.2.S1_x_at	0.598012	2.3684	LOC_Os03g48710	expressed protein
OsAffx.28166.1.S1_s_at	0.598012	2.3683	LOC_Os06g48210	ATP-dependent helicase DDX41
Os.25453.1.A1_at	1.09133	2.3679	LOC_Os03g55590	myb-like DNA-binding domain, SHAQKYF class family protein
OsAffx.11631.1.S1_x_at	4.46612	2.3669	LOC_Os01g57073	Peptidase M16, C-terminal domain containing protein.
Os.18654.1.S1_x_at	2.28069	2.3649	LOC_Os08g36630	Eukaryotic-type carbonic anhydrase family protein
Os.15191.1.S1_s_at	0.991161	2.3631	LOC_Os05g41220	SNF1-related protein kinase regulatory beta subunit1
Os.55513.1.S1_at	1.15865	2.3606	LOC_Os06g11810	dehydration stress-induced protein
Os.52555.1.S1_at	4.6998	2.3605	LOC_Os06g46920	NAD dependent epimerase/dehydratase family protein
OsAffx.26636.1.S1_x_at	0.598012	2.3604	LOC_Os04g56580	expressed protein
Os.49426.1.S1_at	3.68269	2.3596	LOC_Os08g39160	Phosphoribosylglycinamide formyltransferase, chloroplast precursor
OsAffx.13437.1.S1_at	3.38032	2.3584	LOC_Os03g50280	expressed protein
Os.15076.1.S1_at	1.28994	2.3551	LOC_Os04g02900	Pyruvate dehydrogenase E1 component alpha subunit
Os.11018.1.S1_at	3.68269	2.3546	LOC_Os08g33710	Extracellular ribonuclease LE precursor
Os.15175.1.S1_at	2.62556	2.3543	LOC_Os04g31030	Nitrate-induced NOI protein
Os.10591.1.S1_at	2.56237	2.3541	LOC_Os04g50790	Aldose reductase-related protein
Os.33210.1.S1_at	0.984192	2.3534	LOC_Os01g68570	expressed protein
Os.9729.1.S1_a_at	0.681172	2.3482	LOC_Os02g17390	Peroxisomal fatty acid beta-oxidation multifunctional protein
Os.456.1.S1_a_at	1.68799	2.3467	LOC_Os05g18604	Serine carboxypeptidase II-2 precursor
Os.50381.1.S1_at	0.787022	2.3404	LOC_Os11g09150	expressed protein
Os.6405.1.S2_at	1.68799	2.3397	LOC_Os09g21210	beta-glucan binding protein
Os.10272.1.S1_at	1.68799	2.3376	LOC_Os08g20570	Chloride channel-like protein CLC-g
Os.11808.2.S1_x_at	1.47181	2.3321	LOC_Os03g06580	expressed protein
Os.27640.1.A1_s_at	0.681172	2.329	LOC_Os12g36680	expressed protein
OsAffx.23090.1.S1_x_at	1.74945	2.3282	LOC_Os01g02440	Ser/Thr receptor-like kinase
Os.27175.1.S1_a_at	2.38326	2.3282	LOC_Os07g12890	ZIP zinc/iron transport family protein
Os.140.3.S1_x_at	1.43392	2.3273	LOC_Os04g58810	CAF1 family ribonuclease containing protein
Os.9836.1.S1_at	1.33713	2.3271	LOC_Os11g10590	hypothetical protein
Os.11331.1.S1_at	0.929836	2.3262	LOC_Os08g10500	expressed protein
Os.19187.1.S1_at	3.73149	2.3239	LOC_Os02g10470	calcium-binding EF hand family protein
Os.57573.1.S1_at	0.598012	2.3237	LOC_Os11g06130	PHD-finger family protein
Os.21563.1.S2_at	2.59768	2.3228	LOC_Os01g07120	AP2 domain containing protein
Os.54145.2.S1_at	3.89684	2.319	LOC_Os04g57739	Conserved hypothetical protein.
Os.17942.1.S1_at	2.78061	2.3184	LOC_Os06g45110	expressed protein
Os.20617.2.S1_s_at	0.598012	2.3174	LOC_Os03g20710	Glycosyl hydrolase family 1 protein
Os.21066.1.S1_at	0.984192	2.3157	LOC_Os03g56250	wound and phytochrome signaling involved receptor like kinase
Os.9992.1.S1_a_at	0.664389	2.3142	LOC_Os01g58380	3-hydroxybutyryl-CoA dehydrogenase
Os.6669.1.S1_at	2.59768	2.3132	LOC_Os07g40890	expressed protein
Os.53678.1.S1_at	1.64491	2.3132	LOC_Os08g19694	Disease resistance protein family protein.
Os.8450.2.S1_at	2.12283	2.3123	LOC_Os06g36180	amino acid transporter
Os.18948.1.S1_at	0.598012	2.3102	LOC_Os02g04840	Arabinose kinase
Os.34258.1.S1_at	0.787022	2.3096	LOC_Os01g57450	universal stress protein
Os.8051.2.S1_x_at	0.598012	2.308	LOC_Os11g47820	Glucan endo-1,3-beta-glucosidase precursor
Os.7612.1.S1_at	1.68799	2.3066	LOC_Os03g60840	Bowman-Birk serine protease inhibitor family protein
OsAffx.14373.1.S1_s_at	2.49534	2.3061	LOC_Os04g52090	AP2 domain containing protein
Os.10051.1.S1_at	2.59768	2.3058	LOC_Os09g36990	expressed protein
Os.48412.1.A1_at	0.598012	2.2988	LOC_Os08g38890	expressed protein
Os.31293.1.S1_at	0.598012	2.2955	LOC_Os01g70500	expressed protein
Os.11407.1.S1_at	3.68269	2.2948	LOC_Os04g57550	amine oxidase, flavin-containing family protein
Os.56875.1.S1_at	2.7184	2.2944	LOC_Os08g34390	transposon protein , CACTA, En/Spm sub-class
OsAffx.26679.1.S1_at	1.84343	2.2942	LOC_Os05g01610	Chromosome condensation factor
Os.15471.1.S1_at	3.68269	2.294	LOC_Os07g44410	WD40-like Beta Propeller Repeat family protein
Os.27156.1.S1_at	2.28069	2.2929	LOC_Os07g12800	expressed protein
Os.5583.1.S1_at	3.2205	2.2928	LOC_Os11g40660	hypothetical protein
Os.13010.1.S1_a_at	1.74945	2.2911	LOC_Os04g48060	Activator 1 40 kDa subunit
Os.28112.1.S1_at	0.598012	2.2864	LOC_Os01g72340	Glycosyl hydrolases family 2
Os.7289.2.S1_at	0.598012	2.2824	LOC_Os02g11760	PDR5-like ABC transporter
Os.20548.1.S1_at	0.982252	2.2822	LOC_Os04g51680	hypothetical protein
Os.12995.1.S1_at	3.73149	2.2798	LOC_Os04g59420	expressed protein
Os.38022.1.S1_at	0.598012	2.2791	LOC_Os01g49710	Glutathione S-transferase, N-terminal domain containing protein
Os.32252.1.S1_at	1.23756	2.2785	LOC_Os01g48460	No apical meristem protein
Os.17653.1.S1_at	0.598012	2.2766	LOC_Os03g55870	integral membrane protein
Os.6548.1.S1_at	1.63566	2.2763	LOC_Os02g42600	C-terminal domain phosphatase-like 1
Os.19480.1.S1_at	0.874226	2.2745	LOC_Os03g20870	Zinc finger, C3HC4 type family protein
OsAffx.5923.1.S1_at	2.95544	2.2733	LOC_Os08g25380	Serine/threonine-protein kinase BRI1-like 1 precursor
OsAffx.11943.1.S1_s_at	0.964673	2.2731	LOC_Os02g09060	Zn-finger in ubiquitin-hydrolases and other protein
Os.35044.2.S1_x_at	3.38032	2.272	LOC_Os01g32364	Beta-glucosidase.
Os.21574.1.S1_a_at	2.62556	2.269	LOC_Os03g46660	Glucan endo-1,3-beta-glucosidase 7 precursor
Os.14665.1.S1_at	1.41968	2.2659	LOC_Os03g45730	Zinc knuckle family protein
Os.2331.1.S1_x_at	4.25604	2.2651	LOC_Os12g02040	Hypoxia induced protein conserved region containing protein
Os.12735.1.S1_at	2.28069	2.261	LOC_Os11g44810	auxin-repressed protein-like protein ARP1
Os.72.1.S1_s_at	0.608273	2.2602	LOC_Os01g16350	Hydroxymethylglutaryl-CoA lyase, mitochondrial precursor
Os.37531.1.S1_at	2.12283	2.2582	LOC_Os06g33330	expressed protein
Os.8371.2.S1_x_at	0.681172	2.258	LOC_Os05g30980	RNA recognition motif family protein
Os.51394.1.S1_at	3.89684	2.2558	LOC_Os05g07890	Embryo-specific protein 3, containing protein
Os.12326.1.S1_s_at	4.8319	2.2529	LOC_Os07g42160	RelA/SpoT containing protein
Os.27712.2.S1_x_at	0.961856	2.2525	LOC_Os06g48510	choline monooxygenase, chloroplast precursor
Os.38834.1.S1_at	1.43392	2.2515	LOC_Os04g33070	hypothetical protein
Os.10570.1.S1_at	3.27792	2.2501	LOC_Os06g35960	HSF-type DNA-binding domain containing protein
Os.51245.1.S1_at	0.681172	2.2494	LOC_Os02g32450	expressed protein
OsAffx.3088.1.S1_at	1.41968	2.2467	LOC_Os02g56140	Helix-loop-helix DNA-binding domain containing protein
Os.4155.1.S1_at	0.966689	2.2434	LOC_Os12g43630	Malate dehydrogenase, glyoxysomal precursor
OsAffx.16444.1.S1_at	0.929836	2.239	LOC_Os07g27670	WRKY DNA binding domain containing protein
OsAffx.23225.1.S1_at	1.08632	2.2382	LOC_Os01g13430	CAS/CSE protein, C-terminus containing protein
OsAffx.12442.1.S1_at	0.875561	2.2372	LOC_Os02g41580	Protein kinase domain containing protein
Os.10131.1.S1_a_at	1.47181	2.2348	LOC_Os05g51670	UDP-glucose 4-epimerase GEPI48
Os.9336.1.S1_at	1.68799	2.2305	LOC_Os08g43550	Myb-related protein Zm38
Os.20863.1.S1_at	1.23756	2.2298	LOC_Os01g62970	expressed protein
Os.11203.1.S1_at	0.951765	2.2298	LOC_Os01g69830	SBP domain containing protein
Os.9841.1.S1_at	0.681172	2.2288	LOC_Os03g10390	expressed protein
Os.11584.1.S1_s_at	4.91899	2.2283	LOC_Os03g08999	Alcohol dehydrogenase ADH.
OsAffx.18758.1.S1_at	2.18406	2.2268	LOC_Os11g09110	Leucine Rich Repeat family protein
Os.2938.1.S1_at	2.95544	2.2255	LOC_Os10g39640	Expansin-like 3 precursor
Os.38120.1.S1_at	2.95544	2.2243	LOC_Os07g49280	expressed protein
Os.411.2.S1_x_at	3.8214	2.2226	LOC_Os01g64730	G-box binding factor 4
Os.7957.1.S1_at	0.598012	2.2221	LOC_Os02g48840	Dual specificity phosphatase, catalytic domain containing protein
Os.8136.1.A1_at	2.95544	2.2211	LOC_Os06g40030	D-mannose binding lectin family protein
Os.50822.1.S1_at	1.50028	2.2196	LOC_Os12g03720	SIS domain containing protein
Os.55387.1.S1_at	3.89684	2.2188	LOC_Os07g42200	Protein kinase APK1B, chloroplast precursor
Os.10078.1.S1_at	1.47181	2.215	LOC_Os09g31470	#N/A
Os.12812.1.S1_at	1.63566	2.2144	LOC_Os05g28210	Embryonic abundant protein 1
Os.52211.1.S1_at	1.98751	2.2124	LOC_Os07g40870	expressed protein
Os.3748.1.S1_at	1.13467	2.2116	LOC_Os01g12260	Vacuolar ATP synthase subunit E
Os.648.1.S1_at	2.78061	2.2088	LOC_Os01g43480	ATPase, AAA family protein
Os.38367.1.S1_s_at	3.27792	2.2085	LOC_Os03g51050	Peptide transporter PTR2
Os.23397.1.S2_at	0.990365	2.2068	LOC_Os08g37874	2-nitropropane dioxygenase-like protein.
OsAffx.12910.1.S1_at	0.598012	2.2044	LOC_Os03g18150	Serine/threonine phosphatase type 2c
Os.22681.1.S1_at	3.8214	2.2034	LOC_Os01g41810	Cytochrome P450 family protein
Os.17079.1.S1_at	1.57209	2.2033	LOC_Os04g58420	MLO-like protein 14
Os.15798.1.S1_at	0.991161	2.2018	LOC_Os06g07040	AUX/IAA family protein
Os.5476.1.S1_at	0.598012	2.2015	LOC_Os05g32630	Mitochondrial carrier protein
Os.8776.1.S1_at	0.598012	2.2004	LOC_Os03g64219	Ovarian tumour, otubain domain containing protein.
Os.11064.1.S1_a_at	0.653077	2.1984	LOC_Os10g25010	Caltractin
Os.54360.1.S1_at	0.598012	2.1937	LOC_Os03g44530	expressed protein
Os.51663.1.S1_at	0.598012	2.1934	LOC_Os04g50760	IBR domain containing protein
Os.49786.1.S1_at	0.961856	2.1933	LOC_Os06g36320	Leucine Rich Repeat family protein
Os.8559.1.S1_at	2.89558	2.1922	LOC_Os06g44190	hypothetical protein
Os.315.1.S1_at	0.598012	2.1902	LOC_Os03g39710	Sugar carrier protein C
Os.13708.2.A1_at	3.46806	2.1879	LOC_Os03g22790	Glycosyl hydrolase family 14 protein
OsAffx.4277.1.S1_s_at	1.64491	2.1876	LOC_Os05g08750	cold-induced glucosyl transferase
Os.8361.1.S1_at	0.598012	2.1875	LOC_Os10g28200	NAD dependent epimerase/dehydratase family protein
Os.3046.1.S1_at	0.598012	2.1846	LOC_Os10g33620	Ubiquitin family protein
OsAffx.23673.1.S1_at	1.43392	2.1817	LOC_Os01g45670	hypothetical protein
Os.5247.1.S1_at	0.598012	2.1787	LOC_Os03g16400	expressed protein
Os.2677.1.S1_at	0.875561	2.1774	LOC_Os07g48830	galactinol synthase 3
Os.10279.1.S1_at	1.03394	2.1772	LOC_Os01g64520	Uricase
Os.9492.1.S1_a_at	2.78061	2.1763	LOC_Os02g36880	No apical meristem protein
Os.52137.1.S1_at	3.38032	2.1754	LOC_Os04g42980	zinc finger family protein
Os.8897.1.S1_at	0.864766	2.1743	LOC_Os06g44150	magnesium transporter CorA-like family protein
Os.25124.1.A1_at	4.8319	2.1727	LOC_Os12g36630	fiber protein Fb19
Os.34167.2.S1_at	0.598012	2.172	LOC_Os01g26970	expressed protein
Os.11773.1.S1_at	2.38326	2.1709	LOC_Os05g27730	WRKY DNA binding domain containing protein
Os.32948.1.S1_at	1.03394	2.1707	LOC_Os07g32420	Bromodomain containing protein
OsAffx.26700.1.S1_s_at	4.026	2.1701	LOC_Os05g02890	ABC transporter family protein
Os.12241.1.S1_at	1.23756	2.1677	LOC_Os03g14050	SCUTL1
Os.49891.1.S1_at	2.28069	2.1634	LOC_Os07g03060	expressed protein
Os.8793.1.S1_at	4.34639	2.1613	LOC_Os06g10520	pantothenate kinase family protein
Os.12743.1.S1_at	1.09133	2.1603	LOC_Os11g32240	Cytochrome P450 51
Os.27438.2.S1_x_at	0.598012	2.1596	LOC_Os07g19550	expressed protein
Os.8957.1.S1_a_at	2.28069	2.1561	LOC_Os01g63060	phosphatidic acid phosphatase
OsAffx.22469.1.S1_x_at	3.46806	2.153	LOC_Os07g07040	expressed protein
Os.10579.1.S1_at	2.59768	2.1523	LOC_Os08g02700	Fructose-bisphosphate aldolase, cytoplasmic isozyme
Os.53887.1.S1_at	0.681172	2.1498	LOC_Os07g49480	expressed protein
Os.7905.1.S1_at	2.95544	2.1496	LOC_Os09g03490	GDSL-motif lipase/hydrolase family protein
Os.29866.1.S1_at	1.03394	2.1493	LOC_Os01g52530	Ribose-phosphate pyrophosphokinase 3
Os.20204.1.S1_s_at	1.43392	2.1475	LOC_Os02g12350	histone deacetylase
Os.1665.2.S1_x_at	0.598012	2.1452	LOC_Os01g07300	expressed protein
Os.10292.1.S1_at	2.62971	2.1452	LOC_Os01g16260	transporter
Os.10737.1.S1_at	1.43392	2.1442	LOC_Os05g18730	expressed protein
Os.24761.1.A1_at	0.966689	2.144	LOC_Os09g15840	retrotransposon protein , unclassified
Os.33341.1.S1_at	0.984192	2.1424	LOC_Os01g45830	Sulfate transporter
Os.39706.1.S1_at	0.966689	2.1395	LOC_Os07g02690	expressed protein
Os.12077.1.S1_at	1.74945	2.1381	LOC_Os08g44270	Vignain precursor
Os.24003.2.S1_x_at	0.929836	2.1353	LOC_Os11g40570	Plant viral-response family protein
Os.45952.1.S1_at	0.990365	2.1347	LOC_Os01g51330	expressed protein
Os.7825.1.S1_at	0.923731	2.1315	LOC_Os04g01490	Zinc finger, C3HC4 type family protein
Os.8940.1.S1_at	0.598012	2.1301	LOC_Os06g12030	Domain found in Dishevelled, Egl-10, and Pleckstrinfamily protein
Os.14790.1.S1_at	0.598012	2.129	LOC_Os01g60260	KH domain-containing protein
Os.46761.1.S1_at	2.7184	2.1264	LOC_Os06g33549	Protein phosphatase 2C family protein.
Os.8019.1.S1_at	1.43392	2.1263	LOC_Os01g49830	DNA-binding protein RAV1
Os.54000.1.S1_at	4.6998	2.1251	LOC_Os11g38250	expressed protein
Os.26802.1.S1_at	1.50028	2.1245	LOC_Os12g08130	amino acid transporter
Os.51120.1.S1_at	1.64491	2.1231	LOC_Os02g56600	NAC-domain containing protein 21/22
Os.17419.1.S1_at	0.598012	2.1231	LOC_Os10g09850	39 kDa EF-Hand containing protein
Os.54006.1.S1_at	2.59768	2.1228	LOC_Os04g27950	expressed protein
Os.9713.1.S1_at	0.929836	2.1228	LOC_Os05g51690	CCT motif family protein
OsAffx.7322.1.S1_at	2.78061	2.1222	LOC_Os11g37210	hypothetical protein
Os.38157.1.S1_s_at	1.43392	2.1219	LOC_Os09g39910	ATP-binding cassette sub-family F member 2
OsAffx.21988.1.S1_at	3.04681	2.1217	LOC_Os08g06190	Reticuline oxidase precursor
Os.54041.1.S1_at	3.10106	2.1204	LOC_Os01g48000	D-mannose binding lectin family protein
Os.50914.1.S1_at	0.787022	2.1176	LOC_Os12g38800	RNA recognition motif family protein
Os.23340.1.S1_at	2.62971	2.1159	LOC_Os05g03390	expressed protein
Os.11265.1.S1_at	3.5699	2.1156	LOC_Os03g16670	haloacid dehalogenase-like hydrolase family protein
Os.46559.1.S1_at	0.598012	2.1144	LOC_Os10g37670	Actin-depolymerizing factor
Os.6367.1.S1_a_at	0.961856	2.1138	LOC_Os01g48060	Auxin response factor 3
Os.7457.1.S1_a_at	4.12991	2.1122	LOC_Os04g42520	Adenine phosphoribosyltransferase 2
Os.8961.1.S1_s_at	0.598012	2.1077	LOC_Os05g46020	WRKY DNA binding domain containing protein
Os.26768.1.S1_at	1.03394	2.1068	LOC_Os03g58010	acetyltransferase, GNAT family protein
Os.51480.1.S1_at	1.84343	2.1023	LOC_Os01g62980	protease inhibitor/seed storage/lipid transfer protein
Os.7116.1.S1_at	3.73149	2.1007	LOC_Os03g53020	Helix-loop-helix DNA-binding domain containing protein
Os.50861.1.S1_at	0.982252	2.0993	LOC_Os04g42700	leucine-rich repeat transmembrane protein kinase
OsAffx.30751.1.S1_at	2.56237	2.0987	LOC_Os12g16350	3-hydroxyisobutyryl-coenzyme A hydrolase
OsAffx.29955.1.S1_at	2.89558	2.0972	LOC_Os09g21120	U-box domain containing protein
OsAffx.14113.1.S1_at	2.68664	2.0922	LOC_Os04g33490	alkaline/neutral invertase
Os.35154.1.S1_x_at	2.62556	2.0909	LOC_Os04g43390	Glycosyl hydrolase family 1 protein
Os.8024.1.S1_at	0.990365	2.0896	LOC_Os07g30170	Beta-ureidopropionase
Os.29823.3.S1_at	0.875561	2.0864	LOC_Os01g04160	expressed protein
Os.10922.1.S1_at	2.62971	2.0847	LOC_Os12g28270	Amidohydrolase family protein
Os.18941.1.S1_at	4.46612	2.0846	LOC_Os07g03050	expressed protein
OsAffx.3147.1.S1_s_at	1.68799	2.0839	LOC_Os03g06250	expressed protein
Os.17280.1.A1_at	0.787022	2.0825	LOC_Os06g22080	mono- or diacylglycerol acyltransferase
Os.6245.1.S1_s_at	2.89558	2.0805	LOC_Os08g08230	Hypothetical protein.
Os.53801.1.S1_at	1.33713	2.0802	LOC_Os03g17800	Phosphatidylinositol transfer protein
Os.20164.1.S1_at	0.982252	2.0788	LOC_Os05g29900	expressed protein
Os.20701.1.S1_at	2.49534	2.0782	LOC_Os02g52560	Xyloglucan fucosyltransferase family protein
Os.8114.1.A1_x_at	2.28069	2.0775	LOC_Os03g51240	Glucan endo-1,3-beta-glucosidase 7 precursor
Os.18615.1.S1_x_at	4.34639	2.0763	LOC_Os03g41390	Zinc finger, C2H2 type family protein
Os.10172.1.S1_at	1.43392	2.0756	LOC_Os02g41510	Myb-related protein Myb4
Os.15941.2.S1_x_at	0.875561	2.0736	LOC_Os01g65510	F-box domain containing protein
OsAffx.18586.1.S1_at	0.664389	2.0723	LOC_Os10g40020	NAD dependent epimerase/dehydratase family protein
Os.15426.1.S1_at	2.18406	2.072	LOC_Os07g35370	Protein kinase domain containing protein
Os.34142.1.S1_at	2.38326	2.0711	LOC_Os01g07360	CENP-E like kinetochore protein
Os.8176.1.S1_at	2.18406	2.0688	LOC_Os04g51794	Arabidopsis protein of unknown function DUF266 family protein.
Os.53169.1.A1_at	2.78061	2.0676	LOC_Os05g11630	Hypothetical protein.
Os.18177.1.S1_at	3.38032	2.0654	LOC_Os11g04104	Major facilitator superfamily protein.
Os.12201.1.S1_at	4.8319	2.065	LOC_Os09g27750	1-aminocyclopropane-1-carboxylate oxidase 1
OsAffx.29871.1.S1_x_at	4.34639	2.0642	LOC_Os09g16330	PDR5-like ABC transporter
Os.43600.1.S1_at	3.68269	2.0636	LOC_Os01g10040	Cytochrome P450 90D2
Os.49313.1.S1_a_at	1.68799	2.0631	LOC_Os03g55100	Cyclic nucleotide-gated ion channel 2
Os.19061.1.S1_s_at	1.64491	2.0631	LOC_Os06g28050	DNAJ heat shock N-terminal domain-containing protein
Os.23747.1.S1_s_at	1.43392	2.0629	LOC_Os12g13570	Myb-like DNA-binding domain containing protein
Os.11833.1.S1_at	3.07742	2.0613	LOC_Os07g14610	Peptidase family M20/M25/M40 containing protein
Os.18226.1.S1_a_at	2.56237	2.0596	LOC_Os09g27050	RSH2
OsAffx.4159.1.S1_x_at	1.78798	2.0583	LOC_Os04g52730	UDP-glucose 4-epimerase family protein
Os.11668.1.S1_at	0.598012	2.0563	LOC_Os03g19390	Seed maturation protein PM36
OsAffx.15902.1.S1_at	0.598012	2.0556	LOC_Os06g43020	expressed protein
Os.47549.1.A1_s_at	1.08632	2.0533	LOC_Os08g29520	Cytochrome b561 family protein
Os.26781.1.S1_at	2.62556	2.0532	LOC_Os05g18294	Cellular retinaldehyde-binding)/triple function, C-terminal domai
Os.6393.1.S1_at	2.49534	2.0501	LOC_Os07g41280	6-phosphogluconolactonase family protein
Os.53392.1.S1_at	1.47181	2.048	LOC_Os02g52220	pentatricopeptide
Os.24651.1.S1_at	1.57209	2.0457	LOC_Os07g04200	UDP-3-O- glucosamine N-acyltransferase
OsAffx.30971.1.S1_at	4.8319	2.0434	LOC_Os11g14170	Trypsin family protein
Os.16011.1.A1_at	0.598012	2.0432	LOC_Os06g43990	expressed protein
Os.33990.1.S1_at	2.28069	2.0431	LOC_Os11g02480	WRKY DNA binding domain containing protein
OsAffx.29757.4.S1_x_at	3.27792	2.0412	LOC_Os12g39950	hypothetical protein
Os.8931.2.S1_at	1.03394	2.0384	LOC_Os12g39420	xanthine/uracil permease family protein
Os.8833.1.S1_at	3.68269	2.0364	LOC_Os04g48070	homeobox protein OCL1
Os.11197.2.S1_x_at	1.63566	2.0354	LOC_Os09g30414	Peptidase A1, pepsin family protein.
Os.30373.1.S1_at	0.961856	2.035	LOC_Os01g64620	Zinc finger, C3HC4 type family protein
Os.35005.1.S1_at	1.43392	2.0347	LOC_Os01g05650	Metallothionein-like protein type 2
Os.10381.1.S1_at	2.62971	2.0345	LOC_Os06g06080	serine esterase family protein
Os.20333.1.S1_at	0.991161	2.0324	LOC_Os02g55600	expressed protein
Os.54569.1.S1_x_at	2.78061	2.0316	LOC_Os06g43090	Myb-like DNA-binding domain containing protein
Os.27368.1.A1_at	2.07547	2.0306	LOC_Os01g04100	expressed protein
Os.5780.1.S1_at	1.98751	2.0287	LOC_Os08g43290	Protease inhibitor/seed storage/LTP family protein
Os.16540.1.S1_at	3.10106	2.0279	LOC_Os07g06830	alpha/beta hydrolase fold family protein
Os.50386.1.S1_at	3.68269	2.0277	LOC_Os05g35010	Cytochrome P450 family protein
Os.25180.1.S1_at	0.674068	2.0276	LOC_Os08g27050	hydrolase, alpha/beta fold family protein
Os.9283.1.S1_at	0.803671	2.0234	LOC_Os02g33070	hypothetical protein
Os.27808.1.S1_s_at	1.68799	2.022	LOC_Os03g53200	Calmodulin
Os.29815.1.S1_at	2.89558	2.0219	LOC_Os01g73110	expressed protein
Os.5195.1.S1_at	0.681172	2.0215	LOC_Os01g66240	hydrolase, alpha/beta fold family protein
OsAffx.12600.1.S1_at	2.02651	2.0212	LOC_Os02g51760	expressed protein
Os.17909.1.S1_a_at	1.41968	2.0211	LOC_Os12g08260	2-oxoisovalerate dehydrogenase alpha subunit, mitochondrial precursor
Os.42329.1.A1_at	0.598012	2.0183	LOC_Os01g65310	Non-imprinted in Prader-Willi/Angelman syndrome region protein 2
Os.2448.1.S2_at	4.59128	2.0169	LOC_Os02g44980	Amino acid transport protein
Os.50894.1.A1_at	3.27792	2.0151	LOC_Os07g10480	expressed protein
Os.14095.1.S1_at	1.03394	2.0146	LOC_Os04g52450	aminotransferase, class III family protein
Os.12167.1.S1_at	2.68664	2.0131	LOC_Os02g44870	Dehydrin family protein
Os.52383.1.S1_at	3.5699	2.0123	LOC_Os02g39950	EF hand family protein
OsAffx.24191.1.S1_at	2.07547	2.0093	LOC_Os02g10900	NB-ARC domain containing protein
Os.49552.1.S1_at	3.8214	2.0084	LOC_Os09g36900	WD-40 repeat protein MSI1
Os.32153.1.S1_at	0.966689	2.0072	LOC_Os01g61440	expressed protein
Os.27683.2.S1_s_at	1.98751	2.0056	LOC_Os03g14370	ACT domain containing protein
Os.8487.1.S1_at	2.07547	2.0037	LOC_Os05g18470	CRAL/TRIO, N-terminus family protein
Os.6760.2.S1_at	3.5699	2.0036	LOC_Os02g45000	Conserved hypothetical protein.
Os.53886.1.S1_at	0.598012	2.0028	LOC_Os04g49000	Zinc finger, C3HC4 type family protein
OsAffx.3569.1.S1_x_at	0.843095	2.002	LOC_Os03g50960	Protease inhibitor/seed storage/LTP family protein
Os.4058.1.S1_at	1.09133	2.0015	LOC_Os05g46720	phosphatidylinositol transfer-like protein III
Os.14200.1.S1_at	0.692308	2.0005	LOC_Os10g24070	expressed protein
Os.31151.2.S1_at	2.95544	1.9967	LOC_Os03g59180	expressed protein
Os.10754.1.S1_at	1.47181	1.9966	LOC_Os03g06520	Sulfate transporter 3.1
Os.12645.1.S1_at	0.929836	1.9964	LOC_Os03g27280	Abscisic acid-inducible protein kinase
Os.49831.1.S1_at	1.41968	1.9964	LOC_Os11g07060	Leucine Rich Repeat family protein
OsAffx.12078.1.A1_at	2.95544	1.9962	LOC_Os02g16909	Dynein light chain, type 1 family protein.
Os.27124.1.S1_at	3.10106	1.9956	LOC_Os02g10290	Copper-transporting ATPase 3
Os.6114.1.S1_at	0.787022	1.9949	LOC_Os05g09500	Hexokinase 1
Os.34462.1.S1_at	2.02651	1.9936	LOC_Os01g62950	Ras-related protein Rab11C
Os.22968.1.A1_at	4.34639	1.9925	LOC_Os08g24200	expressed protein
Os.18257.1.S1_at	3.46806	1.9897	LOC_Os07g10840	seed imbibition protein
Os.23672.1.S1_at	1.68799	1.989	LOC_Os05g35570	Non-imprinted in Prader-Willi/Angelman syndrome region protein 2
Os.53228.1.S1_at	3.07742	1.9881	LOC_Os12g41680	salicylic acid-induced protein 19
Os.24563.1.S1_at	0.598012	1.9867	LOC_Os03g33580	Mitotic checkpoint protein BUB3
Os.4709.1.S1_a_at	1.47181	1.9856	LOC_Os01g04950	Peptide transporter PTR2
Os.9386.1.S1_at	0.961856	1.9847	LOC_Os02g12850	RNA recognition motif family protein
OsAffx.14090.1.S1_at	4.6998	1.9821	LOC_Os04g32320	Glycerophosphoryl diester phosphodiesterase family protein
OsAffx.11963.1.S1_at	0.864766	1.9797	LOC_Os02g09830	bZIP transcription factor family protein
Os.18318.1.S1_at	1.28994	1.9735	LOC_Os03g10240	expressed protein
Os.7932.1.S1_at	0.961856	1.9731	LOC_Os09g26880	Aldehyde dehydrogenase family 7 member A1
Os.2729.1.S1_at	1.57209	1.972	LOC_Os10g41380	expressed protein
Os.23384.1.A1_at	3.73149	1.9716	LOC_Os07g40570	WRKY DNA binding domain containing protein
Os.50460.1.S1_at	0.984192	1.9688	LOC_Os03g59620	patatin
Os.7839.1.S1_at	2.49534	1.9687	LOC_Os12g18760	expressed protein
Os.15696.1.S1_a_at	0.681172	1.9673	LOC_Os02g43010	Vacuolar processing enzyme, beta-isozyme precursor
OsAffx.27843.1.S1_at	4.12991	1.9665	LOC_Os06g28030	hypothetical protein
Os.6873.1.S1_at	0.681172	1.9659	LOC_Os08g34010	ZF-HD protein dimerisation region containing protein
Os.14913.1.S1_at	1.98751	1.9623	LOC_Os09g21689	Hypothetical protein.
Os.52439.1.S1_at	1.74945	1.9617	LOC_Os04g55240	VQ motif family protein
Os.15350.1.S1_x_at	4.59128	1.9615	LOC_Os06g08400	LIM domain-containing protein
Os.6650.1.S1_at	0.598012	1.961	LOC_Os08g40580	spermine/spermidine synthase
Os.37093.1.S1_at	1.98751	1.9597	LOC_Os01g11340	cytochrome P450 family protein
Os.53650.1.S1_at	4.6998	1.9583	LOC_Os06g50920	protein kinase family protein
Os.28769.1.S2_at	2.95544	1.9578	LOC_Os01g34610	expressed protein /// LOC_Os04g28050 // expressed protein
OsAffx.17990.1.S1_at	0.598012	1.9575	LOC_Os09g33920	expressed protein
Os.8667.1.S1_at	0.598012	1.957	LOC_Os05g40290	KH domain-containing protein
OsAffx.20681.1.S1_s_at	4.12991	1.9568	LOC_Os06g10750	nodulin MtN21 family protein
Os.23971.2.S1_x_at	1.28994	1.9566	LOC_Os01g14050	C2 domain-containing protein
Os.9838.1.S1_at	3.27792	1.956	LOC_Os02g07760	Succinate semialdehyde dehydrogenase, mitochondrialprecursor
Os.3568.1.S1_at	3.27792	1.9553	LOC_Os06g04889	Hypothetical protein.
Os.15260.1.S1_s_at	0.681172	1.9546	LOC_Os01g70550	expressed protein
Os.49213.1.S1_at	4.6998	1.9545	LOC_Os08g42960	Ankyrin-1
Os.322.1.S1_at	2.78061	1.9543	LOC_Os06g30970	Ubiquitin-conjugating enzyme E2-17 kDa
Os.27856.1.S1_at	0.951765	1.9537	LOC_Os06g24704	Acyl-CoA oxidase ACX3.
Os.53130.1.S1_at	1.84343	1.9537	LOC_Os06g48860	Auxin responsive protein
Os.27127.1.S1_a_at	1.64491	1.9528	LOC_Os05g23320	expressed protein
Os.2493.1.S2_at	0.990365	1.9516	LOC_Os10g33230	RNA recognition motif family protein
Os.57408.1.S1_at	2.28069	1.951	LOC_Os02g21550	oxidoreductase, 2OG-Fe oxygenase family protein
Os.17349.1.S1_s_at	4.6998	1.9507	LOC_Os01g01800	expressed protein
Os.6304.1.S1_at	4.026	1.9498	LOC_Os08g31090	expressed protein
Os.20644.1.S1_at	1.43392	1.9495	LOC_Os05g47670	Zinc finger, C3HC4 type family protein
Os.54727.1.S1_s_at	2.28069	1.9483	LOC_Os04g57850	AMP-binding enzyme family protein
Os.12199.1.S1_at	4.026	1.9482	LOC_Os01g66120	NAC-domain containing protein 2
Os.38796.1.S1_s_at	2.49534	1.9482	LOC_Os02g10920	Zinc finger protein ZF2
Os.11396.1.S1_at	2.62971	1.9473	LOC_Os01g68060	Copine family protein
Os.6177.3.S1_at	0.598012	1.9471	LOC_Os10g14180	expressed protein
Os.33587.2.S1_at	2.49534	1.9459	LOC_Os07g08180	pentatricopeptide
Os.33898.1.S1_at	0.843095	1.9429	LOC_Os06g06380	NB-ARC domain containing protein
Os.34903.1.S1_at	1.15865	1.942	LOC_Os01g65840	pentatricopeptide
Os.5693.1.S1_at	1.23756	1.9395	LOC_Os01g64300	expressed protein
Os.27696.1.S1_at	4.6998	1.9394	LOC_Os11g25260	GDA1/CD39 family protein
Os.10131.3.A1_at	1.23756	1.9387	LOC_Os05g51680	SCP-like extracellular protein
Os.13497.1.S1_at	2.42223	1.9367	LOC_Os03g13810	expressed protein
Os.54427.1.A1_at	1.57209	1.9357	LOC_Os01g46080	GDSL-like Lipase/Acylhydrolase family protein
OsAffx.3575.1.S1_at	4.91899	1.9351	LOC_Os03g51440	Leucine Rich Repeat family protein
Os.9487.1.S1_a_at	0.961856	1.9348	LOC_Os01g10250	hydrolase, alpha/beta fold family protein
Os.6667.1.S1_at	0.961856	1.9339	LOC_Os03g61710	Galactokinase
Os.7299.1.S1_at	2.62971	1.9336	LOC_Os05g01460	TPR Domain containing protein
Os.5243.1.S1_at	0.874226	1.9333	LOC_Os02g55320	Two-component response regulator ARR12
Os.8483.1.S1_at	0.864766	1.9331	LOC_Os04g39440	Ras-related protein Rab-2-B
Os.46544.1.A1_at	2.28069	1.9321	LOC_Os10g25060	expressed protein
Os.18818.1.S1_a_at	2.28069	1.9318	LOC_Os01g12710	oxidoreductase, short chain dehydrogenase/reductasefamily protein
Os.52026.2.S1_at	3.10106	1.9315	LOC_Os08g40830	Protein of unknown function DUF630 domain containing protein.
Os.8761.3.S1_x_at	3.2205	1.9314	LOC_Os01g73670	expressed protein
Os.54962.1.S1_at	2.62556	1.9312	LOC_Os05g45990	F-box domain containing protein
Os.8097.1.A1_at	1.43392	1.9304	LOC_Os02g28040	lipase class 3 family protein
Os.55986.1.S1_x_at	1.43392	1.9294	LOC_Os10g35300	Dof domain, zinc finger family protein
Os.32568.1.S1_at	0.951765	1.9292	LOC_Os01g07200	nuclease
Os.23100.1.S1_at	0.872722	1.9286	LOC_Os07g37310	expressed protein
Os.7192.1.S1_at	0.692308	1.9271	LOC_Os03g04410	Aconitate hydratase, cytoplasmic
Os.50368.1.S1_at	4.12991	1.927	LOC_Os12g39520	F-box domain containing protein
Os.18448.1.S1_s_at	3.27792	1.9259	LOC_Os11g01480	myb-like DNA-binding domain, SHAQKYF class family protein
Os.18042.1.S1_at	1.84343	1.9257	LOC_Os08g40100	expressed protein
Os.8160.1.S1_at	1.08632	1.9247	LOC_Os02g10310	Fumarylacetoacetase
Os.22271.2.S1_x_at	1.68799	1.9225	LOC_Os06g48950	Auxin response factor family protein
Os.26695.1.S1_at	0.966689	1.9218	LOC_Os03g60080	NAC-domain containing protein 19
Os.32279.1.S1_at	2.07547	1.921	LOC_Os01g63410	expressed protein
Os.11296.1.S1_a_at	3.8214	1.9197	LOC_Os09g11460	AP2 domain containing protein
Os.9861.1.S1_at	2.68664	1.9191	LOC_Os03g15860	peroxisomal membrane protein
Os.37127.1.A1_at	0.982252	1.9185	LOC_Os01g34870	Barren protein
Os.55270.1.S1_s_at	1.68799	1.9173	LOC_Os04g54210	expressed protein
Os.27994.1.A1_at	0.608273	1.9171	LOC_Os03g19680	enoyl-CoA hydratase/isomerase family protein
OsAffx.7413.1.S1_at	0.982252	1.9144	LOC_Os11g44580	NB-ARC domain containing protein
Os.14380.1.S1_at	0.923731	1.9136	LOC_Os02g44300	MSP domain containing protein
Os.15352.1.S1_at	0.864766	1.9133	LOC_Os06g30230	expressed protein
Os.37869.2.S1_a_at	0.875561	1.9129	LOC_Os01g15270	expressed protein
OsAffx.12674.1.S1_at	1.64491	1.9106	LOC_Os02g56820	F-box domain containing protein
Os.56210.1.S1_at	4.8319	1.9105	LOC_Os04g42950	Myb protein
Os.11803.1.A1_at	0.598012	1.9095	LOC_Os02g39010	PITSLRE serine/threonine-protein kinase CDC2L2
Os.17903.1.S1_at	2.62971	1.9076	LOC_Os04g55410	Glycerol kinase
Os.28952.1.S1_at	4.91899	1.907	LOC_Os01g08810	Cytochrome P450 family protein
Os.7252.1.S1_at	4.25604	1.9069	LOC_Os03g18190	Importin-beta N-terminal domain containing protein
OsAffx.2866.1.S1_at	1.68799	1.9068	LOC_Os02g35210	NB-ARC domain containing protein
Os.7198.1.S1_at	3.04681	1.906	LOC_Os04g49680	expressed protein
Os.5892.1.S1_s_at	0.598012	1.9058	LOC_Os01g21320	UDP-D-glucuronate decarboxylase
Os.22086.1.S1_at	2.07547	1.9037	LOC_Os07g48020	Peroxidase 2 precursor
Os.11442.1.S1_at	0.990365	1.9026	LOC_Os06g43640	expressed protein
Os.16068.1.S1_at	4.6998	1.9018	LOC_Os02g47830	Conserved hypothetical protein.
Os.53706.1.S1_at	1.28994	1.9016	LOC_Os02g12420	Leucine Rich Repeat family protein
OsAffx.2612.1.S1_at	3.2205	1.9011	LOC_Os02g14980	Sodium/calcium exchanger protein
Os.39151.1.S1_at	2.28069	1.8999	LOC_Os04g05080	expressed protein
Os.15430.1.A1_at	3.8214	1.8997	LOC_Os02g48170	expressed protein
Os.15349.1.S1_a_at	3.46806	1.8977	LOC_Os06g03860	SPX domain-containing protein
Os.6884.1.S1_at	1.03394	1.897	LOC_Os03g19580	expressed protein
Os.53547.1.S1_at	0.787022	1.8968	LOC_Os05g02640	hydrolase, NUDIX family protein
Os.53626.1.S1_at	1.84343	1.8967	LOC_Os08g42620	DHHC zinc finger domain containing protein
Os.33892.2.S1_x_at	1.43392	1.8963	LOC_Os03g51540	Lariat debranching enzyme, C-terminal domain containing protein
Os.25007.1.S1_a_at	0.961856	1.8962	LOC_Os01g68760	WW domain containing protein
Os.55461.1.S1_at	1.09133	1.8962	LOC_Os03g26490	expressed protein
Os.18958.1.S1_at	2.28069	1.8944	LOC_Os06g49250	POT family protein
Os.10636.2.A1_x_at	0.875561	1.8935	LOC_Os06g06470	U box domain containing protein.
Os.17490.2.A1_a_at	2.28069	1.8926	LOC_Os03g45194	Short-chain dehydrogenase/reductase SDR family protein.
Os.19553.1.S1_at	2.02651	1.8924	LOC_Os05g49420	G-box binding factor 1
Os.18077.1.S1_at	0.990365	1.8913	LOC_Os01g09300	oxidoreductase, 2OG-Fe oxygenase family protein
OsAffx.25137.1.S1_at	1.98751	1.8913	LOC_Os03g19010	Peroxisomal biogenesis factor 11 family protein
Os.15802.2.S1_x_at	0.598012	1.8912	LOC_Os10g31790	ubiquitin family protein
Os.7912.1.S1_at	2.62556	1.8907	LOC_Os03g55540	Zinc-finger protein 1
OsAffx.11835.1.S1_x_at	0.598012	1.89	LOC_Os01g73000	Copine family protein
Os.13051.1.S1_at	0.598012	1.8897	LOC_Os12g04980	Meiotic recombination protein DMC1 homolog
Os.4176.1.S1_at	1.03394	1.887	LOC_Os03g61120	anthranilate synthase component I family protein
OsAffx.25057.1.S1_at	1.43392	1.886	LOC_Os03g11450	hypothetical protein
Os.38297.1.S1_a_at	1.68799	1.8852	LOC_Os03g55320	protein phosphatase 2C family protein
Os.12411.1.S1_at	0.961856	1.8845	LOC_Os09g30300	expressed protein
Os.16410.1.S1_s_at	1.63566	1.8842	LOC_Os06g07820	BSD domain containing protein
Os.5657.2.S1_at	0.991161	1.8829	LOC_Os03g06290	PA domain containing protein
Os.5861.1.S1_at	0.674068	1.8829	LOC_Os07g06440	hydrolase, TatD family protein
Os.49332.1.S1_at	3.89684	1.8828	LOC_Os05g46030	expressed protein
OsAffx.5671.1.S1_at	1.98751	1.8823	LOC_Os07g49200	hypothetical protein
Os.49840.1.S1_at	2.28069	1.8816	LOC_Os02g05980	Leucine Rich Repeat family protein
Os.5147.1.S1_at	1.47181	1.8803	LOC_Os03g49440	Phosphatase
Os.56076.1.S1_at	2.38326	1.8789	LOC_Os06g37680	expressed protein
Os.8260.1.S1_at	4.026	1.8788	LOC_Os10g28680	expressed protein
Os.34827.1.S1_at	0.966689	1.8776	LOC_Os07g03810	lectin receptor kinase 7
Os.27517.1.A1_s_at	1.64491	1.8763	LOC_Os11g14140	Kelch motif family protein
Os.17038.1.S1_at	2.62556	1.8744	LOC_Os01g12280	hAT dimerisation domain-containing protein
Os.51231.1.S1_at	2.59768	1.8739	LOC_Os05g43910	Cytochrome P450 family protein
Os.27578.1.S1_at	2.89558	1.8726	LOC_Os01g33420	glycosyl hydrolase family protein 27
Os.37639.1.S1_at	2.18406	1.8721	LOC_Os01g16414	Actin/actin-like family protein.
Os.55373.1.S1_at	0.681172	1.8698	LOC_Os05g46500	expressed protein
Os.11757.2.S1_at	1.47181	1.8695	LOC_Os03g48660	expressed protein
Os.55750.1.S1_at	1.23756	1.8694	LOC_Os05g23398	Hypothetical protein.
OsAffx.14364.1.S1_s_at	3.38032	1.869	LOC_Os04g51320	transcription factor GT-3b
Os.19628.1.S1_a_at	1.08632	1.8685	LOC_Os12g41250	Methylcrotonoyl-CoA carboxylase alpha chain
Os.37996.1.S1_at	2.62556	1.8681	LOC_Os07g43800	EF hand family protein
Os.8309.1.S1_at	2.18406	1.8677	LOC_Os01g40570	Outer plastidial membrane protein porin
Os.28176.1.S1_at	0.982252	1.8666	LOC_Os01g61680	expressed protein
Os.49139.1.S1_at	3.73149	1.8659	LOC_Os10g41749	Camphor resistance CrcB protein family protein.
Os.23067.1.S1_at	3.38032	1.8656	LOC_Os04g55600	expressed protein
Os.52621.1.S1_x_at	3.10106	1.8647	LOC_Os12g44100	POT family protein
Os.41826.1.S1_x_at	1.84343	1.8639	LOC_Os01g52450	Hexokinase 2
Os.14205.1.S1_at	4.12991	1.8628	LOC_Os05g41620	expressed protein
Os.27553.2.S1_at	2.49534	1.862	LOC_Os07g27300	RNA-binding protein Luc7-like 1
Os.19834.1.S1_at	0.787022	1.8614	LOC_Os01g03510	66 kDa stress protein
Os.27422.2.S1_at	2.56237	1.8614	LOC_Os02g27000	ATP-binding region, ATPase-like domain containing protein.
Os.49506.1.S1_at	0.787022	1.8613	LOC_Os07g09010	nodulin family protein
OsAffx.25768.1.S1_x_at	4.8319	1.8604	LOC_Os03g59480	expressed protein
OsAffx.24769.1.S1_s_at	2.62971	1.8602	LOC_Os02g47744	Myb, DNA-binding domain containing protein.
OsAffx.11853.1.S1_x_at	0.875561	1.86	LOC_Os01g07382	Conserved hypothetical protein.
Os.14560.1.S1_at	2.28069	1.8598	LOC_Os02g07930	B-box zinc finger family protein
Os.4555.1.S1_at	4.46612	1.859	LOC_Os04g52840	Protein kinase domain containing protein
Os.16933.1.S1_at	0.598012	1.8586	LOC_Os01g61990	ankyrin repeat family protein
Os.17856.1.S1_a_at	1.68799	1.8567	LOC_Os01g52250	glycogen/starch synthases, ADP-glucose type family protein
Os.11900.1.S1_at	3.73149	1.8547	LOC_Os02g37930	Hypoxia induced protein conserved region containing protein
OsAffx.12920.1.S1_at	4.6998	1.8546	LOC_Os03g18490	expressed protein
OsAffx.10952.1.S1_at	3.07742	1.8543	LOC_Os01g07320	hypothetical protein
Os.10713.1.S1_at	0.681172	1.8538	LOC_Os05g05330	expressed protein
Os.32659.1.S1_at	0.984192	1.8523	LOC_Os03g20020	beta-fructofuranosidase
Os.3769.1.S1_a_at	0.803671	1.8508	LOC_Os01g72250	Uridine 5'-monophosphate synthase
Os.9848.1.S1_at	3.2205	1.8504	LOC_Os05g10650	Phosphofructokinase family protein
OsAffx.16424.1.S1_s_at	2.07547	1.8501	LOC_Os07g26550	expressed protein
Os.24698.1.S1_at	4.34639	1.8498	LOC_Os11g37260	Root hair defective 3 GTP-binding protein containingprotein
Os.7246.1.S1_s_at	3.07742	1.8497	LOC_Os06g27560	HGA1
Os.53188.1.S1_at	2.38326	1.8462	LOC_Os05g10940	ZIP zinc/iron transport family protein
Os.4698.1.S1_at	2.56237	1.8453	LOC_Os01g70770	Glutathione S-transferase III
Os.11995.1.S1_at	2.28069	1.8447	LOC_Os02g07160	4-hydroxyphenylpyruvate dioxygenase
Os.35785.1.S1_at	1.63566	1.8438	LOC_Os01g35160	receptor-like protein kinase 4
Os.11782.1.S1_at	0.653077	1.8408	LOC_Os02g34600	Serine/threonine-protein kinase SAPK7
Os.26730.1.S1_at	4.026	1.8406	LOC_Os07g48430	Nucleoside-triphosphatase
Os.55694.1.S1_at	1.68799	1.8397	LOC_Os02g42920	expressed protein
Os.54475.1.S1_at	0.598012	1.8396	LOC_Os02g36840	Glucosyltransferase (Fragment).
Os.46831.3.S1_x_at	0.681172	1.8371	LOC_Os10g34602	Conserved hypothetical protein.
Os.6363.1.S1_at	3.5699	1.837	LOC_Os10g38080	Subtilisin N-terminal Region family protein
Os.11931.1.S1_s_at	1.15865	1.8367	LOC_Os06g47130	C2 domain-containing protein
OsAffx.10845.1.S1_s_at	4.59128	1.8366	LOC_Os06g11860	AP2 domain containing protein
Os.27142.1.S1_at	3.38032	1.8365	LOC_Os01g12560	3-methyl-2-oxobutanoate hydroxymethyltransferase family protein
Os.19023.1.S1_s_at	1.47181	1.8362	LOC_Os05g07070	Zinc finger, C3HC4 type family protein
Os.17491.1.S1_at	1.43392	1.8358	LOC_Os10g35070	Alpha-galactosidase precursor
Os.26629.1.S1_a_at	0.787022	1.8354	LOC_Os11g14190	expressed protein
Os.57028.1.S1_at	0.872722	1.8343	LOC_Os04g57380	Phospholipase/Carboxylesterase family protein
Os.49788.1.S1_at	0.653077	1.8341	LOC_Os03g55110	26S proteasome non-ATPase regulatory subunit 10
Os.21058.1.S1_s_at	1.15865	1.8338	LOC_Os06g06040	thiol methyltransferase
Os.15284.1.S1_at	0.961856	1.8337	LOC_Os07g48280	expressed protein
OsAffx.25117.1.S1_at	1.64491	1.8334	LOC_Os03g17210	expressed protein
Os.9507.1.S2_at	0.598012	1.8334	LOC_Os03g48850	Valyl-tRNA synthetase
Os.14107.1.S1_at	3.89684	1.8315	LOC_Os06g47330	EH-domain containing protein 2
Os.50583.1.S1_at	2.56237	1.8312	LOC_Os03g60260	Transmembrane amino acid transporter protein
Os.26837.1.S2_at	0.598012	1.8307	LOC_Os10g33290	TPR Domain containing protein
Os.54612.1.A1_at	1.28994	1.8303	LOC_Os02g07310	Piwi domain containing protein
Os.11623.1.S1_a_at	2.18406	1.8282	LOC_Os10g20090	Cellulose synthase family protein
Os.5614.1.S1_at	1.43392	1.8268	LOC_Os06g42030	Potassium transporter 10
Os.4700.1.S1_at	0.875561	1.8265	LOC_Os07g47100	sodium/hydrogen exchanger 3 family protein
Os.48544.1.S1_at	1.15865	1.8261	LOC_Os07g05400	Ferredoxin-NADP reductase, embryo isozyme, chloroplast precursor
Os.4624.1.S1_at	0.991161	1.8255	LOC_Os07g03180	expressed protein
Os.38192.1.S1_at	2.28069	1.8253	LOC_Os07g14160	Polygalacturonase family protein
Os.53326.1.S1_at	3.68269	1.8247	LOC_Os01g24090	expressed protein
Os.18959.2.S1_x_at	0.843095	1.8247	LOC_Os01g69910	CG-1 domain containing protein
Os.36122.2.S1_at	2.68664	1.8241	LOC_Os01g41660	Phosphatase
Os.7519.1.A1_at	1.50028	1.8235	LOC_Os01g31810	RNA-binding region RNP-1
Os.12000.1.S1_at	0.598012	1.8234	LOC_Os01g72080	EF hand family protein
Os.50249.2.S1_at	4.34639	1.8232	LOC_Os03g21640	expressed protein
Os.54619.1.S1_at	0.598012	1.822	LOC_Os01g03050	Oxidoreductase NAD-binding domain containing protein
OsAffx.2439.1.S1_at	1.43392	1.8219	LOC_Os01g68680	TPR Domain containing protein
OsAffx.18767.1.S1_at	0.872722	1.8214	LOC_Os11g09670	Cyclin-like F-box domain containing protein.
Os.11784.1.S1_at	1.78798	1.8203	LOC_Os01g70130	Protein kinase domain containing protein
Os.49514.1.S1_at	0.598012	1.8197	LOC_Os02g16680	bZIP transcription factor family protein
OsAffx.11559.1.S1_at	2.12283	1.8191	LOC_Os01g51420	Calcineurin B-like protein 10
OsAffx.24534.1.S1_at	1.43392	1.8188	LOC_Os02g32280	expressed protein
Os.24017.1.S1_at	1.47181	1.818	LOC_Os08g29150	Phospholipid-transporting ATPase 9
Os.4982.1.S1_at	3.2205	1.8174	LOC_Os02g01332	60S ribosomal protein L9
Os.9873.1.S1_at	1.41968	1.8165	LOC_Os05g48410	50S ribosomal protein L21, mitochondrial precursor
Os.53060.1.S1_at	0.653077	1.8164	LOC_Os07g10920	expressed protein
Os.23583.2.S1_x_at	0.803671	1.8151	LOC_Os01g08520	expressed protein
OsAffx.2243.1.S1_at	2.28069	1.8144	LOC_Os01g45840	pentatricopeptide
Os.15746.1.S1_at	2.28069	1.8135	LOC_Os09g31490	#N/A
Os.32760.1.S1_at	1.23756	1.812	LOC_Os01g07130	expressed protein
Os.12579.1.S1_at	1.13467	1.812	LOC_Os09g07830	Acetyl-CoA acetyltransferase, cytosolic 1
Os.4875.1.S1_at	1.43392	1.8115	LOC_Os01g69100	expressed protein
Os.20306.1.S1_at	0.984192	1.8108	LOC_Os04g44600	expressed protein
Os.8256.1.S1_at	1.98751	1.8096	LOC_Os12g38760	diphosphonucleotide phosphatase 1
OsAffx.30790.1.S1_at	0.598012	1.809	LOC_Os11g03050	phosphoethanolamine cytidylyltransferase
Os.6362.1.S1_at	3.89684	1.8087	LOC_Os07g44060	haloacid dehalogenase-like hydrolase family protein
Os.53534.1.S1_at	1.68799	1.8083	LOC_Os03g13230	pentatricopeptide
Os.14823.1.S1_s_at	2.18406	1.808	LOC_Os03g20090	Myb-like DNA-binding domain containing protein
Os.49088.1.S1_at	1.28994	1.8077	LOC_Os04g44890	Dihydrouridine synthase, DuS family protein.
Os.25159.1.S1_at	0.598012	1.8076	LOC_Os03g50430	zinc finger family protein
Os.34120.1.S1_at	0.598012	1.8075	LOC_Os07g37700	hypothetical protein
Os.1597.1.S1_at	0.598012	1.8073	LOC_Os01g51430	expressed protein
Os.54615.1.S1_at	4.25604	1.8063	LOC_Os06g18140	UDP-glucoronosyl and UDP-glucosyl transferase familyprotein
Os.51385.1.S1_at	3.5699	1.8038	LOC_Os02g46620	expressed protein
Os.3160.1.S1_at	0.966689	1.8037	LOC_Os03g50030	Phospholipase A2
OsAffx.27357.1.S1_at	3.5699	1.8033	LOC_Os05g47770	Protein kinase domain containing protein
Os.13565.1.A1_s_at	1.68799	1.8028	LOC_Os05g45050	reticulon family protein
Os.47727.1.S1_s_at	4.12991	1.8026	LOC_Os02g52550	expressed protein
Os.280.1.S2_at	3.5699	1.8022	LOC_Os04g32670	exostosin family protein
Os.52593.1.S1_s_at	2.02651	1.8022	LOC_Os09g21230	acyl-activating enzyme 17
Os.8017.1.S1_at	1.98751	1.8021	LOC_Os03g55850	cold acclimation protein COR413-PM1
Os.11717.1.S1_a_at	1.47181	1.8018	LOC_Os01g50450	expressed protein
Os.7314.1.S1_at	1.28994	1.8015	LOC_Os10g22520	Cellulase containing protein
Os.18459.2.S1_x_at	0.951765	1.8008	LOC_Os01g66590	AS2
Os.49539.1.S1_at	1.28994	1.7998	LOC_Os11g07470	expressed protein
Os.15708.1.S1_a_at	1.43392	1.7987	LOC_Os04g38720	No apical meristem protein
Os.1041.1.S1_x_at	0.982252	1.7981	LOC_Os01g42850	E1-like protein-activating enzyme Gsa7p/Apg7p containing protein
Os.22703.1.S1_at	0.984192	1.7966	LOC_Os07g42650	expressed protein
Os.32782.1.S1_at	0.598012	1.7961	LOC_Os08g43170	Hydroxymethylglutaryl-CoA synthase
Os.4782.1.S1_at	1.41968	1.7934	LOC_Os03g58764	Hypothetical protein.
OsAffx.25769.1.S1_at	0.598012	1.7928	LOC_Os03g59540	RING zinc finger protein
Os.4616.1.S1_at	1.33713	1.7924	LOC_Os02g48184	AP2 domain containing protein RAP2.9 (Fragment).
Os.38092.1.S1_at	0.787022	1.7916	LOC_Os03g12320	UDP-3-0-acyl N-acetylglucosamine deacetylase familyprotein
Os.51161.2.S1_x_at	1.47181	1.7914	LOC_Os06g04190	Rad1
Os.4462.1.S1_a_at	1.47181	1.791	LOC_Os06g03660	Peroxisomal membrane protein PEX11-1
Os.54219.1.S1_at	0.598012	1.7894	LOC_Os05g08970	Structure-specific recognition protein 1 homolog
Os.9029.1.S1_a_at	1.41968	1.7893	LOC_Os01g15350	Zinc finger CCCH type domain containing protein ZFN-like 3
Os.12838.1.S1_at	2.78061	1.7893	LOC_Os06g49760	pectinesterase inhibitor domain containing protein
OsAffx.30547.1.S1_at	0.961856	1.7889	LOC_Os10g26640	complex 1 family protein
Os.10175.1.S1_at	0.982252	1.7886	LOC_Os05g35500	MYB6
Os.49964.1.S2_at	1.74945	1.7881	LOC_Os09g07200	transposon protein , unclassified
Os.9205.1.S1_s_at	2.62971	1.7871	LOC_Os03g62340	Protein kinase domain containing protein
Os.47741.1.S1_x_at	3.5699	1.7867	LOC_Os04g42770	expressed protein
Os.18144.1.S1_at	1.23756	1.7865	LOC_Os06g09320	tac7077
Os.20902.1.A1_at	1.64491	1.7864	LOC_Os02g32700	Autophagy-related protein 8 precursor
Os.16494.1.S1_at	2.07547	1.7863	LOC_Os01g07376	Thioredoxin-like protein.
Os.49787.1.S1_at	4.6998	1.7848	LOC_Os01g64360	Myb-like DNA-binding domain containing protein
Os.1131.1.S1_at	0.598012	1.7847	LOC_Os06g16350	Peroxidase 11 precursor
Os.16493.1.S3_at	0.961856	1.7833	LOC_Os09g21270	Conserved hypothetical protein.
Os.51954.1.S1_at	3.04681	1.7831	LOC_Os01g54700	transposon protein , CACTA, En/Spm sub-class
Os.10162.1.S1_at	2.12283	1.783	LOC_Os01g28790	expressed protein
Os.27936.1.A1_at	4.34639	1.7813	LOC_Os01g04600	expressed protein
Os.22169.2.S2_a_at	1.47181	1.7805	LOC_Os06g51084	Branching enzyme-I precursor (Starch-branching enzyme I).
Os.31773.2.S1_x_at	0.875561	1.7804	LOC_Os07g37790	Cell differentiation protein rcd1
Os.2750.2.S1_a_at	0.984192	1.7786	LOC_Os10g42230	AT-hook protein 1
Os.23028.1.S1_s_at	3.27792	1.778	LOC_Os03g08490	AP2 domain containing protein
Os.13555.1.S1_at	0.923731	1.7775	LOC_Os06g04460	hypersensitive-induced reaction protein 4
Os.49384.1.A1_at	4.8319	1.7768	LOC_Os02g53040	Protein kinase domain containing protein
Os.18952.1.S1_at	3.73149	1.7742	LOC_Os06g07200	Syntaxin 132
Os.11432.1.S1_s_at	0.864766	1.774	LOC_Os01g62360	hypothetical protein
Os.18717.2.S1_at	2.28069	1.7739	LOC_Os09g28180	D-mannose binding lectin family protein
Os.25521.2.S1_at	0.787022	1.7725	LOC_Os10g20510	expressed protein
OsAffx.30148.1.S1_s_at	0.787022	1.7721	LOC_Os09g36100	expressed protein
Os.17199.1.S1_at	0.984192	1.7719	LOC_Os07g31650	expressed protein
Os.21836.1.S1_at	2.42223	1.7712	LOC_Os01g45960	hydrolase, alpha/beta fold family protein
Os.9342.1.S1_at	2.89558	1.7712	LOC_Os07g43290	Protease inhibitor/seed storage/LTP family protein
Os.51691.1.S1_at	4.46612	1.7712	LOC_Os08g08000	HSA domain containing protein.
Os.23231.1.A1_at	1.57209	1.7706	LOC_Os03g09090	expressed protein
Os.27049.1.S2_at	2.89558	1.7684	LOC_Os02g19200	F-box domain containing protein
Os.7806.1.S1_at	0.674068	1.7674	LOC_Os04g39980	oxidoreductase, 2OG-Fe oxygenase family protein
Os.52330.1.S1_at	2.38326	1.7673	LOC_Os09g39240	expressed protein
Os.8790.1.S1_a_at	0.964673	1.7671	LOC_Os06g09370	Helix-loop-helix DNA-binding domain containing protein
Os.36409.1.S1_x_at	2.07547	1.767	LOC_Os08g45010	ATP-binding cassette sub-family F member 2
Os.22962.1.S1_at	1.74945	1.7633	LOC_Os05g41760	AP2 domain containing protein
OsAffx.4769.1.S1_at	4.46612	1.7628	LOC_Os06g08510	expressed protein
OsAffx.2475.1.S1_x_at	0.803671	1.7626	LOC_Os01g16680	DNAJ heat shock N-terminal domain-containing protein
Os.429.1.S1_at	2.18406	1.7622	LOC_Os01g66030	MADS-box transcription factor 2
Os.8772.1.S1_at	1.98751	1.7605	LOC_Os08g30740	ABC transporter family protein
Os.26706.1.S1_at	1.98751	1.7604	LOC_Os07g48229	Vacuolar sorting receptor homolog.
Os.53410.1.S1_at	2.62556	1.7596	LOC_Os05g39000	kinase interacting protein 1
Os.7258.1.S1_at	1.41968	1.7593	LOC_Os03g21850	expressed protein
Os.54940.1.S1_at	0.984192	1.7593	LOC_Os04g44150	oxidoreductase, 2OG-Fe oxygenase family protein
Os.4799.1.S1_at	3.89684	1.7586	LOC_Os06g23684	Nicotianamine aminotransferase B.
Os.7826.2.A1_at	1.41968	1.7583	LOC_Os05g10730	multidrug resistance associated protein 1
Os.9556.1.S1_at	4.8319	1.757	LOC_Os12g44060	Nodulin-like domain containing protein.
Os.24715.3.S1_x_at	1.33713	1.7567	LOC_Os07g28260	2-phosphoglycerate kinase
Os.35191.2.S1_x_at	0.598012	1.7565	LOC_Os03g56620	expressed protein
Os.55596.1.S1_at	0.951765	1.7553	LOC_Os04g49520	PPR868-14
Os.52734.1.S1_at	0.681172	1.7546	LOC_Os11g17080	Extracellular signal-regulated kinase 1
Os.45897.1.S1_s_at	3.2205	1.7541	LOC_Os01g56560	aromatic-rich family protein
Os.26839.1.S1_at	0.966689	1.7539	LOC_Os04g39020	Betaine-aldehyde dehydrogenase
Os.53223.1.S1_at	1.03394	1.7535	LOC_Os04g46079	Engulfment and cell motility, ELM domain containing protein.
Os.54600.1.S1_x_at	0.864766	1.7533	LOC_Os01g55974	Cytidine/deoxycytidylate deaminase, zinc-binding region domain co
Os.7576.1.S1_at	2.28069	1.7532	LOC_Os04g32980	expressed protein
Os.11622.1.S1_at	2.07547	1.7531	LOC_Os06g01360	Homogentisate 1,2-dioxygenase
Os.51669.1.S1_at	3.8214	1.753	LOC_Os06g06350	AMP-binding enzyme family protein
Os.27562.1.S1_at	2.18406	1.7526	LOC_Os05g01520	YT521-B-like family protein
Os.52056.1.S1_at	0.598012	1.7511	LOC_Os01g43080	exonuclease family protein
Os.9700.1.S1_at	3.07742	1.751	LOC_Os08g28970	expressed protein
OsAffx.17261.1.S1_at	3.27792	1.7508	LOC_Os08g31140	heavy-metal-associated domain-containing protein
Os.7150.1.S1_at	0.681172	1.7508	LOC_Os09g31970	3-hydroxy-3-methylglutaryl-coenzyme A reductase 3
OsAffx.16021.1.S1_at	0.598012	1.75	LOC_Os06g51450	PHD-finger family protein
Os.22898.1.S1_at	2.56237	1.7492	LOC_Os07g45520	Conserved hypothetical protein.
Os.46569.1.S1_at	3.46806	1.7486	LOC_Os10g02490	NADH-dependent oxidoreductase 2
Os.54313.1.S1_at	3.68269	1.7483	LOC_Os03g59550	RNA recognition motif family protein
Os.46726.1.S1_x_at	2.07547	1.7483	LOC_Os10g05069	Glycoside hydrolase, family 38 domain containing protein.
Os.21561.1.S1_at	2.49534	1.7476	LOC_Os08g19980	NB-ARC domain containing protein
Os.7468.1.S1_at	0.598012	1.7474	LOC_Os06g48700	expressed protein
Os.53339.1.S1_a_at	0.608273	1.7465	LOC_Os07g49380	PWWP domain containing protein
Os.4421.1.S1_at	0.929836	1.7464	LOC_Os06g01490	Monocopper oxidase precursor
Os.24580.2.A1_at	1.74945	1.7463	LOC_Os02g05950	Leucine Rich Repeat family protein
Os.27915.1.S1_at	3.2205	1.746	LOC_Os02g04130	expressed protein
Os.21387.2.S1_s_at	4.6998	1.7453	LOC_Os01g46140	expressed protein
Os.2213.2.S1_x_at	0.966689	1.7442	LOC_Os07g42820	small GTP-binding protein domain containing protein
Os.23297.1.S1_at	1.28994	1.7437	LOC_Os03g56860	expressed protein
Os.51950.1.S1_at	0.843095	1.7428	LOC_Os05g38830	HECT-domain family protein
Os.8449.1.S1_at	1.74945	1.7424	LOC_Os08g32080	Homeobox domain containing protein
Os.5577.1.S1_at	1.47181	1.7417	LOC_Os11g08300	aldehyde dehydrogenase family protein
Os.50139.1.S1_at	0.598012	1.7415	LOC_Os09g08280	expressed protein
Os.6055.3.S1_x_at	0.966689	1.7411	LOC_Os08g25720	Pyrophosphate-fructose 6-phosphate 1-phosphotransferase
OsAffx.24249.1.S1_at	0.923731	1.7398	LOC_Os02g14480	Leucine Rich Repeat family protein
OsAffx.4717.1.S1_at	0.598012	1.7392	LOC_Os06g04350	expressed protein
Os.27423.1.S1_x_at	2.62556	1.739	LOC_Os12g06340	Associated with HOX family protein
Os.2698.3.S1_x_at	2.28069	1.738	LOC_Os01g59660	Transcription factor GAMYB
Os.38400.1.S1_at	3.27792	1.737	LOC_Os09g29830	Basic helix-loop-helix dimerisation region bHLH domain containing
Os.15252.2.S1_a_at	1.41968	1.7362	LOC_Os07g08950	D-lactate dehydrogenase 2, mitochondrial precursor
Os.4704.1.S1_at	2.49534	1.7361	LOC_Os03g07480	sucrose transporter
Os.9285.1.S1_s_at	0.951765	1.7359	LOC_Os05g02510	Glycosyl hydrolase family 20, catalytic domain containing protein
Os.15220.1.S2_at	2.38326	1.7358	LOC_Os07g07240	Rad6 (Ubiquitin carrier protein).
Os.5755.1.S1_at	1.78798	1.7354	LOC_Os02g36360	Zinc finger, C2H2 type family protein
Os.6640.1.S1_at	1.57209	1.7347	LOC_Os01g74350	Conserved hypothetical protein.
OsAffx.17822.1.S1_at	0.872722	1.7343	LOC_Os09g21260	Cytochrome P450 family protein
Os.8765.1.S1_a_at	2.28069	1.7338	LOC_Os01g47690	Hydroxyacylglutathione hydrolase 3, mitochondrial precursor
Os.26392.1.S1_at	1.57209	1.7335	LOC_Os06g04880	U-box domain containing protein
Os.54152.1.S1_at	1.41968	1.7322	LOC_Os04g54370	expressed protein
Os.40189.1.S1_at	1.28994	1.7322	LOC_Os07g23340	expressed protein
Os.12918.1.S1_s_at	1.68799	1.7321	LOC_Os04g58320	RNA-binding protein
Os.20315.2.S1_at	1.41968	1.732	LOC_Os03g05420	MT-A70 family protein
Os.27362.1.S2_at	4.91899	1.7317	LOC_Os08g08592	Hypothetical protein.
Os.8403.1.S1_s_at	0.961856	1.7317	LOC_Os12g03470	Alpha-L-arabinofuranosidase C-terminus family protein
OsAffx.28461.1.S1_at	1.98751	1.7313	LOC_Os07g15500	OB-fold nucleic acid binding domain containing protein
Os.10706.1.S1_a_at	0.664389	1.7303	LOC_Os01g56900	expressed protein
Os.31860.1.S1_at	1.47181	1.7301	LOC_Os01g21144	Conserved hypothetical protein.
OsAffx.11868.1.S1_at	3.46806	1.7301	LOC_Os02g02740	pentatricopeptide
Os.53112.1.S1_at	2.12283	1.7296	LOC_Os02g46480	expressed protein
Os.47846.1.S1_at	2.28069	1.7294	LOC_Os09g23334	Conserved hypothetical protein.
Os.7129.1.S1_at	2.38326	1.7291	LOC_Os07g39510	expressed protein
Os.185.1.S1_a_at	1.68799	1.7287	LOC_Os06g29810	lectin protein kinase family protein
Os.46223.1.S1_s_at	1.15865	1.7281	LOC_Os09g33690	retrotransposon protein , unclassified
Os.24569.1.S2_at	0.598012	1.7278	LOC_Os02g21210	hypothetical protein
Os.5338.1.S1_at	2.28069	1.7278	LOC_Os10g30150	universal stress protein family protein
Os.4879.1.S1_a_at	0.653077	1.7276	LOC_Os01g47550	kinase, pfkB family protein
Os.15545.1.S1_at	1.47181	1.7273	LOC_Os05g43300	H1flk
Os.12281.1.S1_at	3.10106	1.7271	LOC_Os05g38150	Delta 1-pyrroline-5-carboxylate synthetase
Os.51643.1.S1_at	0.598012	1.7271	LOC_Os06g46390	small nuclear ribonucleoprotein
Os.20700.1.S1_at	0.598012	1.7268	LOC_Os03g62760	expressed protein
OsAffx.11629.1.S1_at	0.598012	1.7266	LOC_Os01g56890	expressed protein
Os.28617.1.S1_at	4.8319	1.7255	LOC_Os02g57840	Remorin, C-terminal region family protein
Os.53998.1.S1_at	2.89558	1.7254	LOC_Os01g07610	pentatricopeptide
Os.18150.1.S1_at	3.2205	1.725	LOC_Os02g57050	diphthamide synthesis protein
Os.18605.1.S1_s_at	1.23756	1.7233	LOC_Os01g60000	pentatricopeptide
Os.57356.1.S1_at	2.18406	1.7213	LOC_Os03g24264	#N/A
Os.12139.1.S1_at	2.62556	1.7206	LOC_Os08g39450	Multiple stress-responsive zinc-finger protein ISAP1
Os.49517.1.S1_at	0.598012	1.7199	LOC_Os05g35260	PB1 domain containing protein
Os.17765.1.A1_at	3.38032	1.7196	LOC_Os05g37160	Cell division protein ftsZ
Os.32557.1.S1_s_at	3.73149	1.7188	LOC_Os01g07080	DEAD/DEAH box helicase
Os.47931.1.A1_at	2.42223	1.7188	LOC_Os03g49700	Gtk16 protein
Os.8779.1.S1_at	1.84343	1.7188	LOC_Os07g49270	AMP deaminase
Os.54217.1.S1_at	4.46612	1.7184	LOC_Os06g45870	expressed protein
Os.15587.1.S1_x_at	1.43392	1.7182	LOC_Os04g41100	protein kinase family protein
OsAffx.22181.1.S1_s_at	4.25604	1.718	LOC_Os01g17050	VQ motif family protein
Os.7441.1.S1_at	0.598012	1.7177	LOC_Os03g51580	Helix-loop-helix DNA-binding domain containing protein
Os.16911.1.S1_s_at	0.984192	1.7173	LOC_Os03g40690	pentatricopeptide
Os.11875.1.S1_a_at	1.03394	1.7165	LOC_Os12g18650	regulator of chromosome condensation
Os.21040.1.S1_at	1.68799	1.7135	LOC_Os06g50370	RING-H2 finger protein ATL5P
Os.20077.3.S1_x_at	1.57209	1.7135	LOC_Os08g07970	Transcription factor TGA4
Os.6990.1.S1_at	3.07742	1.713	LOC_Os09g33860	Protein kinase domain containing protein
Os.53263.1.S1_at	0.664389	1.7129	LOC_Os04g35940	F-box domain containing protein
Os.7816.1.S1_at	2.28069	1.7128	LOC_Os11g31640	Serine palmitoyltransferase 2
Os.27476.1.A1_at	3.38032	1.7124	LOC_Os07g25460	Ankyrin repeat containing protein.
Os.55319.1.S1_at	2.28069	1.7122	LOC_Os05g14310	expressed protein
Os.8489.1.A1_at	0.874226	1.7117	LOC_Os08g33350	RNA recognition motif family protein
Os.52590.1.S1_at	3.27792	1.7114	LOC_Os02g47320	Vacuolar ATPase G subunit family protein
Os.11186.1.S1_at	1.63566	1.7096	LOC_Os03g10620	hydrolase, alpha/beta fold family protein
OsAffx.5607.1.S1_x_at	3.2205	1.7093	LOC_Os07g42280	von Willebrand factor type A domain containing protein
OsAffx.7301.1.S1_at	3.5699	1.709	LOC_Os11g35410	Leucine Rich Repeat family protein
OsAffx.19459.1.S1_at	1.43392	1.709	LOC_Os12g02880	hypothetical protein
OsAffx.4143.1.S1_x_at	3.07742	1.7089	LOC_Os04g51110	Cell division cycle protein 20 homolog
Os.19003.1.S1_a_at	2.59768	1.7088	LOC_Os01g21160	2-oxo acid dehydrogenases acyltransferase family protein
Os.23463.2.S1_x_at	1.84343	1.7075	LOC_Os01g42490	Endonuclease/Exonuclease/phosphatase family protein
Os.35113.1.S1_at	1.47181	1.7065	LOC_Os04g56290	Possible apospory-associated protein C
Os.54927.1.S1_at	1.08632	1.7065	LOC_Os08g44590	oxidoreductase, 2OG-Fe oxygenase family protein
Os.27478.2.A1_s_at	1.74945	1.7064	LOC_Os02g52390	Peptidase M16 inactive domain containing protein
Os.20100.1.S1_s_at	2.62971	1.7059	LOC_Os03g19280	Argininosuccinate lyase
Os.24103.1.A1_at	3.89684	1.7056	LOC_Os07g18990	Protease inhibitor/seed storage/LTP family protein
Os.45938.1.S1_at	3.10106	1.7055	LOC_Os03g15770	Protein kinase domain containing protein
Os.5123.1.S1_at	4.6998	1.7029	LOC_Os02g03270	AT hook motif family protein
Os.27823.1.S1_at	0.598012	1.7018	LOC_Os09g23380	RNA-metabolising metallo-beta-lactamase family protein
Os.14167.1.S1_at	0.990365	1.7007	LOC_Os06g14740	expressed protein
OsAffx.27508.78.S1_s_at	1.98751	1.7004	LOC_Os08g05510	myb-like DNA-binding domain, SHAQKYF class family protein
Os.18732.1.S1_at	2.56237	1.7003	LOC_Os12g04990	AMP-binding enzyme family protein
Os.7892.1.S1_a_at	3.8214	1.6997	LOC_Os05g41460	Cysteine proteinase inhibitor-II
OsAffx.19373.1.S1_at	4.25604	1.6989	LOC_Os11g44660	Protein kinase domain containing protein
Os.52151.1.S1_at	2.49534	1.6988	LOC_Os08g38460	Zinc finger, C3HC4 type family protein
OsAffx.25820.1.S1_s_at	0.961856	1.6986	LOC_Os04g01230	phosphoglycerate mutase
Os.38179.2.S1_at	0.664389	1.6983	LOC_Os12g42040	Protein kinase domain containing protein
Os.5736.2.S1_x_at	2.38326	1.6982	LOC_Os10g26620	Dof domain, zinc finger family protein
Os.9467.1.S1_at	0.951765	1.6981	LOC_Os06g44200	expressed protein
Os.12312.1.S1_at	0.787022	1.6979	LOC_Os01g69920	histidine kinase 2
Os.18231.1.S1_at	2.07547	1.6974	LOC_Os07g32380	Protein phosphatase 2C containing protein
Os.10964.1.S1_at	0.787022	1.6961	LOC_Os05g27920	phox domain-containing protein
Os.7557.2.S1_at	4.8319	1.6952	LOC_Os02g19629	Non-protein coding transcript, uncharacterized transcript.
Os.16028.1.S1_at	2.18406	1.6949	LOC_Os05g04180	Conserved hypothetical protein.
Os.15767.2.S1_x_at	0.674068	1.6938	LOC_Os10g37210	Electron transfer flavoprotein-ubiquinone oxidoreductase
Os.51176.1.S1_at	4.026	1.6931	LOC_Os10g31320	transposon protein , CACTA, En/Spm sub-class
Os.31991.1.S1_s_at	2.62971	1.6929	LOC_Os12g02240	hypothetical protein
Os.51711.1.S1_at	2.78061	1.6925	LOC_Os10g22150	hypothetical protein
Os.15939.1.S1_at	1.43392	1.6924	LOC_Os01g53670	ENTH domain containing protein
Os.52597.1.S1_at	2.38326	1.6924	LOC_Os04g59540	Phosphatidylinositol-4-phosphate 5-Kinase family protein
Os.45878.1.S1_at	0.961856	1.6918	LOC_Os01g21310	esterase/lipase/thioesterase family protein
Os.2371.1.S1_at	3.89684	1.6918	LOC_Os12g26290	alpha-dioxygenase
Os.49242.1.S1_at	1.43392	1.6914	LOC_Os05g46220	Mitochondrial carrier protein
Os.49263.1.S1_at	2.89558	1.6906	LOC_Os03g50450	atypical receptor-like kinase MARK
Os.9638.1.S1_at	3.38032	1.6896	LOC_Os08g01410	glucose-6-phosphate/phosphate translocator
Os.4156.1.S1_at	2.56237	1.6892	LOC_Os06g29180	Formate dehydrogenase, mitochondrial precursor
Os.46792.1.S1_at	3.89684	1.6891	LOC_Os10g36030	Cytochrome b561 family protein
Os.4195.1.S1_at	0.984192	1.6882	LOC_Os01g13260	Cyclin, N-terminal domain containing protein
Os.11711.1.S1_at	2.28069	1.6877	LOC_Os12g17880	U-box domain containing protein
Os.7216.1.S1_at	1.68799	1.6863	LOC_Os10g25780	Cell elongation protein DIMINUTO
OsAffx.2874.1.S1_at	1.64491	1.6861	LOC_Os02g35870	Avr9 elicitor response protein
Os.5480.1.S1_at	0.964673	1.6861	LOC_Os08g44520	Peptidyl-prolyl cis-trans isomerase-like 1
OsAffx.24369.1.S2_at	0.598012	1.6857	LOC_Os03g58040	Glutamate dehydrogenase
Os.40269.1.S1_at	0.598012	1.6847	LOC_Os01g57460	Frataxin homolog
Os.53502.1.S1_at	2.62556	1.6836	LOC_Os04g44550	coiled-coil-helix-coiled-coil-helix domain containing protein
Os.16591.1.S1_at	0.961856	1.6829	LOC_Os02g17380	expressed protein
Os.15853.1.S1_at	1.43392	1.6826	LOC_Os02g37610	Conserved hypothetical protein.
Os.7944.1.S1_at	1.33713	1.6822	LOC_Os07g46584	#N/A
Os.47923.2.A1_at	2.12283	1.6815	LOC_Os12g43670	Protein of unknown function UPF0143 family protein.
Os.23259.1.S1_a_at	1.64491	1.6805	LOC_Os10g01540	Notchless homolog 1
Os.45427.1.A1_at	1.47181	1.6802	LOC_Os01g04120	expressed protein
Os.49660.1.S1_at	2.49534	1.6802	LOC_Os02g33560	expressed protein
OsAffx.25709.1.S1_at	1.98751	1.6802	LOC_Os03g53990	expressed protein
OsAffx.16441.1.S1_at	1.68799	1.679	LOC_Os07g27430	expressed protein
Os.6000.3.S1_x_at	0.803671	1.6783	LOC_Os05g27880	BTB/POZ domain containing protein
Os.26151.1.S1_s_at	1.08632	1.6777	LOC_Os01g65210	POT family protein
Os.49745.1.S1_at	1.63566	1.6771	LOC_Os03g41460	Serine/threonine-protein kinase SAPK9
Os.22596.1.S1_at	3.73149	1.6765	LOC_Os05g28730	Zinc finger, C3HC4 type family protein
Os.4963.1.S1_at	4.34639	1.6762	LOC_Os10g33240	expressed protein
Os.51938.1.S1_at	1.28994	1.6752	LOC_Os03g18790	Protein of unknown function, DUF614 containing protein
Os.13926.1.S1_at	2.02651	1.6747	LOC_Os07g49520	2-oxoglutarate dehydrogenase, E1 component family protein
Os.6335.1.S1_at	2.49534	1.6747	LOC_Os11g13670	PrMC3
Os.26710.1.S1_at	3.07742	1.6745	LOC_Os01g08140	non-phototropic hypocotyl protein
Os.1302.1.S1_at	1.68799	1.6743	LOC_Os01g10610	BES1/BZR1 homolog protein 4
Os.49785.1.S1_at	4.12991	1.6743	LOC_Os03g51110	Myb-like DNA-binding domain containing protein
Os.20514.1.S1_x_at	1.64491	1.6743	LOC_Os07g29760	Cysteine proteinase 1 precursor
Os.44613.1.S1_at	3.89684	1.674	LOC_Os07g46610	Cis-zeatin O-glucosyltransferase 2
OsAffx.25798.1.S1_at	0.864766	1.6736	LOC_Os03g62750	ARTEMIS protein, chloroplast precursor
Os.8306.1.S1_at	3.89684	1.6736	LOC_Os05g33040	Cyclin, N-terminal domain containing protein
Os.54956.1.S1_at	0.961856	1.6733	LOC_Os02g04110	expressed protein
Os.16151.1.S1_at	3.07742	1.6728	LOC_Os03g12160	Leucine Rich Repeat family protein
Os.35895.2.S1_x_at	0.681172	1.6722	LOC_Os01g52320	NB-ARC domain containing protein
Os.5661.1.S1_s_at	4.12991	1.672	LOC_Os08g39640	Cytochrome P450 family protein
OsAffx.7664.1.S1_s_at	1.68799	1.6715	LOC_Os12g22770	hypothetical protein
Os.8726.1.S2_at	2.28069	1.6713	LOC_Os08g37904	Zn-finger, C2H2 type domain containing protein.
Os.52542.1.S1_at	3.27792	1.6701	LOC_Os03g60520	expressed protein
Os.53578.1.S1_at	4.46612	1.6699	LOC_Os03g13550	expressed protein
Os.282.2.S1_a_at	0.787022	1.669	LOC_Os04g49510	Calcium-dependent protein kinase, isoform 11
Os.2431.1.S1_at	1.43392	1.6686	LOC_Os11g10340	F-box domain containing protein
Os.25651.1.S1_at	3.68269	1.6685	LOC_Os01g27360	glutathione S-transferase GSTF1
OsAffx.25172.1.S1_at	3.27792	1.6684	LOC_Os03g20840	NB-ARC domain containing protein
Os.50006.1.S2_at	2.28069	1.6677	LOC_Os09g31090	HECT-domain family protein
Os.38768.1.A1_s_at	2.62556	1.6675	LOC_Os02g58560	glycosyl transferase family 48 protein
Os.10528.1.S1_s_at	3.8214	1.6668	LOC_Os09g39430	GDSL-like Lipase/Acylhydrolase family protein
Os.26967.1.S2_at	0.966689	1.6659	LOC_Os01g50616	Phosphatidylinositol transfer-like protein III.
Os.22452.1.S1_at	0.787022	1.6654	LOC_Os12g30030	HesB/YadR/YfhF family protein
Os.10872.1.S1_at	1.50028	1.6647	LOC_Os07g09420	ATPase, AAA family protein
Os.15515.1.S1_at	0.874226	1.6645	LOC_Os05g32850	CBS domain-containing protein
Os.20364.1.S1_at	1.28994	1.6638	LOC_Os05g39240	Ammonium transporter 2
Os.14852.1.A1_at	0.803671	1.6627	LOC_Os06g40060	glycosyltransferase family 14 protein
Os.2486.1.S1_at	2.28069	1.6624	LOC_Os05g01250	SNF7 family protein
OsAffx.29979.1.S1_x_at	2.28069	1.6614	LOC_Os09g22040	hypothetical protein
Os.19849.1.S1_at	2.59768	1.6605	LOC_Os01g56930	aspartyl protease family protein
OsAffx.28181.1.S1_at	2.68664	1.6598	LOC_Os06g49130	TAZ zinc finger family protein
Os.27359.1.S1_at	0.787022	1.6598	LOC_Os08g20660	Sucrose-phosphate synthase 1
OsAffx.4655.1.S1_x_at	3.68269	1.6597	LOC_Os05g48750	3-deoxy-D-manno-octulosonate cytidylyltransferase family protein
Os.53414.1.S1_at	3.38032	1.6585	LOC_Os03g17810	LOB domain protein 1
Os.17753.1.A1_s_at	2.38326	1.6571	LOC_Os04g21110	Phosphoribulokinase/Uridine kinase family protein
OsAffx.21945.2.S1_x_at	0.803671	1.6565	LOC_Os01g19850	cation-chloride co-transporter
Os.52293.1.S1_at	4.6998	1.656	LOC_Os12g32590	NB-ARC domain containing protein
Os.53503.1.S1_at	0.875561	1.6548	LOC_Os03g39230	OTU-like cysteine protease family protein
Os.34773.1.S1_at	3.46806	1.6539	LOC_Os10g30520	Ras-related protein RHN1
Os.11302.1.S1_at	3.46806	1.6533	LOC_Os12g08020	hypothetical protein
Os.23364.2.S1_a_at	1.84343	1.653	LOC_Os08g29809	Disease resistance protein family protein.
Os.51670.1.S1_a_at	1.68799	1.6528	LOC_Os05g05810	ATP-dependent DNA helicase, RecQ family protein
Os.5210.1.S1_at	2.28069	1.6528	LOC_Os08g39370	sodium/dicarboxylate cotransporter
OsAffx.15019.1.S1_s_at	0.961856	1.6521	LOC_Os05g39060	expressed protein
Os.11467.1.S1_at	1.78798	1.6506	LOC_Os02g13840	Citrate synthase, glyoxysomal precursor
Os.38093.1.S1_at	2.28069	1.6505	LOC_Os04g52460	Viral A-type inclusion protein repeat containing protein
OsAffx.5156.1.S1_at	3.38032	1.65	LOC_Os06g49660	Transferase family protein
Os.38283.1.S1_a_at	4.34639	1.6496	LOC_Os05g41550	expressed protein
OsAffx.8492.1.S1_at	1.47181	1.6494	LOC_Os10g06710	Amidase family protein
Os.23229.1.S1_at	2.28069	1.6493	LOC_Os03g02830	LEM3 family/CDC50 family protein
Os.9411.1.S1_at	1.63566	1.6493	LOC_Os09g32968	emp24/gp25L/p24 family protein.
Os.52843.1.S1_at	4.6998	1.649	LOC_Os07g04210	calcineurin-like phosphoesterase family protein
Os.14946.1.S1_at	2.02651	1.6484	LOC_Os03g04920	ABC transporter family protein
Os.13618.1.S1_at	3.2205	1.6484	LOC_Os08g02840	ribosomal protein S21 containing protein
Os.9549.1.S1_at	1.63566	1.6479	LOC_Os03g42010	DNA-directed polymerase kappa.
OsAffx.6095.1.S1_s_at	4.91899	1.6474	LOC_Os08g40540	C2H2 zinc-finger protein
Os.7705.1.S1_at	4.59128	1.6466	LOC_Os04g54300	wound induced protein
Os.12758.1.S1_at	4.12991	1.6463	LOC_Os08g42040	Protease inhibitor/seed storage/LTP family protein
Os.47344.1.A1_at	1.68799	1.6449	LOC_Os11g07440	Neutral/alkaline invertase
Os.46451.2.S1_x_at	2.68664	1.6435	LOC_Os10g25487	Leucine-rich repeat, typical subtype containing protein.
Os.9804.1.S1_at	0.598012	1.6428	LOC_Os06g42430	expressed protein
OsAffx.13399.1.S1_at	2.56237	1.6426	LOC_Os03g48010	expressed protein
Os.21635.1.S1_at	2.89558	1.6422	LOC_Os12g03860	major facilitator superfamily antiporter
Os.20626.1.A1_at	1.74945	1.6421	LOC_Os12g30610	expressed protein
Os.51190.1.S1_at	3.07742	1.6417	LOC_Os03g09230	Protease inhibitor/seed storage/LTP family protein
Os.6404.1.S1_at	0.875561	1.6393	LOC_Os02g56300	aminotransferase, classes I and II family protein
Os.47329.1.A1_at	4.91899	1.6392	LOC_Os05g11900	hypothetical protein
Os.12096.4.S1_s_at	3.5699	1.6389	LOC_Os12g01530	Ferritin 1, chloroplast precursor
Os.36218.1.S1_at	1.64491	1.6386	LOC_Os07g13810	UDP-glucoronosyl and UDP-glucosyl transferase familyprotein
Os.9898.1.S1_at	1.47181	1.6374	LOC_Os01g07310	integral membrane protein
Os.51995.1.S1_x_at	1.43392	1.6372	LOC_Os05g49480	transcription factor
Os.17282.1.S1_at	2.49534	1.6367	LOC_Os11g08670	ATP-NAD kinase family protein
Os.15000.1.S1_a_at	3.27792	1.636	LOC_Os03g41350	transposon protein , Mutator sub-class
Os.8119.1.S1_at	2.12283	1.6355	LOC_Os03g63020	Serine/threonine-protein kinase MHK
Os.11972.1.S1_at	0.598012	1.6335	LOC_Os05g33010	DnaJ domain containing protein
Os.28056.1.S1_at	0.929836	1.633	LOC_Os10g10500	V-type ATPase 116kDa subunit family protein
Os.51845.1.S1_x_at	3.89684	1.6324	LOC_Os06g05450	expressed protein
Os.11806.1.S1_at	2.68664	1.6321	LOC_Os07g01710	Leucine Rich Repeat family protein
OsAffx.5717.1.S1_at	0.951765	1.632	LOC_Os08g05540	expressed protein
Os.27858.2.S1_x_at	2.62556	1.6319	LOC_Os01g68330	ABC transporter family protein
Os.50208.1.S1_at	2.7184	1.6311	LOC_Os03g14890	expressed protein
Os.6090.1.S1_a_at	1.74945	1.6307	LOC_Os01g12670	expressed protein
Os.17696.1.S1_at	3.04681	1.6307	LOC_Os11g24170	Disease resistance protein family protein.
Os.18466.1.S1_at	0.843095	1.6307	LOC_Os12g04720	expressed protein
Os.20089.1.S1_at	2.12283	1.6307	LOC_Os12g12740	Leucine Rich Repeat family protein
Os.34739.1.S1_a_at	1.15865	1.6303	LOC_Os01g08680	expressed protein
Os.12646.1.S1_at	0.929836	1.6287	LOC_Os01g64970	Serine/threonine-protein kinase SAPK7
Os.38014.1.S1_at	1.47181	1.6283	LOC_Os01g14100	folate/biopterin transporter family protein
Os.23770.1.A1_s_at	4.12991	1.6274	LOC_Os01g49280	Zinc finger, C3HC4 type family protein
Os.54390.1.S1_at	1.41968	1.6274	LOC_Os11g37300	F-box domain containing protein
Os.174.1.S1_at	0.966689	1.6271	LOC_Os01g06470	Importin alpha-2 subunit
Os.16333.1.S1_at	4.34639	1.6268	LOC_Os04g40310	isocitrate dehydrogenase, NAD-dependent family protein
Os.54008.1.S1_at	2.59768	1.6266	LOC_Os06g47760	Leucine Rich Repeat family protein
Os.21349.1.S1_at	1.63566	1.6265	LOC_Os03g04020	Rare lipoprotein A like double-psi beta-barrel containing protein
Os.45300.1.A1_at	2.49534	1.6257	LOC_Os01g07070	transposon protein , CACTA, En/Spm sub-class
Os.49296.1.S1_at	0.984192	1.6254	LOC_Os06g07490	expressed protein
Os.18219.1.S1_s_at	0.984192	1.6252	LOC_Os12g10700	expressed protein
Os.20352.1.S1_at	2.18406	1.6248	LOC_Os06g40080	heme oxygenase 1
Os.12268.1.S1_at	0.990365	1.6242	LOC_Os02g53180	1-aminocyclopropane-1-carboxylate oxidase 1
Os.8059.1.S1_at	2.18406	1.6242	LOC_Os04g24170	RNA recognition motif family protein
Os.9207.1.S1_at	2.59768	1.6236	LOC_Os11g48020	Sterol desaturase family protein
Os.10400.1.S1_at	2.62556	1.6235	LOC_Os02g25580	SNARE-interacting protein KEULE
Os.33082.1.S1_at	0.951765	1.6232	LOC_Os06g06400	NB-ARC domain containing protein
Os.16444.1.S1_s_at	0.982252	1.6228	LOC_Os08g44350	Hpt domain containing protein
Os.18628.1.S1_at	0.803671	1.6225	LOC_Os08g16720	transposon protein , CACTA, En/Spm sub-class
Os.17815.1.S1_at	2.68664	1.6222	LOC_Os02g25080	Hypothetical protein.
Os.46093.1.S1_at	2.18406	1.622	LOC_Os10g33900	expressed protein
Os.52275.1.S1_x_at	1.47181	1.622	LOC_Os12g42044	Hypothetical protein.
Os.46426.1.S1_at	0.984192	1.6214	LOC_Os10g03910	F-box domain containing protein
OsAffx.29979.1.S1_s_at	3.38032	1.6213	LOC_Os09g22540	transcription factor jumonji
Os.35458.1.S1_at	0.653077	1.6211	LOC_Os06g41410	expressed protein
Os.11236.1.S1_at	0.843095	1.6208	LOC_Os02g12650	Peptidase family M1 containing protein
Os.8226.1.S1_at	0.864766	1.6198	LOC_Os01g73780	expressed protein
Os.13654.1.S1_at	3.89684	1.6198	LOC_Os08g40230	expressed protein
Os.10193.1.S1_at	0.966689	1.6194	LOC_Os08g09200	Aconitate hydratase, cytoplasmic
Os.14195.1.S1_at	2.12283	1.6184	LOC_Os03g19200	TPR Domain containing protein
Os.17714.1.S1_at	3.07742	1.6181	LOC_Os03g09080	Ubiquitin carboxyl-terminal hydrolase 4
Os.11346.1.S1_at	2.28069	1.6171	LOC_Os02g19820	LILLIM07
Os.19726.1.S1_x_at	0.982252	1.6171	LOC_Os03g36790	tobamovirus multiplication protein 3
Os.21276.1.S1_at	0.984192	1.6167	LOC_Os03g64070	Lysine Decarboxylase
Os.54229.1.S1_at	0.875561	1.6166	LOC_Os04g36670	expressed protein
Os.6847.1.S1_at	3.27792	1.6163	LOC_Os07g22350	Glucose-6-phosphate 1-dehydrogenase 2, chloroplast precursor
Os.4169.1.S1_at	1.43392	1.6162	LOC_Os07g46990	Superoxide dismutase 2
Os.18579.1.S1_at	3.89684	1.6155	LOC_Os12g41230	Tesmin/TSO1-like CXC domain containing protein
Os.20353.1.S2_at	3.68269	1.6152	LOC_Os01g73514	ATPase 3, plasma membrane-type (EC 3.6.3.6) (Proton pump 3).
Os.6672.1.S1_at	4.34639	1.615	LOC_Os01g18080	transposon protein , CACTA, En/Spm sub-class
Os.9247.2.S1_x_at	4.59128	1.6143	LOC_Os06g07230	Protein kinase APK1B, chloroplast precursor
Os.26794.1.S1_at	0.598012	1.6143	LOC_Os12g40790	zinc finger family protein
Os.37617.1.S1_at	4.6998	1.6141	LOC_Os01g39860	oxidoreductase, 2OG-Fe oxygenase family protein
Os.39168.1.S1_at	4.59128	1.6138	LOC_Os02g02600	serine/threonine-protein kinase Cx32, chloroplast precursor
Os.4208.1.S1_at	1.57209	1.6138	LOC_Os06g07070	Protein kinase domain containing protein
Os.10423.1.S1_at	3.2205	1.6138	LOC_Os07g48630	ETHYLENE-INSENSITIVE3-like 1 protein
Os.46182.1.S1_at	0.990365	1.6135	LOC_Os12g39620	Leucine Rich Repeat family protein
Os.38219.1.A1_at	4.25604	1.613	LOC_Os03g48380	expressed protein
Os.49684.1.S1_at	0.961856	1.6128	LOC_Os01g71990	Pyrroline-5-carboxylate reductase
Os.33610.4.S1_x_at	1.74945	1.6127	LOC_Os01g59320	expressed protein
Os.17328.1.S1_at	0.598012	1.6125	LOC_Os07g22700	mitochondrial import inner membrane translocase subunit TIM44
Os.22279.3.S1_x_at	0.598012	1.6123	LOC_Os06g30460	2-oxo acid dehydrogenases acyltransferase family protein
Os.11026.1.S1_at	1.50028	1.6121	LOC_Os07g47290	Xylose isomerase
Os.50390.1.S1_at	4.25604	1.6119	LOC_Os05g30280	Cyanogenic beta-glucosidase precursor
OsAffx.24115.1.S1_at	3.73149	1.6113	LOC_Os02g05730	Protein kinase domain containing protein
Os.52193.1.S1_at	1.68799	1.6112	LOC_Os12g24170	Galactose binding lectin domain containing protein
Os.8039.1.S1_at	1.98751	1.6107	LOC_Os03g46640	Deoxyuridine 5'-triphosphate nucleotidohydrolase
OsAffx.14519.1.S1_at	3.68269	1.6096	LOC_Os05g03070	phosphate translocator
Os.18468.1.S1_at	1.74945	1.6094	LOC_Os05g33730	serine hydrolase
Os.14645.1.S1_s_at	0.966689	1.6093	LOC_Os01g12060	hypothetical protein
Os.8426.1.S1_at	4.8319	1.608	LOC_Os02g07210	OTU-like cysteine protease family protein
Os.27971.1.A1_s_at	3.5699	1.6076	LOC_Os02g42990	Auxin responsive SAUR protein family protein.
Os.49742.2.S1_at	0.964673	1.6076	LOC_Os08g19210	expressed protein
Os.6899.1.S1_a_at	3.07742	1.6071	LOC_Os01g16970	calmodulin-binding protein
Os.25983.1.S2_at	4.6998	1.6057	LOC_Os03g17010	RNA and export factor-binding protein
Os.39973.1.S1_s_at	3.2205	1.6052	LOC_Os03g60590	Actin-depolymerizing factor 3
Os.7999.1.S1_at	2.62556	1.6044	LOC_Os07g43380	zinc finger family protein
Os.32642.1.S1_at	0.843095	1.6044	LOC_Os10g11200	aminotransferase, classes I and II family protein
Os.8290.1.S1_at	1.43392	1.6033	LOC_Os03g26000	expressed protein
Os.35110.1.S1_a_at	4.25604	1.603	LOC_Os01g23870	expressed protein
Os.27277.2.S1_s_at	1.98751	1.6029	LOC_Os06g46240	BTB/POZ domain containing protein
Os.25394.1.A1_at	0.872722	1.6028	LOC_Os05g31690	expressed protein
Os.12889.1.S1_x_at	0.692308	1.6023	LOC_Os03g08500	AP2 domain containing protein
Os.27361.1.S1_at	1.33713	1.6015	LOC_Os08g32850	Propionyl-CoA carboxylase beta chain, mitochondrialprecursor
Os.27821.1.S1_s_at	1.84343	1.6014	LOC_Os02g33580	digalactosyldiacylglycerol synthase 1
Os.17029.1.S1_at	2.02651	1.601	LOC_Os01g47420	pterin-4-alpha-carbinolamine dehydratase family protein
Os.53243.1.S1_x_at	3.04681	1.601	LOC_Os04g58690	Adenosine-deaminase domain containing protein
Os.2695.1.S1_at	4.6998	1.601	LOC_Os08g23810	Enoyl, chloroplast precursor
Os.22793.1.S1_at	2.89558	1.6009	LOC_Os11g07940	expressed protein
OsAffx.18584.1.S1_at	1.68799	1.6005	LOC_Os10g39830	expressed protein
Os.35219.1.S2_at	0.984192	1.5998	LOC_Os02g37030	Zn-finger, RING domain containing protein.
Os.16910.1.S1_at	0.984192	1.5998	LOC_Os12g34340	pentatricopeptide
Os.48137.1.A1_at	0.966689	1.5996	LOC_Os06g50910	Phosphatidylinositol 3- and 4-kinase family protein
Os.2150.1.S1_at	1.50028	1.5993	LOC_Os01g54530	expressed protein
Os.5742.1.S1_a_at	3.27792	1.5991	LOC_Os02g04670	Glucan endo-1,3-beta-glucosidase 6 precursor
Os.15701.1.S1_x_at	1.33713	1.5988	LOC_Os07g47350	Potassium transporter 7
OsAffx.23899.1.S1_at	3.68269	1.5985	LOC_Os01g63220	Carbohydrate kinase, PfkB family protein.
OsAffx.11862.1.S1_at	3.10106	1.5984	LOC_Os02g01940	jmjC domain containing protein
Os.27506.1.A1_at	3.89684	1.5981	LOC_Os11g15340	Jasmonate O-methyltransferase
Os.40045.1.S1_at	1.41968	1.5976	LOC_Os12g43640	Leucine Rich Repeat family protein
Os.27485.1.S1_at	2.42223	1.5973	LOC_Os02g58620	MATE efflux family protein
Os.54574.1.S1_at	2.95544	1.5971	LOC_Os07g07520	F-box domain containing protein
Os.11122.1.S1_at	4.25604	1.5965	LOC_Os08g37456	2OG-Fe(II) oxygenase domain containing protein.
OsAffx.28138.1.S1_at	1.63566	1.594	LOC_Os06g46730	hypothetical protein
Os.54801.1.A1_at	0.961856	1.5936	LOC_Os12g06464	Hypothetical protein.
Os.55427.1.S1_at	3.2205	1.5932	LOC_Os05g06150	pentatricopeptide
Os.49531.1.S1_at	2.49534	1.5928	LOC_Os04g10400	Electron transfer flavoprotein beta-subunit
Os.55787.1.S1_at	0.966689	1.5927	LOC_Os10g28000	Glutathione reductase, chloroplast precursor
Os.47378.1.S1_s_at	1.68799	1.5919	LOC_Os06g16400	Helix-loop-helix DNA-binding domain containing protein
Os.49719.1.S1_at	3.04681	1.5918	LOC_Os02g44330	YbaK/prolyl-tRNA synthetases associated domain containing protein
Os.8404.1.S1_s_at	1.74945	1.5915	LOC_Os03g24830	expressed protein
Os.14473.1.S1_a_at	0.961856	1.5914	LOC_Os01g72790	Cell division cycle 2-related protein kinase 7
Os.22484.1.A1_at	4.026	1.5912	LOC_Os12g29570	one helix protein
Os.49179.1.S1_at	0.674068	1.5911	LOC_Os04g57790	Ubiquinone biosynthesis protein COQ4 homolog
OsAffx.2017.1.S1_s_at	1.84343	1.5909	LOC_Os01g16100	Translin family protein
Os.5241.1.S1_at	1.28994	1.5909	LOC_Os08g33850	GDA1/CD39 family protein
Os.12274.1.S1_at	1.15865	1.5906	LOC_Os07g06590	ML domain protein
Os.15822.1.S1_s_at	4.91899	1.5896	LOC_Os08g32980	expressed protein
Os.53193.1.S1_at	0.984192	1.5894	LOC_Os04g58250	protein kinase family protein
OsAffx.13360.1.S1_at	3.73149	1.5893	LOC_Os03g45280	Dehydrin family protein
Os.55638.1.S1_at	3.07742	1.5893	LOC_Os09g36750	L-ascorbate peroxidase 4
Os.22883.1.S1_at	1.09133	1.5892	LOC_Os10g04620	Alpha/beta hydrolase family protein.
OsAffx.26050.3.A1_at	3.2205	1.589	LOC_Os04g24410	NAD(P)H-quinone oxidoreductase chain 2, chloroplast
Os.49731.1.S1_at	0.843095	1.587	LOC_Os02g21920	senescence-associated protein
Os.2220.1.S1_at	2.62556	1.587	LOC_Os07g11010	Kinase associated protein phosphatase
OsAffx.21381.1.S1_s_at	1.57209	1.5869	LOC_Os01g42140	expressed protein
Os.38249.2.S1_at	2.68664	1.5863	LOC_Os01g38530	early flowering 3
Os.48020.1.S1_at	3.46806	1.5863	LOC_Os03g56660	expressed protein
Os.40181.2.S1_s_at	1.63566	1.5859	LOC_Os01g51700	Ras-related protein Rab7
Os.11949.1.S1_at	2.62971	1.5858	LOC_Os03g12350	myb-like DNA-binding domain, SHAQKYF class family protein
Os.25442.1.S1_at	3.07742	1.5854	LOC_Os03g59160	Elongation factor P family protein
Os.5035.1.S1_at	0.874226	1.5852	LOC_Os02g22190	HGA1
Os.7214.1.S1_at	0.964673	1.585	LOC_Os03g61820	Flap endonuclease-1b
Os.50862.1.S1_x_at	2.42223	1.5849	LOC_Os10g37240	expressed protein
Os.25062.2.S1_a_at	2.62971	1.5845	LOC_Os01g48300	Conserved hypothetical protein.
Os.50757.1.S2_at	1.41968	1.5844	LOC_Os03g53500	Helicase conserved C-terminal domain containing protein
Os.207.1.S1_at	0.787022	1.5842	LOC_Os01g16900	3-isopropylmalate dehydrogenase, chloroplast precursor
Os.53338.1.S1_at	3.27792	1.5835	LOC_Os03g36760	Conserved hypothetical protein.
Os.26995.1.S1_at	0.598012	1.5834	LOC_Os05g08414	Conserved hypothetical protein.
Os.11953.1.S1_at	1.50028	1.5834	LOC_Os10g15310	hypothetical protein
Os.7938.1.S1_at	3.5699	1.5827	LOC_Os04g59190	Peroxidase family protein
Os.24155.1.S1_at	3.46806	1.5812	LOC_Os01g18060	expressed protein
OsAffx.30189.1.S1_at	1.41968	1.581	LOC_Os09g38370	Signal peptidase subunit family protein
Os.23213.1.S1_at	0.966689	1.5808	LOC_Os05g20914	Hypothetical protein.
Os.18819.1.S1_at	1.47181	1.5803	LOC_Os05g06660	Serine carboxypeptidase II precursor
Os.49236.1.S1_at	1.13467	1.5791	LOC_Os02g43720	enoyl-CoA hydratase/isomerase family protein
Os.33183.1.S1_at	3.89684	1.579	LOC_Os01g01030	Monocopper oxidase precursor
Os.15799.1.S1_at	1.43392	1.5784	LOC_Os03g11420	Glycosyl hydrolase family 1 protein
Os.18267.1.S1_at	0.598012	1.5781	LOC_Os08g05630	expressed protein
Os.8621.1.S1_a_at	1.08632	1.5779	LOC_Os08g37300	expressed protein
Os.25325.1.A1_at	2.28069	1.5774	LOC_Os06g49200	CUE domain containing protein
Os.6297.1.S1_at	2.62971	1.5767	LOC_Os02g45690	Mechanosensitive ion channel family protein
Os.15246.1.S1_at	2.07547	1.5764	LOC_Os02g16000	GAMYB-binding protein
Os.15521.1.A1_at	3.73149	1.5757	LOC_Os12g28250	NB-ARC domain containing protein
Os.12228.1.S1_at	2.18406	1.5755	LOC_Os02g04160	expressed protein
Os.18422.1.A1_at	1.74945	1.5752	LOC_Os07g06500	F-box domain containing protein
Os.11090.1.S1_at	3.5699	1.575	LOC_Os08g31710	transporter
Os.49167.1.S1_at	1.09133	1.5747	LOC_Os03g51160	Fb27
Os.17597.1.S1_at	1.28994	1.5746	LOC_Os02g40040	expressed protein
Os.54892.1.S1_at	3.27792	1.5746	LOC_Os08g30490	expressed protein
Os.47905.1.S1_at	1.84343	1.5742	LOC_Os11g25730	UDP-glucoronosyl and UDP-glucosyl transferase familyprotein
Os.49238.1.S1_at	4.46612	1.5739	LOC_Os02g03370	hypothetical protein
Os.52961.1.S1_at	4.59128	1.5737	LOC_Os06g35410	Growth regulator
OsAffx.14110.1.S1_s_at	0.872722	1.5731	LOC_Os04g33300	Uridylate kinase
Os.33446.1.A1_at	2.28069	1.5728	LOC_Os03g13250	Peptide transporter PTR2
Os.8141.1.S1_at	2.28069	1.5727	LOC_Os02g05710	expressed protein
Os.12221.1.S1_at	0.961856	1.5725	LOC_Os07g24000	plasma membrane associated protein
Os.11783.1.S1_at	2.28069	1.5725	LOC_Os08g44650	J domain protein C21orf55 homolog
Os.27122.2.S1_at	4.25604	1.5723	LOC_Os01g73080	expressed protein
Os.46063.1.S1_at	2.18406	1.5722	LOC_Os10g34390	Uncharacterized ACR, COG1678 family protein
OsAffx.11139.1.S1_at	2.78061	1.5717	LOC_Os01g21240	NB-ARC domain containing protein
Os.23243.2.S2_at	1.78798	1.5714	LOC_Os03g20560	Biotin/lipoate A/B protein ligase domain containing protein.
Os.9473.2.S2_a_at	0.961856	1.5714	LOC_Os05g51420	hypersensitive-induced response protein
OsAffx.28653.1.S1_x_at	1.03394	1.5714	LOC_Os07g28930	Protein kinase domain containing protein
Os.19940.1.S1_at	0.929836	1.5712	LOC_Os10g42790	Cytidylyltransferase family protein
Os.12150.1.S1_at	4.026	1.5705	LOC_Os04g33080	protein phosphatase 2C
Os.8942.2.S1_at	0.951765	1.5702	LOC_Os02g53700	DENN domain containing protein
Os.18146.1.S1_a_at	4.6998	1.5701	LOC_Os03g25140	Peptidylprolyl isomerase PASTICCINO1
Os.27154.1.S1_at	4.34639	1.57	LOC_Os05g28520	ser-thr protein kinase
OsAffx.27152.1.S1_at	2.78061	1.5699	LOC_Os05g34210	expressed protein
Os.28077.1.S1_at	1.13467	1.5694	LOC_Os05g34070	expressed protein
OsAffx.15081.1.S1_at	2.18406	1.5689	LOC_Os05g43230	papain-like cysteine peptidase XBCP3
Os.4760.1.S1_at	0.991161	1.5688	LOC_Os04g39420	Pyrophosphate-fructose 6-phosphate 1-phosphotransferase
Os.5802.1.S1_at	0.961856	1.5678	LOC_Os02g14760	RNA-binding protein
OsAffx.4209.1.S1_at	2.28069	1.5678	LOC_Os04g58240	expressed protein
Os.9625.1.S1_at	1.43392	1.5677	LOC_Os11g41990	Armadillo/beta-catenin-like repeat family protein
OsAffx.23127.1.S1_at	3.89684	1.5672	LOC_Os01g05860	pentatricopeptide
Os.51241.1.S1_at	2.89558	1.5667	LOC_Os11g35310	Phytosulfokine precursor protein containing protein
Os.5562.1.S1_at	4.59128	1.5662	LOC_Os04g51150	transposon protein
Os.6080.1.S1_at	4.46612	1.5662	LOC_Os06g04380	Glycine cleavage T-protein containing protein
Os.49366.1.S1_at	3.73149	1.5662	LOC_Os09g33876	ARIADNE-like protein.
Os.47337.1.S1_at	3.5699	1.5659	LOC_Os02g10820	expressed protein
OsAffx.11954.1.S1_s_at	2.68664	1.5655	LOC_Os02g09420	cyclase family protein
Os.28186.2.S1_s_at	4.6998	1.5655	LOC_Os03g38740	Type III restriction enzyme, res subunit family protein
Os.12833.1.S1_at	3.27792	1.5652	LOC_Os01g49026	Protein of unknown function DUF786 family protein.
Os.52477.1.S1_at	1.41968	1.5652	LOC_Os03g19190	BRCA1 C Terminus domain containing protein
Os.11615.1.S1_at	1.47181	1.565	LOC_Os02g32350	110 kDa 4SNc-Tudor domain protein
Os.7319.1.S1_at	1.47181	1.5649	LOC_Os07g39690	GCN5-related N-acetyltransferase
Os.34869.1.A1_at	0.681172	1.5644	LOC_Os12g34440	expressed protein
Os.20083.1.S1_at	2.28069	1.564	LOC_Os08g01390	Phosphatidylinositol-4-phosphate 5-Kinase family protein
OsAffx.7470.1.S1_x_at	2.7184	1.5639	LOC_Os12g03480	Alpha-L-arabinofuranosidase C-terminus family protein
Os.33038.1.S1_a_at	0.961856	1.5638	LOC_Os01g52100	expressed protein
Os.11826.1.S1_at	1.63566	1.5638	LOC_Os06g30130	Serine/threonine-protein kinase receptor precursor
Os.55783.2.S1_x_at	1.50028	1.5637	LOC_Os11g10040	mTERF family protein
Os.7365.2.S1_x_at	2.62971	1.5632	LOC_Os07g26520	expressed protein
Os.18407.1.S1_at	1.47181	1.5623	LOC_Os02g58550	chloroplast channel forming outer membrane protein
Os.46712.1.S1_x_at	2.49534	1.5623	LOC_Os10g11060	expressed protein
Os.8901.1.S1_at	3.73149	1.5622	LOC_Os02g22130	expressed protein
Os.26884.1.S1_a_at	1.15865	1.5617	LOC_Os01g67810	transposon protein , unclassified
Os.18877.1.S1_at	0.864766	1.5617	LOC_Os05g34180	Isopentenyl-diphosphate delta-isomerase II
Os.17025.1.S1_at	3.46806	1.5616	LOC_Os02g10040	guanine nucleotide-exchange protein
OsAffx.25815.1.S1_s_at	1.68799	1.5615	LOC_Os03g64060	expressed protein
Os.18589.1.S1_at	0.843095	1.5608	LOC_Os04g33280	expressed protein
Os.26377.1.S1_at	4.25604	1.5605	LOC_Os01g60860	U-box domain containing protein
Os.7658.2.S1_at	4.46612	1.5604	LOC_Os02g06010	Conserved hypothetical protein.
Os.53714.1.S1_at	4.25604	1.5601	LOC_Os07g38440	transposon protein , unclassified
OsAffx.10304.2.S1_at	2.62971	1.56	LOC_Os07g45300	Tim44-like domain containing protein
Os.9525.1.S1_a_at	2.18406	1.56	LOC_Os08g29720	Mitochondrial substrate carrier family protein.
Os.14251.1.S1_a_at	4.25604	1.5599	LOC_Os03g14380	Autophagy protein Apg9 containing protein
Os.28305.1.S1_at	3.73149	1.5599	LOC_Os04g56110	Protein kinase domain containing protein
Os.11587.1.S1_at	2.62971	1.5594	LOC_Os07g37890	protein phosphatase 2C family protein
Os.96.1.S1_at	3.38032	1.5592	LOC_Os01g16000	SEC14 cytosolic factor family protein
Os.43159.1.S1_at	1.64491	1.5592	LOC_Os08g06460	DnaJ domain containing protein
Os.5159.1.S1_at	2.28069	1.5588	LOC_Os06g11020	Tic22
Os.12279.2.S1_a_at	1.09133	1.5585	LOC_Os01g72009	Conserved hypothetical protein.
Os.39957.1.A1_at	2.89558	1.5585	LOC_Os05g02650	expressed protein
Os.53501.1.S1_at	4.8319	1.558	LOC_Os01g03690	serine/threonine-protein kinase receptor precursor
Os.21317.1.S1_at	3.2205	1.5578	LOC_Os04g32370	hydroxyproline-rich glycoprotein family protein
Os.5582.2.S1_x_at	2.12283	1.5573	LOC_Os08g01930	KH, type 1 domain containing protein.
Os.9590.1.S1_at	4.6998	1.5564	LOC_Os12g31810	Cyclin, N-terminal domain containing protein
Os.6811.1.S1_at	0.875561	1.5563	LOC_Os01g49060	Protein prenyltransferase alpha subunit repeat containing protein
Os.46516.1.S1_at	1.63566	1.5559	LOC_Os10g39790	CorA-like Mg2+ transporter protein
Os.18085.1.S1_at	2.28069	1.5557	LOC_Os04g44900	lectin receptor kinase 7
Os.20934.1.A1_at	1.50028	1.5555	LOC_Os03g07200	expressed protein
Os.9948.1.S1_at	2.12283	1.5554	LOC_Os08g38880	WD-40 repeat family protein
Os.31893.1.S1_at	4.59128	1.5553	LOC_Os01g19290	integral membrane family protein
Os.50164.1.S1_at	2.62556	1.555	LOC_Os02g53580	expressed protein
OsAffx.19745.1.S1_at	3.04681	1.5548	LOC_Os12g19290	Protein kinase domain containing protein
Os.18581.1.S1_at	3.73149	1.5546	LOC_Os08g04920	expressed protein
Os.8813.1.S1_s_at	4.46612	1.5546	LOC_Os08g05640	pleckstrin homology domain-containing protein
OsAffx.24977.1.S1_x_at	4.46612	1.554	LOC_Os03g05330	HEAT repeat family protein
OsAffx.3564.1.S1_s_at	1.78798	1.5538	LOC_Os03g50500	expressed protein
Os.54252.1.S1_at	4.026	1.5536	LOC_Os05g38200	hypothetical protein
Os.53946.1.S1_at	1.63566	1.553	LOC_Os08g41440	NAD dependent epimerase/dehydratase family protein
Os.27310.1.S1_at	1.68799	1.5529	LOC_Os02g03340	Transcription factor Tfb4 family protein
Os.26948.1.S1_at	0.961856	1.5529	LOC_Os12g07140	expressed protein
Os.54496.1.S1_at	3.5699	1.5523	LOC_Os05g23393	Hypothetical protein.
Os.52763.1.S1_at	1.63566	1.5522	LOC_Os02g43750	Transcription initiation factor TFIID component TAF4family protein
Os.12343.1.S1_at	0.982252	1.5519	LOC_Os01g16190	26S proteasome non-ATPase regulatory subunit 14
OsAffx.10960.1.S1_at	1.47181	1.5517	LOC_Os01g08120	pentatricopeptide
Os.4379.1.S1_at	0.598012	1.5517	LOC_Os08g36790	TRAB1 (BZIP transcription factor).
Os.6073.1.S1_at	1.63566	1.5508	LOC_Os03g38590	Secretory carrier-associated membrane protein
Os.51095.1.A1_at	0.692308	1.5507	LOC_Os02g47350	oxidoreductase, short chain dehydrogenase/reductasefamily protein
Os.24080.1.A1_at	1.84343	1.5502	LOC_Os05g06650	expressed protein
OsAffx.5201.1.S1_s_at	0.982252	1.549	LOC_Os07g04240	succinate dehydrogenase flavoprotein subunit, mitochondrial precursor
Os.16119.1.S1_at	2.12283	1.5487	LOC_Os03g05310	Pheophorbide a oxygenase, chloroplast precursor
Os.54451.1.S1_at	2.78061	1.5487	LOC_Os09g21470	expressed protein
OsAffx.24046.2.S1_x_at	1.41968	1.5486	LOC_Os01g10910	hAT family dimerisation domain containing protein
Os.49310.1.S1_at	2.59768	1.5483	LOC_Os02g52900	Hypothetical protein.
Os.19131.1.A1_at	1.98751	1.5481	LOC_Os09g28910	Carbonic anhydrase family protein
Os.49259.1.S1_at	4.91899	1.5479	LOC_Os05g16824	Leucine-rich repeat, plant specific containing protein.
OsAffx.17864.1.S1_x_at	2.59768	1.5466	LOC_Os09g23740	Phosphatidylinositol-4-phosphate 5-Kinase family protein
OsAffx.16458.1.S1_at	1.74945	1.5463	LOC_Os07g28800	DnaJ domain containing protein
Os.18853.1.S1_at	1.08632	1.5461	LOC_Os01g59130	proline-rich family protein
Os.11760.1.S2_at	1.74945	1.546	LOC_Os02g55300	CCR4-NOT transcription complex subunit 7
Os.8945.1.S1_at	2.68664	1.5456	LOC_Os06g39370	Kelch motif family protein
Os.6006.3.S1_at	2.56237	1.5456	LOC_Os08g36420	Zinc transporter ZIP family protein.
Os.12610.1.S1_at	1.74945	1.5449	LOC_Os01g46610	Isocitrate dehydrogenase, chloroplast precursor
Os.51133.1.S1_at	2.68664	1.5444	LOC_Os04g37720	pentatricopeptide
Os.51718.1.S1_at	3.89684	1.5444	LOC_Os11g26780	Dehydrin RAB 16B
Os.14093.1.S1_at	0.681172	1.5441	LOC_Os05g46490	mov34 family protein
Os.11848.1.S1_at	0.966689	1.5438	LOC_Os11g03380	expressed protein
Os.53665.1.S1_at	3.89684	1.5436	LOC_Os02g52370	armadillo/beta-catenin repeat family protein
Os.23940.1.A1_at	1.57209	1.5432	LOC_Os08g01680	Chromatin assembly factor 1 subunit B
Os.27744.1.S1_at	1.68799	1.5431	LOC_Os02g56530	KE03 protein
Os.27502.1.S1_s_at	2.28069	1.5431	LOC_Os04g35620	expressed protein
Os.5477.1.S1_at	1.50028	1.5429	LOC_Os03g11320	Heparanase-like protein 2 precursor
Os.7472.1.S1_at	1.98751	1.5427	LOC_Os03g10750	CUE domain containing protein
Os.19335.1.S1_at	1.41968	1.5425	LOC_Os06g36080	Kinesin motor domain containing protein
Os.8831.1.S1_at	2.7184	1.5416	LOC_Os03g16890	glycosyltransferase family 14 protein
Os.9824.1.S2_at	0.984192	1.5412	LOC_Os05g39690	Aldose reductase
Os.30269.1.S1_at	0.961856	1.5411	LOC_Os07g01340	oxidoreductase, 2OG-Fe oxygenase family protein
Os.30311.1.S1_at	2.59768	1.5406	LOC_Os07g44860	alpha/beta hydrolase fold family protein
Os.39982.1.S1_at	1.41968	1.5405	LOC_Os01g68390	Uncharacterized ACR, COG1565 family protein
Os.11855.1.S1_at	1.64491	1.5402	LOC_Os02g44910	MAP kinase-activating protein C22orf5 homolog
Os.48491.1.S1_at	0.787022	1.5402	LOC_Os10g40370	Conserved hypothetical protein.
Os.6681.1.S1_at	1.68799	1.5398	LOC_Os01g61970	Lung seven transmembrane receptor family protein
Os.15815.2.S1_x_at	4.34639	1.5389	LOC_Os08g01490	Cytochrome P450 71C4
OsAffx.29558.1.S1_x_at	3.2205	1.5386	LOC_Os08g36490	HEC/Ndc80p family protein
Os.8610.1.S1_at	1.47181	1.5384	LOC_Os05g23260	Microsomal signal peptidase 18 kDa subunit
Os.12266.1.S1_at	0.598012	1.5381	LOC_Os05g06780	protease inhibitor/seed storage/lipid transfer protein
Os.4610.1.S1_at	0.951765	1.538	LOC_Os05g25850	Superoxide dismutase, mitochondrial precursor
Os.46634.1.S1_x_at	1.28994	1.5379	LOC_Os10g38340	glutathione S-transferase GSTU6
Os.11111.1.S2_at	0.991161	1.5377	LOC_Os05g08810	Phosphatidylinositol 3-kinase, root isoform
Os.11084.1.S1_at	4.59128	1.5373	LOC_Os01g13250	expressed protein /// LOC_Os12g20310 // expressed protein
Os.24756.2.S1_x_at	0.874226	1.5373	LOC_Os04g47550	expressed protein
Os.24587.1.A1_at	0.951765	1.5367	LOC_Os04g47830	SNF2 domain-containing protein
Os.12736.1.S1_x_at	4.91899	1.5359	LOC_Os01g51210	lysine decarboxylase
Os.49829.1.S1_at	1.50028	1.5359	LOC_Os02g40530	Myb-like DNA-binding domain containing protein
Os.38330.2.S1_at	3.73149	1.5353	LOC_Os01g56010	Serpin family protein
Os.12724.1.S1_a_at	4.12991	1.535	LOC_Os08g36320	Glutamate decarboxylase
Os.2675.1.S1_at	0.787022	1.5349	LOC_Os06g35814	Ras-related protein RIC2.
Os.10574.1.S1_at	3.8214	1.5348	LOC_Os10g02770	Glycosyl hydrolases family 16 protein
Os.20931.1.S1_s_at	3.38032	1.5347	LOC_Os02g13300	Mitochondrial carrier protein
Os.18031.1.S1_at	4.34639	1.5347	LOC_Os06g12160	AAA-type ATPase family protein
Os.46775.1.S1_at	1.64491	1.5346	LOC_Os03g21990	PP1/PP2A phosphatases pleiotropic regulator PRL1
Os.2507.1.S1_at	3.04681	1.534	LOC_Os10g37690	Inner membrane protein OXA1-like, mitochondrial precursor
Os.51857.1.S1_at	1.28994	1.5338	LOC_Os02g10060	SWIRM domain containing protein
Os.22455.1.A1_at	0.681172	1.5338	LOC_Os05g43440	Single-strand binding protein family protein
Os.55583.1.S1_at	1.63566	1.5336	LOC_Os09g38110	Zinc finger, C3HC4 type family protein
OsAffx.15020.1.S1_at	2.62971	1.5335	LOC_Os05g39070	NLI interacting factor-like phosphatase family protein
Os.51025.1.S1_at	0.984192	1.5326	LOC_Os08g38310	expressed protein
OsAffx.6013.1.S1_at	1.41968	1.5318	LOC_Os08g33140	F-box domain containing protein
Os.996.1.S1_at	2.68664	1.5317	LOC_Os01g01620	Ribokinase
Os.50910.1.S1_at	0.982252	1.5314	LOC_Os04g45160	expressed protein
Os.6123.1.S1_at	0.984192	1.5314	LOC_Os08g43670	Zinc finger, C3HC4 type family protein
Os.5294.1.S1_at	4.91899	1.5313	LOC_Os04g53410	BTB/POZ domain containing protein
OsAffx.24125.1.S1_s_at	3.38032	1.531	LOC_Os02g06290	Rhodanese-like domain containing protein
Os.39978.1.S1_at	1.33713	1.5308	LOC_Os08g14330	Possible apospory-associated protein C
Os.10691.1.S1_at	2.07547	1.5307	LOC_Os05g06500	universal stress protein family protein
Os.11198.3.S1_x_at	2.89558	1.5307	LOC_Os07g43940	glucan endo-1,3-beta-glucosidase 4 precursor
Os.54716.1.S1_x_at	1.43392	1.53	LOC_Os01g62080	Protein kinase AFC1
Os.46382.4.S1_x_at	0.966689	1.5297	LOC_Os10g35220	KH domain containing protein
Os.18657.1.S1_at	4.46612	1.5296	LOC_Os06g11060	expressed protein
Os.26818.2.S2_at	2.12283	1.5294	LOC_Os03g19650	PPR2
Os.49382.1.S1_at	2.62971	1.5288	LOC_Os02g30900	Serine/threonine-protein kinase RLCKVII
Os.38748.1.S1_s_at	4.12991	1.5288	LOC_Os11g42350	glutathione synthetase family protein
Os.10778.1.S1_at	2.07547	1.5287	LOC_Os07g47500	Histone-arginine methyltransferase CARM1
Os.11431.1.S1_at	1.09133	1.5286	LOC_Os04g49990	AT hook motif family protein
Os.5600.1.S1_s_at	1.84343	1.528	LOC_Os06g03690	RNA recognition motif family protein
Os.9705.1.S1_at	3.10106	1.5278	LOC_Os02g27220	protein phosphatase 2c
Os.32500.2.A1_at	3.5699	1.5278	LOC_Os06g47860	expressed protein
Os.14566.1.S1_at	2.89558	1.5273	LOC_Os06g34430	Zinc finger, C3HC4 type family protein
Os.21083.1.S1_at	2.07547	1.5271	LOC_Os05g15140	expressed protein
OsAffx.12520.1.S1_s_at	3.07742	1.5268	LOC_Os02g46340	Zinc finger, C3HC4 type family protein
Os.53289.1.S1_at	0.598012	1.5267	LOC_Os12g09540	Phosphoribosylamine-glycine ligase, chloroplast precursor
Os.49374.1.S1_at	3.73149	1.5267	LOC_Os12g32180	Cornichon protein
OsAffx.12666.1.S1_s_at	1.98751	1.5264	LOC_Os02g56480	PB1 domain containing protein
Os.22472.2.S1_at	1.13467	1.5264	LOC_Os10g22430	Chitin-inducible gibberellin-responsive protein 2
OsAffx.24820.1.S1_at	2.18406	1.5254	LOC_Os02g50930	Zinc finger, C3HC4 type family protein
Os.49720.1.S1_at	4.6998	1.5254	LOC_Os12g02390	Vacuolar sorting receptor 1 precursor
Os.27503.1.A1_a_at	3.04681	1.525	LOC_Os06g06120	expressed protein
Os.15459.1.S1_at	2.28069	1.5244	LOC_Os08g28860	coenzyme A diphosphatase NUDT11
Os.53705.1.S1_at	2.59768	1.5243	LOC_Os06g45060	expressed protein
Os.11818.1.S1_at	0.598012	1.5242	LOC_Os10g26680	Pectinesterase family protein
Os.16992.1.S1_at	1.64491	1.5241	LOC_Os03g20300	Glucose-6-phosphate 1-dehydrogenase 4, chloroplast precursor
Os.55391.1.S1_at	3.46806	1.5238	LOC_Os12g35550	expressed protein
Os.10985.1.S1_at	3.68269	1.5237	LOC_Os11g09280	Protein disulfide-isomerase precursor
OsAffx.19484.1.S1_at	3.89684	1.5233	LOC_Os12g04280	hypothetical protein
OsAffx.23268.1.S1_at	4.12991	1.5232	LOC_Os01g16210	Protein of unknown function, DUF614 containing protein
Os.53744.2.S1_x_at	3.68269	1.5232	LOC_Os12g40419	Protein kinase domain containing protein.
Os.11385.1.S1_a_at	2.95544	1.5227	LOC_Os11g34270	Ubiquitin carboxyl-terminal hydrolase family protein
Os.51858.1.S1_at	3.89684	1.5225	LOC_Os08g36010	F-box domain containing protein
Os.10393.1.S1_at	2.18406	1.5215	LOC_Os05g34020	hypothetical protein
OsAffx.25077.1.S1_at	0.991161	1.5212	LOC_Os03g12860	Homeobox associated leucine zipper family protein
Os.8622.1.S1_at	4.6998	1.5207	LOC_Os07g08460	AUX/IAA family protein
Os.12644.1.S1_at	3.38032	1.5206	LOC_Os07g41140	Leucine Rich Repeat family protein
Os.4222.1.S1_at	1.03394	1.5205	LOC_Os06g07210	Ribonucleoside-diphosphate reductase large subunit
Os.51144.1.S1_at	0.598012	1.5184	LOC_Os07g47210	GDSL-like Lipase/Acylhydrolase family protein
Os.46817.1.S1_at	1.47181	1.5184	LOC_Os10g27360	No apical meristem protein
Os.6674.1.S2_a_at	0.598012	1.5183	LOC_Os10g01610	expressed protein
Os.15039.1.S1_at	3.2205	1.518	LOC_Os06g50220	expressed protein
Os.10785.4.S1_s_at	1.63566	1.5176	LOC_Os10g34470	HD domain containing protein
Os.53684.1.A1_at	2.56237	1.5172	LOC_Os10g13460	hypothetical protein
Os.20739.1.S1_s_at	0.787022	1.5164	LOC_Os01g64280	sorting nexin 1
Os.54977.1.S1_at	1.74945	1.5158	LOC_Os02g37960	expressed protein
Os.18101.1.S1_at	1.41968	1.5158	LOC_Os04g59630	Conserved hypothetical protein.
Os.56999.1.S1_at	2.42223	1.5157	LOC_Os03g17940	PAP2 superfamily protein
Os.56310.1.A1_s_at	3.04681	1.5157	LOC_Os06g21690	expressed protein
Os.53756.1.S1_at	3.73149	1.5156	LOC_Os05g05260	DNA repair helicase UVH6
Os.34868.1.S1_at	1.41968	1.5155	LOC_Os07g37680	expressed protein
Os.49156.1.S1_at	0.961856	1.515	LOC_Os03g57170	LEM3 family/CDC50 family protein
Os.54850.1.S1_at	2.89558	1.5148	LOC_Os06g40110	Winged helix DNA-binding domain containing protein.
Os.9954.1.S1_at	3.2205	1.5146	LOC_Os03g42840	Calcineurin B-like protein 3
Os.12424.1.S1_at	0.966689	1.5142	LOC_Os07g25420	26S proteasome non-ATPase regulatory subunit Nin1/mts3 family protein
Os.4648.1.S1_at	0.875561	1.5139	LOC_Os01g09850	Zinc finger, C2H2 type family protein
Os.23454.1.A1_at	3.46806	1.5137	LOC_Os12g07810	aldehyde dehydrogenase family protein
Os.23688.1.A1_x_at	3.8214	1.5136	LOC_Os01g61250	dehydration-responsive protein
Os.24868.2.S1_x_at	4.8319	1.5134	LOC_Os01g51754	Glycoside hydrolase family 13 protein.
Os.6783.1.S1_s_at	2.07547	1.5134	LOC_Os03g21950	Fumarate hydratase 1, mitochondrial precursor
Os.12173.1.S1_at	3.38032	1.5134	LOC_Os04g56970	Cell division protein ftsZ homolog, chloroplast precursor
OsAffx.16098.1.S1_at	2.62556	1.5133	LOC_Os07g05510	hypothetical protein
Os.3625.1.S1_at	0.608273	1.513	LOC_Os01g18660	Isopenicillin N epimerase
Os.15565.1.A1_at	1.74945	1.5126	LOC_Os09g23650	Hsc70-interacting protein
Os.8717.1.S1_at	4.59128	1.5122	LOC_Os10g41360	armadillo/beta-catenin repeat family protein
Os.53966.1.S1_at	3.68269	1.5121	LOC_Os04g35600	Protein disulfide-isomerase precursor
Os.13521.1.S1_at	2.28069	1.512	LOC_Os03g21580	hypothetical protein
Os.25027.1.S1_a_at	3.5699	1.5119	LOC_Os07g46700	RNA-binding protein
Os.18584.1.S1_at	0.961856	1.5117	LOC_Os01g07490	RST1
Os.19899.1.S1_x_at	0.966689	1.5113	LOC_Os12g42190	transposon protein , unclassified
Os.35780.1.S1_at	4.8319	1.5111	LOC_Os05g38950	RabGAP/TBC domain-containing protein
Os.10264.2.S1_at	2.59768	1.511	LOC_Os06g06014	Hypothetical protein.
Os.28095.1.S1_at	2.18406	1.5109	LOC_Os02g15550	Spermidine synthase 1
Os.35095.1.S1_at	2.68664	1.5099	LOC_Os09g10940	Ras-related protein RGP1 (GTP-binding regulatory protein RGP1).
OsAffx.28258.1.S1_at	3.68269	1.5098	LOC_Os07g04220	wound and phytochrome signaling involved receptor like kinase
Os.4894.1.S1_a_at	4.12991	1.5082	LOC_Os05g36920	Histone deacetylase family protein
Os.8542.1.S1_at	1.57209	1.5079	LOC_Os12g37590	prefoldin subunit 3
Os.18560.1.S1_at	1.08632	1.5075	LOC_Os05g01500	CAP-Gly domain containing protein
Os.5112.1.S1_at	1.47181	1.5072	LOC_Os04g57810	expressed protein
Os.21415.1.S1_at	1.74945	1.507	LOC_Os12g06100	TLD family protein
Os.17285.2.S1_x_at	4.026	1.5069	LOC_Os10g15390	expressed protein
OsAffx.3254.1.S1_at	1.78798	1.5067	LOC_Os03g16730	expressed protein
Os.8999.3.S1_x_at	2.7184	1.5063	LOC_Os01g67860	Fructose-bisphosphate aldolase, cytoplasmic isozyme
Os.10319.1.S1_at	2.78061	1.5056	LOC_Os12g06650	pentatricopeptide
Os.14765.1.S1_at	1.74945	1.5053	LOC_Os07g47340	expressed protein
Os.11911.1.S1_at	3.38032	1.5052	LOC_Os06g22820	Protein kinase domain containing protein
Os.9096.2.S1_a_at	1.84343	1.5049	LOC_Os02g12880	EF hand family protein
Os.7343.1.S1_at	4.6998	1.5045	LOC_Os07g02710	expressed protein
Os.6844.1.S1_x_at	4.34639	1.5045	LOC_Os12g06190	expressed protein
Os.18160.1.S1_s_at	2.89558	1.5039	LOC_Os11g01020	RNA recognition motif family protein
Os.18202.1.S1_at	2.07547	1.5031	LOC_Os03g09860	acetyltransferase, GNAT family protein
Os.5620.1.S1_at	2.62971	1.5029	LOC_Os05g01310	ankyrin repeat family protein
Os.17844.1.S1_x_at	2.28069	1.5019	LOC_Os12g13290	hypothetical protein
Os.27684.1.S1_at	3.10106	1.5015	LOC_Os01g62650	Pumilio-family RNA binding repeat containing protein
Os.53565.1.A1_at	2.59768	1.5014	LOC_Os03g22400	Ulp1 protease family, C-terminal catalytic domain containing protein
Os.8653.1.S1_at	3.89684	1.5011	LOC_Os02g32610	Protein kinase domain containing protein
Os.46758.1.S1_s_at	0.964673	1.501	LOC_Os01g20860	Phospholipase D. Active site motif family protein
Os.8199.1.S1_at	2.02651	1.5008	LOC_Os12g16410	Isoflavone reductase homolog
Os.28138.1.S1_at	4.026	1.5007	LOC_Os11g03460	expressed protein
Os.18618.1.S1_at	3.38032	1.5005	LOC_Os03g54780	Serine/threonine kinase
Os.51414.1.S1_at	4.59128	0.6663	LOC_Os04g57240	hypothetical protein
Os.49184.1.S1_at	3.27792	0.6656	LOC_Os08g39990	expressed protein
Os.49415.1.S1_at	2.29751	0.6655	LOC_Os02g57100	haloacid dehalogenase-like hydrolase family protein
Os.5160.1.S1_at	4.34639	0.6654	LOC_Os07g46330	expressed protein
Os.5188.2.S1_s_at	3.07742	0.6652	LOC_Os08g23410	Rubredoxin family protein
Os.4950.2.S1_a_at	4.91899	0.6649	LOC_Os07g01060	expressed protein
OsAffx.27304.1.S1_at	2.78061	0.6648	LOC_Os05g44210	Alpha,alpha-trehalose-phosphate synthase
Os.26592.2.A1_x_at	1.28994	0.6643	LOC_Os12g10600	Photosystem II P680 chlorophyll A apoprotein
Os.49378.1.S1_at	2.31149	0.664	LOC_Os02g03050	ribosomal RNA adenine dimethylase family protein
Os.28078.1.S1_at	3.27792	0.6637	LOC_Os01g71050	Major sperm protein domain containing protein.
Os.8493.1.A1_at	1.01047	0.6629	LOC_Os06g43430	Cytochrome P450 family protein
Os.25634.1.S1_at	1.63566	0.6629	LOC_Os12g44150	Plasma membrane ATPase 1
Os.46498.2.S1_x_at	1.01047	0.6628	LOC_Os10g11310	expressed protein
Os.19155.1.S1_at	1.01047	0.6625	LOC_Os01g37870	pentatricopeptide
Os.1605.1.S1_at	4.8319	0.6623	LOC_Os04g37630	expressed protein
Os.7979.1.S1_at	1.01047	0.6622	LOC_Os03g63480	Ankyrin repeat domain protein 2
Os.33221.1.S1_at	1.43392	0.6621	LOC_Os01g54390	S4 domain containing protein
Os.5369.1.S1_at	2.42223	0.662	LOC_Os08g43440	Cytochrome P450 family protein
Os.18217.1.S1_s_at	1.84343	0.6619	LOC_Os07g44070	pectinacetylesterase
Os.11575.2.S1_a_at	4.34639	0.6618	LOC_Os03g46440	BTB/POZ domain containing protein
Os.10735.1.S1_at	4.026	0.6616	LOC_Os09g36860	Acyl carrier protein II, chloroplast precursor
Os.5098.1.S1_at	1.01047	0.6608	LOC_Os03g17900	hydrolase, alpha/beta fold family protein
Os.15951.1.S1_at	1.13467	0.6606	LOC_Os03g48150	expressed protein
Os.17692.1.S1_at	2.31149	0.6606	LOC_Os10g35140	Integral membrane protein DUF6 containing protein
OsAffx.23340.1.S1_x_at	4.12991	0.6602	LOC_Os01g22530	hypothetical protein
Os.35196.1.S1_at	3.68269	0.6598	LOC_Os05g51160	MCB2 protein
OsAffx.12142.1.S1_at	3.46806	0.6596	LOC_Os02g21170	hypothetical protein
Os.55669.1.S1_at	1.23756	0.6594	LOC_Os01g61170	prenylated rab acceptor
Os.18863.1.S1_at	1.01047	0.6589	LOC_Os01g53150	GTP-binding protein
Os.7764.1.S1_at	1.41968	0.6587	LOC_Os06g09350	expressed protein
OsAffx.23041.1.S1_at	2.78061	0.6585	LOC_Os06g39740	ATP synthase beta chain
Os.26881.1.A1_a_at	2.38326	0.6584	LOC_Os06g40200	Mitochondrial carrier protein
Os.8081.1.A1_at	1.01047	0.6584	LOC_Os07g36390	CRP1
Os.52054.1.S1_at	4.6998	0.658	LOC_Os01g72160	Glutathione S-transferase, N-terminal domain containing protein
Os.49658.1.S1_at	2.89558	0.658	LOC_Os05g45810	Calcineurin B-like protein 4
Os.12364.1.S1_at	1.50028	0.658	LOC_Os09g28600	expressed protein
Os.9230.1.S1_x_at	3.68269	0.6575	LOC_Os10g35370	Protochlorophyllide reductase B, chloroplast precursor
Os.11499.1.S1_at	4.59128	0.6574	LOC_Os08g41340	Ras GTPase family protein.
Os.52598.1.S1_at	4.34639	0.657	LOC_Os07g07340	Glucan endo-1,3-beta-glucosidase 5 precursor
Os.15117.1.S1_at	1.50028	0.6567	LOC_Os01g56200	Regulatory protein NPR1
Os.8408.1.S1_at	2.42223	0.6567	LOC_Os02g13150	Pollen-specific protein SF21
OsAffx.15931.1.S1_s_at	3.89684	0.6565	LOC_Os06g44870	hypothetical protein
Os.6294.1.S1_at	3.73149	0.6565	LOC_Os08g07540	hemimethylated DNA binding domain containing protein
Os.36919.1.S1_x_at	4.46612	0.6562	LOC_Os01g62010	Monoglyceride lipase
Os.12196.1.S1_at	1.01047	0.656	LOC_Os02g33450	2-cys peroxiredoxin BAS1, chloroplast precursor
Os.46422.1.S1_at	1.01047	0.6558	LOC_Os07g25430	Photosystem I reaction centre subunit IV/PsaE familyprotein
Os.52698.1.S1_x_at	2.29751	0.6558	LOC_Os07g49110	D-alanine ligase family
Os.5648.1.S1_at	1.01047	0.6557	LOC_Os01g01160	Chaperone protein dnaJ 20, chloroplast precursor
Os.12491.1.S1_at	4.46612	0.6556	LOC_Os06g17870	nitrate-induced NOI protein
Os.15339.1.S1_at	1.15865	0.6556	LOC_Os06g48620	Aminodeoxychorismate synthase/glutamine amidotransferase.
Os.34805.1.S1_at	4.6998	0.6555	LOC_Os03g37260	pentatricopeptide
Os.12708.1.S1_at	1.472	0.6554	LOC_Os01g15120	hydrolase, alpha/beta fold family protein
Os.26686.1.S1_a_at	1.01047	0.6554	LOC_Os02g43350	ATP-dependent metalloprotease FtsH family protein
Os.16966.1.S1_s_at	1.01047	0.6548	LOC_Os11g13850	Rieske domain containing protein
Os.2822.1.S1_at	3.2205	0.6546	LOC_Os10g41310	bZIP
Os.52440.2.S1_at	2.42223	0.6543	LOC_Os03g06379	Complex 1 LYR protein family protein.
Os.50897.1.S1_at	4.6998	0.6539	LOC_Os03g57560	Piwi domain containing protein
Os.14667.1.S1_x_at	1.68867	0.6539	LOC_Os05g38250	integral membrane protein
OsAffx.1987.1.S1_at	3.73149	0.6538	LOC_Os01g12220	Uncharacterized protein family UPF0016 containing protein
OsAffx.17638.1.S1_at	1.01047	0.6538	LOC_Os09g10690	expressed protein
OsAffx.26488.1.S1_at	1.28994	0.6536	LOC_Os04g46730	Pollen thioesterase
Os.8594.1.S1_at	1.63566	0.6532	LOC_Os12g05900	rac GTPase activating protein 1
Os.38261.1.S1_x_at	3.5699	0.6524	LOC_Os03g15690	Phosphate carrier protein, mitochondrial precursor
Os.55328.1.S1_at	1.64491	0.6523	LOC_Os07g14890	expressed protein /// LOC_Os07g14900 // hypotheticalprotein
Os.12622.1.S1_at	1.01047	0.6518	LOC_Os03g07300	Ribulose-phosphate 3-epimerase, chloroplast precursor
Os.7934.1.S1_at	1.28994	0.6518	LOC_Os04g58730	AT hook motif family protein
Os.50350.1.S1_at	4.6998	0.6514	LOC_Os03g24170	Phosphatidylinositol-4-phosphate 5-kinase 4
Os.37466.1.S1_s_at	1.57209	0.651	LOC_Os03g14610	TB2/DP1, HVA22 family protein
Os.2715.1.S1_at	2.29751	0.6509	LOC_Os10g41410	Nucleoside diphosphate kinase 1
Os.49848.1.S1_at	1.01047	0.6507	LOC_Os04g50770	Myb-related protein Zm1
Os.33708.1.S1_s_at	1.472	0.6504	LOC_Os08g24390	expressed protein
Os.34300.1.S1_at	3.46806	0.6493	LOC_Os03g56869	Ribose 5-phosphate isomerase family protein.
Os.8760.1.S1_a_at	1.57209	0.6491	LOC_Os09g36600	Nodulin-like family protein
OsAffx.12697.1.S1_x_at	2.62971	0.6488	LOC_Os02g35630	ATP-dependent Clp protease ATP-binding subunit ClpX
OsAffx.24785.1.S1_at	2.59768	0.6486	LOC_Os02g48570	POT family protein
Os.38312.1.S1_at	1.68867	0.648	LOC_Os01g04860	expressed protein
Os.16645.1.A1_at	3.8214	0.6479	LOC_Os12g10640	expressed protein
Os.26770.2.S1_x_at	2.95544	0.6477	LOC_Os04g16740	ATP synthase alpha chain
Os.5432.1.A1_at	1.01047	0.6473	LOC_Os02g57030	expressed protein
OsAffx.24831.1.S1_s_at	2.02651	0.6472	LOC_Os02g52270	Chaperone protein dnaJ
Os.48217.1.A1_at	1.15865	0.6472	LOC_Os06g03570	pentatricopeptide
Os.9275.1.S1_x_at	2.38326	0.647	LOC_Os02g31070	expressed protein
Os.30681.1.S1_at	2.56237	0.647	LOC_Os07g03130	expressed protein
Os.19523.1.S1_at	1.57209	0.6469	LOC_Os03g51930	expressed protein
Os.53646.1.S1_at	2.18406	0.6468	LOC_Os01g71220	Conserved hypothetical protein.
OsAffx.16163.1.S1_at	1.23756	0.6468	LOC_Os07g09040	peptidyl-prolyl cis-trans isomerase, FKBP-type family protein
Os.27687.1.S1_at	2.07547	0.6466	LOC_Os05g41190	expressed protein
Os.5351.2.S1_s_at	1.57209	0.6465	LOC_Os03g61890	AIG1 family protein
Os.51817.1.S1_x_at	1.64491	0.6463	LOC_Os06g04746	#N/A
Os.16772.1.S1_at	1.01047	0.6462	LOC_Os08g27010	expressed protein
Os.8320.1.S1_at	2.78061	0.6462	LOC_Os08g37040	esterase
Os.51086.1.S1_x_at	1.01047	0.6461	LOC_Os08g02630	expressed protein
Os.57430.1.S1_at	3.27792	0.6459	LOC_Os02g08530	Protein kinase domain containing protein
OsAffx.4639.1.S1_at	2.49534	0.6456	LOC_Os05g46610	Myb-related protein Hv33
Os.19752.2.S1_x_at	2.62971	0.645	LOC_Os10g40030	oxidoreductase, short chain dehydrogenase/reductasefamily protein
Os.15113.1.A1_at	1.01047	0.645	LOC_Os12g06790	hypothetical protein
Os.10136.1.S1_at	1.01047	0.6445	LOC_Os05g48630	Photosystem I reaction center subunit VI
OsAffx.30533.1.S1_s_at	3.2205	0.6445	LOC_Os10g25830	Mitochondrial carrier protein
Os.26862.1.S1_s_at	3.68269	0.644	LOC_Os11g04490	saccharopine dehydrogenase family protein
Os.55625.1.S1_at	4.25604	0.6432	LOC_Os05g30454	Thiamine pyrophosphokinase family protein.
OsAffx.4662.1.S1_at	3.73149	0.6429	LOC_Os05g49320	50S ribosomal protein L12-1, chloroplast precursor
OsAffx.15190.1.S1_at	3.89684	0.6429	LOC_Os05g51150	Sigma-70, region 4 family protein
Os.39984.1.S1_at	3.07742	0.6428	LOC_Os08g22149	CBS domain containing protein.
Os.13734.1.S1_s_at	1.01047	0.6425	LOC_Os08g21880	retrotransposon , centromere-specific
Os.8734.1.S1_a_at	1.01047	0.6425	LOC_Os09g35810	NC domain-containing protein
Os.11677.1.S1_x_at	2.62556	0.6413	LOC_Os05g03190	IQ calmodulin-binding motif family protein
Os.10151.1.S1_at	1.01047	0.6412	LOC_Os11g26860	Serine hydroxymethyltransferase, mitochondrial precursor
OsAffx.16581.1.S1_at	2.42223	0.6411	LOC_Os07g36180	pentatricopeptide
Os.10829.1.S1_at	4.34639	0.6409	LOC_Os01g04260	Delta-7-sterol-C5
Os.4329.1.S1_at	1.98751	0.6402	LOC_Os03g03720	Glyceraldehyde-3-phosphate dehydrogenase B
Os.26592.1.S1_s_at	2.18406	0.6401	LOC_Os09g04680	Photosystem II P680 chlorophyll A apoprotein
OsAffx.15279.1.S1_x_at	1.01047	0.64	LOC_Os06g05860	Phosphofructokinase family protein
Os.49098.1.S1_x_at	2.18406	0.6396	LOC_Os02g21090	expressed protein
Os.9394.1.S1_at	4.25604	0.6395	LOC_Os01g21970	Protein kinase domain containing protein
Os.23206.1.S1_at	2.49534	0.6391	LOC_Os12g04480	Cytochrome P450 family protein
Os.11464.1.S1_at	1.01047	0.6389	LOC_Os03g41510	oxidoreductase, aldo/keto reductase family protein
Os.25507.1.S1_at	1.50028	0.6389	LOC_Os07g15670	expressed protein
Os.11435.1.S1_at	2.59768	0.6385	LOC_Os03g11060	MFP1 attachment factor 1
OsAffx.15332.1.S1_s_at	1.01047	0.6384	LOC_Os06g09260	expressed protein
Os.28814.2.S1_x_at	1.01047	0.6378	LOC_Os01g49740	expressed protein
OsAffx.14773.2.S1_at	3.73149	0.6376	LOC_Os05g20660	hypothetical protein
Os.40235.1.S1_at	4.91899	0.6375	LOC_Os01g44170	hypothetical protein
Os.49632.1.S1_a_at	1.01047	0.637	LOC_Os09g33460	Double-stranded RNA binding motif family protein
Os.19627.1.S1_a_at	1.84343	0.6368	LOC_Os10g10170	pentatricopeptide
Os.6230.1.S1_at	1.28994	0.6367	LOC_Os03g64350	Rhodanese-like domain containing protein
Os.52515.1.S1_at	2.78061	0.6367	LOC_Os07g38230	Conserved hypothetical protein.
Os.44471.1.S1_a_at	3.07742	0.6364	LOC_Os07g37830	Peptidyl-prolyl cis-trans isomerase TLP38, chloroplast precursor
Os.53475.1.A1_at	1.68867	0.6362	LOC_Os12g07270	Sodium Bile acid symporter family protein
Os.7146.1.S1_at	1.01047	0.636	LOC_Os08g45180	pfkB-type carbohydrate kinase family protein
Os.7137.2.S1_x_at	3.2205	0.6358	LOC_Os01g66980	expressed protein
Os.25687.1.S1_x_at	2.42223	0.6347	LOC_Os02g41680	Phenylalanine ammonia-lyase
Os.51003.1.S1_at	2.07547	0.6347	LOC_Os05g42280	expressed protein
Os.2259.1.S1_s_at	3.89684	0.6347	LOC_Os06g36840	Cysteine synthase
Os.24660.2.S1_at	2.7184	0.6346	LOC_Os03g63554	Protein of unknown function DUF565 family protein.
Os.50320.1.S1_at	1.01047	0.6346	LOC_Os08g44040	LG27/30-like gene
Os.5613.1.S1_s_at	1.23756	0.6345	LOC_Os08g14440	ACT domain-containing protein
Os.19539.1.S1_at	4.12991	0.6338	LOC_Os02g47560	Hypothetical protein.
Os.32813.1.A1_at	1.28994	0.6336	LOC_Os04g58180	WD-40 repeat family protein
Os.26642.1.S1_a_at	1.01047	0.6335	LOC_Os01g51410	Glycine dehydrogenase, mitochondrial precursor
Os.8138.1.S1_at	1.01047	0.6335	LOC_Os05g39230	expressed protein
OsAffx.17904.1.S1_s_at	1.33713	0.6334	LOC_Os09g26190	CBS domain containing protein
Os.51896.1.S1_at	1.01047	0.6332	LOC_Os02g49470	tic20 protein
Os.16906.1.S1_at	1.01047	0.6332	LOC_Os04g50110	RNA recognition motif family protein
Os.12406.1.S1_at	1.68867	0.6331	LOC_Os01g70190	exostosin family protein
Os.54824.1.S1_at	3.73149	0.6331	LOC_Os03g14500	expressed protein
Os.50904.1.S1_at	2.89558	0.633	LOC_Os04g46320	Protein kinase domain containing protein
Os.54587.1.S1_at	3.5699	0.6327	LOC_Os01g31940	expressed protein
Os.17609.1.S1_at	3.10106	0.6326	LOC_Os08g44300	retrotransposon protein , unclassified
Os.10200.1.S1_at	1.01047	0.6324	LOC_Os08g05620	Cytochrome P450 89A2
Os.27054.1.S1_at	1.84343	0.6316	LOC_Os03g49220	Adenylosuccinate synthetase, chloroplast precursor
OsAffx.24761.1.S1_at	1.09133	0.6315	LOC_Os02g47120	RelA/SpoT containing protein
Os.11870.1.S1_at	4.8319	0.6314	LOC_Os01g04920	glycosyl transferase, group 1 family protein
Os.24901.1.A1_at	1.01047	0.6313	LOC_Os01g39960	Lycopene epsilon cyclase, chloroplast precursor
OsAffx.12010.1.S1_at	3.10106	0.6309	LOC_Os02g12750	Tetraspanin family protein
Os.11078.1.S1_a_at	1.01047	0.63	LOC_Os07g36080	Oxygen-evolving enhancer protein 3-1, chloroplast precursor
Os.24495.1.S1_at	2.7184	0.6299	LOC_Os03g29980	ACT domain containing protein
Os.9976.1.S1_at	1.74945	0.6295	LOC_Os06g33180	expressed protein
OsAffx.25179.1.S1_at	1.41968	0.6294	LOC_Os03g21400	Cytochrome P450 family protein
[truncated: 1,078 more rows]
