# Supplementary material for: Genome-Wide Differences in DNA Methylation Changes in Two Contrasting Rice Genotypes in Response to Drought Conditions
Source: Front Plant Sci. 2016 Nov 8;7:1675. doi: 10.3389/fpls.2016.01675 (PMC5099141; doi:10.3389/fpls.2016.01675)
Supplement: Supplementary file 10 [file Data_Sheet_10.XLSX]

## Sheet: Meth-DEG
Table S10. The DMRs and its associated differentiall expressed genes in DK151 compared with IR64 under control condition
Peak Code	Peak Region	Methylation Change	Expression Change (FC)	Gene ID	Gene Function Annotation
MACS_Peaks_18	Promoter (2-3kb)	Hypo-methylated	0.33	LOC_Os01g01350	SNF7 family protein
MACS_Peaks_542	Promoter (1-2kb)	Hypo-methylated	4.8	LOC_Os01g11670	serine carboxypeptidase-like 50
MACS_Peaks_1015	Promoter (1-2kb)	Hyper-methylated	6.24	LOC_Os01g18840	NA
MACS_Peaks_1053	5' UTR	Hyper-methylated	0.47	LOC_Os01g19548	Tetratricopeptide repeat (TPR)-like superfamily protein
MACS_Peaks_1097	Promoter (1-2kb)	Hyper-methylated	2.26	LOC_Os01g20160	high-affinity K+ transporter 1
MACS_Peaks_1752	Distal Intergenic	Hypo-methylated	41.03	LOC_Os01g36350	cytochrome P450, family 71, subfamily A, polypeptide 24
MACS_Peaks_1784	Distal Intergenic	Hypo-methylated	2.17	LOC_Os01g36870	Phox (PX) domain-containing protein
MACS_Peaks_1808	Exon	Hypo-methylated	4.64	LOC_Os01g37210	NA
MACS_Peaks_1813	Downstream (<1kb)	Hypo-methylated	9.18	LOC_Os01g37280	NA
MACS_Peaks_1848	5' UTR	Hypo-methylated	0.34	LOC_Os01g37820	Protein of unknown function (DUF3531)
MACS_Peaks_3974	Promoter (2-3kb)	Hypo-methylated	3.48	LOC_Os01g73024	NA
MACS_Peaks_9984	Promoter (1-2kb)	Hyper-methylated	2.49	LOC_Os02g01510	Lactate/malate dehydrogenase family protein
MACS_Peaks_9988	Distal Intergenic	Hyper-methylated	0.39	LOC_Os02g01560	Ribosomal protein S4 (RPS4A) family protein
MACS_Peaks_10032	Distal Intergenic	Hypo-methylated	2.36	LOC_Os02g02400	catalase 2
MACS_Peaks_10136	Promoter (2-3kb)	Hyper-methylated	2.04	LOC_Os02g04725	dolichol phosphate-mannose biosynthesis regulatory protein-related
MACS_Peaks_10149	Promoter (<=1kb)	Hypo-methylated	5.68	LOC_Os02g04900	NA
MACS_Peaks_10166	Exon	Hyper-methylated	0.28	LOC_Os02g05244	NA
MACS_Peaks_10201	Promoter (2-3kb)	Hyper-methylated	2.49	LOC_Os02g05950	Leucine-rich receptor-like protein kinase family protein
MACS_Peaks_10211	Promoter (2-3kb)	Hypo-methylated	3.5	LOC_Os02g06170	NA
MACS_Peaks_10551	Exon	Hypo-methylated	0.45	LOC_Os02g13130	KH domain-containing protein
MACS_Peaks_10646	Downstream (<1kb)	Hypo-methylated	0.41	LOC_Os02g14290	scramblase-related
MACS_Peaks_10686	Distal Intergenic	Hypo-methylated	0.37	LOC_Os02g14770	phosphoenolpyruvate carboxylase 3
MACS_Peaks_10742	Distal Intergenic	Hypo-methylated	2.76	LOC_Os02g15540	NA
MACS_Peaks_10778	Promoter (<=1kb)	Hypo-methylated	0.2	LOC_Os02g15860	NA
MACS_Peaks_10788	Downstream (<1kb)	Hypo-methylated	3.16	LOC_Os02g15950	Galactose oxidase/kelch repeat superfamily protein
MACS_Peaks_10808	Distal Intergenic	Hypo-methylated	3.94	LOC_Os02g16270	NB-ARC domain-containing disease resistance protein
MACS_Peaks_10882	5' UTR	Hyper-methylated	4.99	LOC_Os02g17320	uridine kinase-like 3
MACS_Peaks_10885	Distal Intergenic	Hyper-methylated	3.23	LOC_Os02g17330	D-aminoacid aminotransferase-like PLP-dependent enzymes superfamily protein
MACS_Peaks_10921	Distal Intergenic	Hyper-methylated	14.9	LOC_Os02g17780	Terpenoid cyclases/Protein prenyltransferases superfamily protein
MACS_Peaks_10936	Downstream (1-2kb)	Hypo-methylated	2.15	LOC_Os02g18000	LRR and NB-ARC domains-containing disease resistance protein
MACS_Peaks_11779	Promoter (<=1kb)	Hypo-methylated	4.63	LOC_Os02g33060	NA
MACS_Peaks_11798	Promoter (1-2kb)	Hypo-methylated	0.16	LOC_Os02g33380	cell wall / vacuolar inhibitor of fructosidase 2
MACS_Peaks_12403	Distal Intergenic	Hyper-methylated	27.66	LOC_Os02g43790	ethylene responsive element binding factor 1
MACS_Peaks_13315	Promoter (1-2kb)	Hyper-methylated	0.54	LOC_Os02g58150	NA
MACS_Peaks_13345	Distal Intergenic	Hyper-methylated	0.45	LOC_Os02g58790	NAD(P)-binding Rossmann-fold superfamily protein
MACS_Peaks_16291	Distal Intergenic	Hyper-methylated	0.23	LOC_Os03g51350	NA
MACS_Peaks_17034	Distal Intergenic	Hypo-methylated	0.42	LOC_Os04g02640	3-ketoacyl-CoA synthase 6
MACS_Peaks_17387	Distal Intergenic	Hyper-methylated	2.28	LOC_Os04g11450	F-box and associated interaction domains-containing protein
MACS_Peaks_17437	Exon	Hyper-methylated	4.32	LOC_Os04g12499	Transmembrane amino acid transporter family protein
MACS_Peaks_17531	Promoter (1-2kb)	Hypo-methylated	0.1	LOC_Os04g14690	flavin-dependent monooxygenase 1
MACS_Peaks_17534	Exon	Hypo-methylated	2.22	LOC_Os04g14760	Phosphoglycerate mutase family protein
MACS_Peaks_17846	Distal Intergenic	Hypo-methylated	2.19	LOC_Os04g21950	WRKY DNA-binding protein 11
MACS_Peaks_18049	Exon	Hyper-methylated	3.97	LOC_Os04g26920	NAD(P)-linked oxidoreductase superfamily protein
MACS_Peaks_18064	Distal Intergenic	Hyper-methylated	3.86	LOC_Os04g27250	NA
MACS_Peaks_18112	5' UTR	Hyper-methylated	0.2	LOC_Os04g28040	kinase interacting family protein
MACS_Peaks_19839	Distal Intergenic	Hyper-methylated	2.06	LOC_Os04g58600	N-terminal nucleophile aminohydrolases (Ntn hydrolases) superfamily protein
MACS_Peaks_19840	Downstream (1-2kb)	Hyper-methylated	0.42	LOC_Os04g58620	K+ efflux antiporter 2
MACS_Peaks_20276	Promoter (2-3kb)	Hypo-methylated	3.33	LOC_Os05g08620	ROTUNDIFOLIA like 12
MACS_Peaks_20530	Distal Intergenic	Hypo-methylated	0.4	LOC_Os05g12380	TRICHOME BIREFRINGENCE-LIKE 26
MACS_Peaks_20546	Promoter (1-2kb)	Hyper-methylated	0.01	LOC_Os05g12630	BURP domain-containing protein
MACS_Peaks_20547	Promoter (2-3kb)	Hypo-methylated	37.69	LOC_Os05g12640	BURP domain-containing protein
MACS_Peaks_20572	Promoter (2-3kb)	Hypo-methylated	3.66	LOC_Os05g13420	Protein of unknown function, DUF538
MACS_Peaks_21703	Promoter (1-2kb)	Hyper-methylated	2.51	LOC_Os05g31785	NA
MACS_Peaks_22898	Downstream (<1kb)	Hypo-methylated	0.2	LOC_Os06g01790	Protein of unknown function (DUF819)
MACS_Peaks_22906	Distal Intergenic	Hypo-methylated	2.67	LOC_Os06g01934	POX (plant homeobox) family protein
MACS_Peaks_22919	5' UTR	Hypo-methylated	0.48	LOC_Os06g02170	DNAJ heat shock N-terminal domain-containing protein
MACS_Peaks_22990	Promoter (1-2kb)	Hyper-methylated	0.19	LOC_Os06g04030	Histone superfamily protein
MACS_Peaks_25487	Distal Intergenic	Hypo-methylated	33.68	LOC_Os06g48500	NA
MACS_Peaks_25858	Exon	Hyper-methylated	0.44	LOC_Os07g05550	NA
MACS_Peaks_27726	Promoter (1-2kb)	Hyper-methylated	4.74	LOC_Os07g42895	NA
MACS_Peaks_28168	Distal Intergenic	Hypo-methylated	2.21	LOC_Os08g02920	NA
MACS_Peaks_28750	Exon	Hypo-methylated	2.32	LOC_Os08g13360	Kelch repeat-containing F-box family protein
MACS_Peaks_29415	Promoter (<=1kb)	Hypo-methylated	9.21	LOC_Os08g26220	Plant protein of unknown function (DUF247)
MACS_Peaks_29556	Downstream (<1kb)	Hypo-methylated	2.41	LOC_Os08g29720	manganese tracking factor for mitochondrial SOD2
MACS_Peaks_29786	Promoter (<=1kb)	Hypo-methylated	3.45	LOC_Os08g33160	jasmonate-zim-domain protein 3
MACS_Peaks_29829	Distal Intergenic	Hypo-methylated	0.21	LOC_Os08g33720	malate dehydrogenase
MACS_Peaks_30075	Exon	Hypo-methylated	2.05	LOC_Os08g36840	fucosyltransferase 12
MACS_Peaks_30228	Promoter (<=1kb)	Hypo-methylated	0.39	LOC_Os08g38820	Endomembrane protein 70 protein family
MACS_Peaks_30290	Downstream (<1kb)	Hyper-methylated	0.39	LOC_Os08g39560	Cysteine proteinases superfamily protein
MACS_Peaks_30317	Distal Intergenic	Hyper-methylated	0.25	LOC_Os08g39820	Pre-rRNA-processing protein TSR2, conserved region
MACS_Peaks_30321	Promoter (<=1kb)	Hyper-methylated	26.93	LOC_Os08g39850	lipoxygenase 2
MACS_Peaks_30449	Promoter (<=1kb)	Hyper-methylated	0.35	LOC_Os08g42170	zinc transporter 11 precursor
MACS_Peaks_31591	Promoter (1-2kb)	Hypo-methylated	0.37	LOC_Os09g21450	CYCLIN D1;1
MACS_Peaks_31606	3' UTR	Hyper-methylated	5.22	LOC_Os09g21689	NA
MACS_Peaks_31654	Promoter (2-3kb)	Hyper-methylated	0.22	LOC_Os09g22505	NA
MACS_Peaks_32288	Promoter (<=1kb)	Hypo-methylated	3.06	LOC_Os09g32820	uridine kinase-like 2
MACS_Peaks_4317	Distal Intergenic	Hypo-methylated	3.92	LOC_Os10g07080	NA
MACS_Peaks_4550	Intron	Hyper-methylated	0.23	LOC_Os10g12354	NA
MACS_Peaks_4695	Distal Intergenic	Hypo-methylated	0.24	LOC_Os10g17260	Cytochrome P450 superfamily protein
MACS_Peaks_5550	5' UTR	Hypo-methylated	3.67	LOC_Os10g35490	alpha/beta-Hydrolases superfamily protein
MACS_Peaks_5852	Promoter (1-2kb)	Hyper-methylated	2.41	LOC_Os10g41040	Protein of unknown function, DUF547
MACS_Peaks_5903	Downstream (2-3kb)	Hypo-methylated	0.29	LOC_Os10g42040	NA
MACS_Peaks_5912	5' UTR	Hypo-methylated	3.65	LOC_Os10g42180	aluminum-activated, malate transporter 12
MACS_Peaks_5923	3' UTR	Hypo-methylated	7.68	LOC_Os10g42299	Mitochondrial substrate carrier family protein
MACS_Peaks_5932	Promoter (2-3kb)	Hypo-methylated	3.13	LOC_Os10g42430	Basic helix-loop-helix (bHLH) DNA-binding family protein
MACS_Peaks_5963	Distal Intergenic	Hypo-methylated	6.45	LOC_Os10g42960	solute:sodium symporters;urea transmembrane transporters
MACS_Peaks_5967	5' UTR	Hyper-methylated	0.35	LOC_Os10g43050	CLP protease P4
MACS_Peaks_5973	Promoter (1-2kb)	Hyper-methylated	2.53	LOC_Os11g01074	NA
MACS_Peaks_6068	Promoter (2-3kb)	Hypo-methylated	2.7	LOC_Os11g02630	Protein of unknown function (DUF1191)
MACS_Peaks_6202	Promoter (1-2kb)	Hyper-methylated	0.44	LOC_Os11g05570	Polynucleotidyl transferase, ribonuclease H-like superfamily protein
MACS_Peaks_6443	Promoter (2-3kb)	Hypo-methylated	2.44	LOC_Os11g11110	RNApolymerase 14 kDa subunit
MACS_Peaks_6619	Downstream (1-2kb)	Hyper-methylated	0.47	LOC_Os11g15670	LRR and NB-ARC domains-containing disease resistance protein
MACS_Peaks_6922	Promoter (<=1kb)	Hyper-methylated	0.25	LOC_Os11g23790	NA
MACS_Peaks_7896	5' UTR	Hypo-methylated	0.15	LOC_Os11g44800	NA
MACS_Peaks_8142	5' UTR	Hypo-methylated	22.89	LOC_Os12g04500	response regulator 9
MACS_Peaks_8484	3' UTR	Hypo-methylated	0.44	LOC_Os12g12850	CLPC homologue 1
MACS_Peaks_8973	Exon	Hypo-methylated	3.14	LOC_Os12g23280	Heavy metal transport/detoxification superfamily protein
MACS_Peaks_9326	Distal Intergenic	Hypo-methylated	2.37	LOC_Os12g31850	ureide permease 2
MACS_Peaks_9351	Promoter (2-3kb)	Hypo-methylated	2.97	LOC_Os12g32360	NA
MACS_Peaks_9482	Exon	Hypo-methylated	0.42	LOC_Os12g35630	elongation factor Ts family protein
MACS_Peaks_9559	Promoter (2-3kb)	Hyper-methylated	4.12	LOC_Os12g36940	Calmodulin-binding protein
MACS_Peaks_9893	Distal Intergenic	Hypo-methylated	2.71	LOC_Os12g42980	O-acetylserine (thiol) lyase (OAS-TL) isoform A1
MACS_Peaks_9920	Distal Intergenic	Hyper-methylated	2.05	LOC_Os12g43440	osmotin 34
