# Supplementary material for: Genome-Wide Differences in DNA Methylation Changes in Two Contrasting Rice Genotypes in Response to Drought Conditions
Source: Front Plant Sci. 2016 Nov 8;7:1675. doi: 10.3389/fpls.2016.01675 (PMC5099141; doi:10.3389/fpls.2016.01675)
Supplement: Supplementary file 11 [file Data_Sheet_11.XLSX]

## Sheet: Table S11
Table S11. The DMRs and its associated DEGs in DK151 under drought stress relative to control condition
DMR Code	Peak Region	Methylation Status (Hypo-/Hyper-methylation)	Gene Expression (Fold change)	Gene Id	Gene Function Annotation
MACS_Peaks_2061	5' UTR	Hyper-methylated	3.51	LOC_Os01g41720	Magnesium transporter CorA-like family protein
MACS_Peaks_14480	Promoter (<=1kb)	Hypo-methylated	0.32	LOC_Os03g20410	small and basic intrinsic protein 2;1
MACS_Peaks_16291	Distal Intergenic	Hypo-methylated	68.97	LOC_Os03g51350	LEA protein
MACS_Peaks_21936	Distal Intergenic	Hypo-methylated	3.45	LOC_Os05g34830	NAC domain transcriptional regulator superfamily protein
MACS_Peaks_29416	3' UTR	Hyper-methylated	0.47	LOC_Os08g26230	expressed protein
MACS_Peaks_29552	Distal Intergenic	Hypo-methylated	0.45	LOC_Os08g29660	WRKY family transcription factor
MACS_Peaks_5834	Promoter (2-3kb)	Hypo-methylated	0.04	LOC_Os10g40710	expansin B2
MACS_Peaks_7896	5' UTR	Hyper-methylated	6.47	LOC_Os11g44800	Receptor kinase-like
MACS_Peaks_8753	Exon	Hyper-methylated	0.36	LOC_Os12g18770	OSBP (oxysterol binding protein)-related protein 1D
MACS_Peaks_9920	Distal Intergenic	Hypo-methylated	0.27	LOC_Os12g43440	osmotin 34
MACS_Peaks_9921	5' UTR	Hypo-methylated	9.03	LOC_Os12g43450	osmotin 34
MACS_Peaks_9928	Distal Intergenic	Hypo-methylated	2.13	LOC_Os12g43640	Leucine-rich receptor-like protein kinase family protein
