# Supplementary material for: Genome-Wide Differences in DNA Methylation Changes in Two Contrasting Rice Genotypes in Response to Drought Conditions
Source: Front Plant Sci. 2016 Nov 8;7:1675. doi: 10.3389/fpls.2016.01675 (PMC5099141; doi:10.3389/fpls.2016.01675)
Supplement: Supplementary file 12 [file Data_Sheet_12.XLSX]

## Sheet: Table S12
Table S12. The DMRs and its associated DEGs in DK151 under drought stress compared with control
Peak Code	Peak Region	Methylation Status	Gene Expression	Gene Id	Gene Function Annotation
MACS_Peaks_10549	Promoter (1-2kb)	Hyper-methylated	0.17	LOC_Os02g13100	Protein phosphatase 2C family protein
MACS_Peaks_10792	Downstream (1-2kb)	Hyper-methylated	1.58	LOC_Os02g16000	POZ/BTB containin G-protein 1
MACS_Peaks_11409	Distal Intergenic	Hyper-methylated	1.53	LOC_Os02g27220	Protein phosphatase 2C family protein
MACS_Peaks_11779	Promoter (<=1kb)	Hypo-methylated	0.6	LOC_Os02g33060	NA
MACS_Peaks_12539	Promoter (<=1kb)	Hypo-methylated	0.09	LOC_Os02g45520	Major Facilitator Superfamily with SPX (SYG1/Pho81/XPR1) domain-containing protein
MACS_Peaks_13345	Distal Intergenic	Hyper-methylated	0.57	LOC_Os02g58790	NAD(P)-binding Rossmann-fold superfamily protein
MACS_Peaks_13456	Distal Intergenic	Hypo-methylated	5.72	LOC_Os03g03034	2-oxoglutarate (2OG) and Fe(II)-dependent oxygenase superfamily protein
MACS_Peaks_15585	5' UTR	Hypo-methylated	2.08	LOC_Os03g41390	C2H2 and C2HC zinc fingers superfamily protein
MACS_Peaks_17936	Distal Intergenic	Hyper-methylated	0.22	LOC_Os04g24110	UDP-Glycosyltransferase superfamily protein
MACS_Peaks_18089	Distal Intergenic	Hypo-methylated	34.51	LOC_Os04g27670	terpene synthase 21
MACS_Peaks_21503	Distal Intergenic	Hypo-methylated	0.27	LOC_Os05g28090	NA
MACS_Peaks_29556	Downstream (<1kb)	Hypo-methylated	1.56	LOC_Os08g29720	manganese tracking factor for mitochondrial SOD2
MACS_Peaks_30187	Promoter (2-3kb)	Hyper-methylated	0.33	LOC_Os08g38092	alpha/beta-Hydrolases superfamily protein
MACS_Peaks_5131	Promoter (2-3kb)	Hyper-methylated	0.58	LOC_Os10g27110	Protein of unknown function (DUF620)
MACS_Peaks_5961	Promoter (1-2kb)	Hyper-methylated	0.4	LOC_Os10g42900	peptide transporter 2
MACS_Peaks_8997	Promoter (1-2kb)	Hypo-methylated	2.69	LOC_Os12g24040	glycosyl hydrolase 9B5
MACS_Peaks_9053	Promoter (2-3kb)	Hypo-methylated	18.28	LOC_Os12g25090	Serine protease inhibitor, potato inhibitor I-type family protein
MACS_Peaks_9185	Distal Intergenic	Hyper-methylated	1.58	LOC_Os12g28250	NB-ARC domain-containing disease resistance protein
MACS_Peaks_9341	Distal Intergenic	Hyper-methylated	4.39	LOC_Os12g32130	trehalose phosphate synthase
MACS_Peaks_9438	Promoter (<=1kb)	Hyper-methylated	0.46	LOC_Os12g34880	NA
MACS_Peaks_9539	5' UTR	Hypo-methylated	2.17	LOC_Os12g36630	Adenine nucleotide alpha hydrolases-like superfamily protein
MACS_Peaks_9590	Downstream (<1kb)	Hyper-methylated	1.51	LOC_Os12g37590	prefoldin 3
MACS_Peaks_9597	Distal Intergenic	Hyper-methylated	3.29	LOC_Os12g37690	myb domain protein 112
